# Supplementary material for: A haplotype-resolved, chromosome-scale genome for Malus domestica Borkh. ‘WA 38’
Source: G3 (Bethesda). 2024 Sep 17;14(12):jkae222. doi: 10.1093/g3journal/jkae222 (PMC11631450; doi:10.1093/g3journal/jkae222)
Supplement: jkae222_Supplementary_Data [file jkae222_supplementary_data.zip]

Archive with 2 entries (2 files):
- Supplemental_Figures_G3-2024-405155.pdf
- Supplemental_Tables_G3-2024-405155.xlsx
