# Supplementary material for: A haplotype-resolved, chromosome-scale genome for Malus domestica Borkh. ‘WA 38’
Source: G3 (Bethesda). 2024 Sep 17;14(12):jkae222. doi: 10.1093/g3journal/jkae222 (PMC11631450; doi:10.1093/g3journal/jkae222)
Supplement: jkae222_Supplementary_Data [file jkae222_supplementary_data.zip › Supplemental_Tables_G3-2024-405155.xlsx]

## Sheet: Table_of_contents
		Tabel of contents
		Table S1. Genomes used for gene family analysis with abbreviations and references
		Table S2. Evidence source mapped to genes in hapA
		Table S3. Evidence source mapped to genes in hapB
		Table S4. Assembly statistics and Bandage plots of phased assembly of ‘WA 38’
		Table S5. Assembly and annotation statistics across apple genomes
		Table S6. Structural variants between reference (WA 38 hapA) and query (WA 38 hapB). Summary of SVs can be found in SupTable 6-1 and the expanded details can be found in 6-2.
		Table S7. BUSCO analyses results of 'WA 38' assembly and annotation
		Table S8. Summary of repeat annotation from EDTA and RepeatMasker
		Table S9. Summary of telomere sequences
		Table S10. Gene counts from each step of the annotation workflow
		Table S11. Comparison of gene annotations across apple genomes
		Table S12. Summary of functional annotation results from EnTAP
		Table S13. This table summarized the number of shared orthogroups (OGs) containing genes from selected annotations. Mostly to show how many OGs are shared by both WA 38 haplomes and one or two other annotations.

## Sheet: SupTable1
Table S1. Genomes used for gene family analysis with abbreviations and references
Genome	Abbrviation	reference
Malus domestica 'WA 38'	Md.WA38	This paper
Malus prunifolia Fupingqiuzi v1.0	Malpr	https://doi.org/10.1111/pbi.13817
Malus baccata v1.0	Malba	https://doi.org/10.1534/g3.119.400245
Pyrus betulifolia Genome v1.0	Pyrbe	https://doi.org/10.1111/pbi.13226
Malus domestica 'Golden delicious double haploid 13' v1.1	Md_GDDH	https://www.nature.com/articles/ng.3886
Malus fusca v1.1	Malfu	https://onlinelibrary.wiley.com/doi/10.1111/tpj.16433
Pyrus communis d'Anjou Genome v2.3.a1	Pc.DA	https://doi.org/10.1101/2023.08.22.554305
Malus x domestica Antonovka 172670-B Genome v1.0	Md.Anton	https://doi.org/10.1093/g3journal/jkad253
Malus domestica 'Honeycrisp' v1.1	Md.HC	https://doi.org/10.46471/gigabyte.69
Malus sieversii haploid v1.0	Malsi	https://www.nature.com/articles/s41588-020-00723-9
Malus domestica 'Gala' haploid v1.0	Md_Gala	https://www.nature.com/articles/s41588-020-00723-9
Malus sylvestris haploid v1.0	Malsy	https://www.nature.com/articles/s41588-020-00723-9
Malus domestica 'Fuji' unphased v1.0a2	Fuji	https://www.nature.com/articles/s41588-024-01657-2
Malus domestica 'M9' unphased v1.0.a2	M9	https://www.nature.com/articles/s41588-024-01657-2
Malus domestica 'MM106' unphased v1.0.a2	MM106	https://www.nature.com/articles/s41588-024-01657-2
Note: all the genome data are downloaded from GDR: https://www.rosaceae.org/species/malus/malus_x_domestica

## Sheet: SupTable2 hapA evidence
Table S2. Evidence source mapped to genes in hapA
Transcript	Full_Protein_Support	Any_Protein_Support	Full_RNA_Support	Any_RNA_Support	entap	gene_family
drMalDome.wa38.v1a1.chr10A.g000010.t1	TRUE	TRUE	FALSE	TRUE	TRUE	TRUE
drMalDome.wa38.v1a1.chr10A.g000020.t1	TRUE	TRUE	FALSE	FALSE	TRUE	TRUE
drMalDome.wa38.v1a1.chr10A.g000020.t2	TRUE	TRUE	FALSE	FALSE	TRUE	TRUE
drMalDome.wa38.v1a1.chr10A.g000030.t1	FALSE	FALSE	FALSE	FALSE	FALSE	FALSE
drMalDome.wa38.v1a1.chr10A.g000040.t1	TRUE	TRUE	TRUE	TRUE	TRUE	TRUE
drMalDome.wa38.v1a1.chr10A.g000050.t1	TRUE	TRUE	FALSE	TRUE	TRUE	TRUE
drMalDome.wa38.v1a1.chr10A.g000060.t1	TRUE	TRUE	FALSE	FALSE	FALSE	TRUE
drMalDome.wa38.v1a1.chr10A.g000060.t2	TRUE	TRUE	FALSE	FALSE	FALSE	TRUE
drMalDome.wa38.v1a1.chr10A.g000070.t1	FALSE	FALSE	TRUE	TRUE	TRUE	TRUE
drMalDome.wa38.v1a1.chr10A.g000080.t1	FALSE	TRUE	FALSE	FALSE	FALSE	FALSE
drMalDome.wa38.v1a1.chr10A.g000090.t1	TRUE	TRUE	FALSE	FALSE	TRUE	FALSE
drMalDome.wa38.v1a1.chr10A.g000100.t1	TRUE	TRUE	FALSE	FALSE	TRUE	TRUE
drMalDome.wa38.v1a1.chr10A.g000110.t1	FALSE	TRUE	FALSE	FALSE	FALSE	FALSE
drMalDome.wa38.v1a1.chr10A.g000120.t1	FALSE	TRUE	FALSE	FALSE	TRUE	TRUE
drMalDome.wa38.v1a1.chr10A.g000130.t1	TRUE	TRUE	FALSE	FALSE	FALSE	FALSE
drMalDome.wa38.v1a1.chr10A.g000140.t1	TRUE	TRUE	FALSE	FALSE	TRUE	TRUE
drMalDome.wa38.v1a1.chr10A.g000150.t1	FALSE	FALSE	FALSE	FALSE	FALSE	FALSE
drMalDome.wa38.v1a1.chr10A.g000150.t2	FALSE	FALSE	FALSE	FALSE	FALSE	FALSE
drMalDome.wa38.v1a1.chr10A.g000160.t1	FALSE	TRUE	FALSE	FALSE	FALSE	FALSE
drMalDome.wa38.v1a1.chr10A.g000170.t1	TRUE	TRUE	TRUE	TRUE	TRUE	TRUE
drMalDome.wa38.v1a1.chr10A.g000180.t1	TRUE	TRUE	FALSE	FALSE	FALSE	FALSE
drMalDome.wa38.v1a1.chr10A.g000190.t1	TRUE	TRUE	FALSE	FALSE	TRUE	TRUE
drMalDome.wa38.v1a1.chr10A.g000200.t1	TRUE	TRUE	FALSE	FALSE	TRUE	TRUE
drMalDome.wa38.v1a1.chr10A.g000200.t2	TRUE	TRUE	FALSE	FALSE	TRUE	TRUE
drMalDome.wa38.v1a1.chr10A.g000200.t3	TRUE	TRUE	FALSE	FALSE	TRUE	TRUE
drMalDome.wa38.v1a1.chr10A.g000210.t1	TRUE	TRUE	TRUE	TRUE	TRUE	TRUE
drMalDome.wa38.v1a1.chr10A.g000210.t2	TRUE	TRUE	TRUE	TRUE	TRUE	TRUE
drMalDome.wa38.v1a1.chr10A.g000210.t3	TRUE	TRUE	TRUE	TRUE	TRUE	TRUE
drMalDome.wa38.v1a1.chr10A.g000210.t4	TRUE	TRUE	TRUE	TRUE	TRUE	TRUE
drMalDome.wa38.v1a1.chr10A.g000210.t5	TRUE	TRUE	TRUE	TRUE	TRUE	TRUE
drMalDome.wa38.v1a1.chr10A.g000210.t6	TRUE	TRUE	TRUE	TRUE	TRUE	TRUE
drMalDome.wa38.v1a1.chr10A.g000210.t7	TRUE	TRUE	TRUE	TRUE	TRUE	TRUE
drMalDome.wa38.v1a1.chr10A.g000210.t8	TRUE	TRUE	TRUE	TRUE	TRUE	TRUE
drMalDome.wa38.v1a1.chr10A.g000210.t9	TRUE	TRUE	TRUE	TRUE	TRUE	TRUE
drMalDome.wa38.v1a1.chr10A.g000210.t10	TRUE	TRUE	TRUE	TRUE	TRUE	TRUE
drMalDome.wa38.v1a1.chr10A.g000220.t1	TRUE	TRUE	TRUE	TRUE	TRUE	TRUE
drMalDome.wa38.v1a1.chr10A.g000230.t1	TRUE	TRUE	FALSE	FALSE	FALSE	TRUE
drMalDome.wa38.v1a1.chr10A.g000240.t1	TRUE	TRUE	FALSE	FALSE	FALSE	FALSE
drMalDome.wa38.v1a1.chr10A.g000250.t1	FALSE	TRUE	FALSE	TRUE	TRUE	TRUE
drMalDome.wa38.v1a1.chr10A.g000260.t1	TRUE	TRUE	FALSE	FALSE	TRUE	TRUE
drMalDome.wa38.v1a1.chr10A.g000270.t1	TRUE	TRUE	FALSE	FALSE	TRUE	TRUE
drMalDome.wa38.v1a1.chr10A.g000280.t1	FALSE	FALSE	FALSE	FALSE	FALSE	FALSE
drMalDome.wa38.v1a1.chr10A.g000290.t1	TRUE	TRUE	FALSE	TRUE	TRUE	TRUE
drMalDome.wa38.v1a1.chr10A.g000300.t1	FALSE	TRUE	FALSE	FALSE	TRUE	TRUE
drMalDome.wa38.v1a1.chr10A.g000310.t1	TRUE	TRUE	TRUE	TRUE	TRUE	TRUE
drMalDome.wa38.v1a1.chr10A.g000320.t1	TRUE	TRUE	TRUE	TRUE	TRUE	TRUE
drMalDome.wa38.v1a1.chr10A.g000330.t1	TRUE	TRUE	FALSE	TRUE	TRUE	TRUE
drMalDome.wa38.v1a1.chr10A.g000330.t2	TRUE	TRUE	FALSE	TRUE	TRUE	TRUE
drMalDome.wa38.v1a1.chr10A.g000340.t1	TRUE	TRUE	TRUE	TRUE	TRUE	TRUE
drMalDome.wa38.v1a1.chr10A.g000340.t2	TRUE	TRUE	TRUE	TRUE	TRUE	TRUE
drMalDome.wa38.v1a1.chr10A.g000340.t3	TRUE	TRUE	TRUE	TRUE	TRUE	TRUE
drMalDome.wa38.v1a1.chr10A.g000350.t1	TRUE	TRUE	TRUE	TRUE	TRUE	TRUE
drMalDome.wa38.v1a1.chr10A.g000350.t2	TRUE	TRUE	TRUE	TRUE	TRUE	TRUE
drMalDome.wa38.v1a1.chr10A.g000360.t1	TRUE	TRUE	TRUE	TRUE	TRUE	TRUE
drMalDome.wa38.v1a1.chr10A.g000370.t1	TRUE	TRUE	FALSE	TRUE	TRUE	TRUE
drMalDome.wa38.v1a1.chr10A.g000380.t1	TRUE	TRUE	TRUE	TRUE	TRUE	TRUE
drMalDome.wa38.v1a1.chr10A.g000380.t2	TRUE	TRUE	TRUE	TRUE	TRUE	TRUE
drMalDome.wa38.v1a1.chr10A.g000390.t1	TRUE	TRUE	TRUE	TRUE	FALSE	FALSE
drMalDome.wa38.v1a1.chr10A.g000400.t1	TRUE	TRUE	FALSE	FALSE	TRUE	TRUE
drMalDome.wa38.v1a1.chr10A.g000400.t2	TRUE	TRUE	FALSE	FALSE	TRUE	TRUE
drMalDome.wa38.v1a1.chr10A.g000410.t1	TRUE	TRUE	FALSE	FALSE	TRUE	TRUE
drMalDome.wa38.v1a1.chr10A.g000420.t1	FALSE	FALSE	FALSE	FALSE	TRUE	TRUE
drMalDome.wa38.v1a1.chr10A.g000430.t1	TRUE	TRUE	TRUE	TRUE	TRUE	TRUE
drMalDome.wa38.v1a1.chr10A.g000440.t1	TRUE	TRUE	TRUE	TRUE	TRUE	TRUE
drMalDome.wa38.v1a1.chr10A.g000450.t1	TRUE	TRUE	FALSE	FALSE	TRUE	TRUE
drMalDome.wa38.v1a1.chr10A.g000460.t1	TRUE	TRUE	FALSE	FALSE	TRUE	TRUE
drMalDome.wa38.v1a1.chr10A.g000470.t1	TRUE	TRUE	FALSE	TRUE	TRUE	TRUE
drMalDome.wa38.v1a1.chr10A.g000470.t2	TRUE	TRUE	FALSE	TRUE	TRUE	TRUE
drMalDome.wa38.v1a1.chr10A.g000470.t3	TRUE	TRUE	FALSE	TRUE	TRUE	TRUE
drMalDome.wa38.v1a1.chr10A.g000470.t4	TRUE	TRUE	FALSE	TRUE	TRUE	TRUE
drMalDome.wa38.v1a1.chr10A.g000480.t1	TRUE	TRUE	FALSE	FALSE	TRUE	TRUE
drMalDome.wa38.v1a1.chr10A.g000490.t1	TRUE	TRUE	FALSE	TRUE	TRUE	TRUE
drMalDome.wa38.v1a1.chr10A.g000490.t2	TRUE	TRUE	FALSE	TRUE	TRUE	TRUE
drMalDome.wa38.v1a1.chr10A.g000500.t1	TRUE	TRUE	TRUE	TRUE	TRUE	TRUE
drMalDome.wa38.v1a1.chr10A.g000510.t1	TRUE	TRUE	TRUE	TRUE	TRUE	TRUE
drMalDome.wa38.v1a1.chr10A.g000510.t2	TRUE	TRUE	TRUE	TRUE	TRUE	TRUE
drMalDome.wa38.v1a1.chr10A.g000520.t1	TRUE	TRUE	TRUE	TRUE	TRUE	TRUE
drMalDome.wa38.v1a1.chr10A.g000530.t1	TRUE	TRUE	TRUE	TRUE	TRUE	TRUE
drMalDome.wa38.v1a1.chr10A.g000530.t2	TRUE	TRUE	TRUE	TRUE	TRUE	TRUE
drMalDome.wa38.v1a1.chr10A.g000540.t1	TRUE	TRUE	TRUE	TRUE	TRUE	TRUE
drMalDome.wa38.v1a1.chr10A.g000550.t1	TRUE	TRUE	TRUE	TRUE	TRUE	TRUE
drMalDome.wa38.v1a1.chr10A.g000560.t1	TRUE	TRUE	TRUE	TRUE	TRUE	TRUE
drMalDome.wa38.v1a1.chr10A.g000570.t1	TRUE	TRUE	TRUE	TRUE	FALSE	FALSE
drMalDome.wa38.v1a1.chr10A.g000570.t2	TRUE	TRUE	TRUE	TRUE	FALSE	FALSE
drMalDome.wa38.v1a1.chr10A.g000570.t3	FALSE	FALSE	TRUE	TRUE	FALSE	FALSE
drMalDome.wa38.v1a1.chr10A.g000580.t1	TRUE	TRUE	FALSE	FALSE	TRUE	FALSE
drMalDome.wa38.v1a1.chr10A.g000590.t1	FALSE	TRUE	FALSE	FALSE	TRUE	TRUE
drMalDome.wa38.v1a1.chr10A.g000600.t1	TRUE	TRUE	FALSE	TRUE	FALSE	FALSE
drMalDome.wa38.v1a1.chr10A.g000610.t1	TRUE	TRUE	FALSE	TRUE	TRUE	TRUE
drMalDome.wa38.v1a1.chr10A.g000620.t1	FALSE	FALSE	FALSE	TRUE	TRUE	TRUE
drMalDome.wa38.v1a1.chr10A.g000630.t1	TRUE	TRUE	FALSE	TRUE	TRUE	TRUE
drMalDome.wa38.v1a1.chr10A.g000640.t1	TRUE	TRUE	FALSE	FALSE	TRUE	TRUE
drMalDome.wa38.v1a1.chr10A.g000650.t1	FALSE	FALSE	FALSE	FALSE	FALSE	FALSE
drMalDome.wa38.v1a1.chr10A.g000660.t1	TRUE	TRUE	TRUE	TRUE	TRUE	TRUE
drMalDome.wa38.v1a1.chr10A.g000660.t2	TRUE	TRUE	FALSE	FALSE	TRUE	TRUE
drMalDome.wa38.v1a1.chr10A.g000660.t3	TRUE	TRUE	FALSE	FALSE	TRUE	TRUE
drMalDome.wa38.v1a1.chr10A.g000670.t1	TRUE	TRUE	TRUE	TRUE	TRUE	TRUE
drMalDome.wa38.v1a1.chr10A.g000680.t1	TRUE	TRUE	FALSE	FALSE	FALSE	TRUE
drMalDome.wa38.v1a1.chr10A.g000690.t1	TRUE	TRUE	FALSE	TRUE	TRUE	TRUE
drMalDome.wa38.v1a1.chr10A.g000700.t1	TRUE	TRUE	TRUE	TRUE	TRUE	TRUE
drMalDome.wa38.v1a1.chr10A.g000700.t2	TRUE	TRUE	TRUE	TRUE	TRUE	TRUE
drMalDome.wa38.v1a1.chr10A.g000710.t1	FALSE	FALSE	FALSE	TRUE	TRUE	TRUE
drMalDome.wa38.v1a1.chr10A.g000710.t2	FALSE	FALSE	FALSE	TRUE	TRUE	TRUE
drMalDome.wa38.v1a1.chr10A.g000720.t1	FALSE	TRUE	FALSE	FALSE	TRUE	TRUE
drMalDome.wa38.v1a1.chr10A.g000730.t1	TRUE	TRUE	FALSE	FALSE	TRUE	FALSE
drMalDome.wa38.v1a1.chr10A.g000740.t1	TRUE	TRUE	FALSE	FALSE	TRUE	FALSE
drMalDome.wa38.v1a1.chr10A.g000740.t2	TRUE	TRUE	FALSE	FALSE	TRUE	TRUE
drMalDome.wa38.v1a1.chr10A.g000750.t1	TRUE	TRUE	FALSE	FALSE	TRUE	TRUE
drMalDome.wa38.v1a1.chr10A.g000760.t1	TRUE	TRUE	FALSE	FALSE	TRUE	TRUE
drMalDome.wa38.v1a1.chr10A.g000760.t2	TRUE	TRUE	FALSE	FALSE	TRUE	TRUE
drMalDome.wa38.v1a1.chr10A.g000770.t1	TRUE	TRUE	FALSE	TRUE	TRUE	TRUE
drMalDome.wa38.v1a1.chr10A.g000780.t1	TRUE	TRUE	FALSE	TRUE	TRUE	TRUE
drMalDome.wa38.v1a1.chr10A.g000790.t1	FALSE	TRUE	FALSE	FALSE	FALSE	FALSE
drMalDome.wa38.v1a1.chr10A.g000800.t1	TRUE	TRUE	FALSE	TRUE	TRUE	TRUE
drMalDome.wa38.v1a1.chr10A.g000810.t1	TRUE	TRUE	TRUE	TRUE	TRUE	TRUE
drMalDome.wa38.v1a1.chr10A.g000820.t1	TRUE	TRUE	FALSE	FALSE	TRUE	TRUE
drMalDome.wa38.v1a1.chr10A.g000830.t1	TRUE	TRUE	FALSE	FALSE	TRUE	TRUE
drMalDome.wa38.v1a1.chr10A.g000840.t1	TRUE	TRUE	FALSE	FALSE	TRUE	TRUE
drMalDome.wa38.v1a1.chr10A.g000850.t1	TRUE	TRUE	TRUE	TRUE	TRUE	TRUE
drMalDome.wa38.v1a1.chr10A.g000850.t2	TRUE	TRUE	FALSE	FALSE	TRUE	TRUE
drMalDome.wa38.v1a1.chr10A.g000860.t1	TRUE	TRUE	FALSE	FALSE	TRUE	TRUE
drMalDome.wa38.v1a1.chr10A.g000860.t2	TRUE	TRUE	FALSE	FALSE	TRUE	TRUE
drMalDome.wa38.v1a1.chr10A.g000870.t1	TRUE	TRUE	FALSE	FALSE	FALSE	FALSE
drMalDome.wa38.v1a1.chr10A.g000880.t1	TRUE	TRUE	TRUE	TRUE	TRUE	TRUE
drMalDome.wa38.v1a1.chr10A.g000880.t2	TRUE	TRUE	TRUE	TRUE	TRUE	TRUE
drMalDome.wa38.v1a1.chr10A.g000880.t3	TRUE	TRUE	TRUE	TRUE	TRUE	TRUE
drMalDome.wa38.v1a1.chr10A.g000890.t1	TRUE	TRUE	TRUE	TRUE	TRUE	TRUE
drMalDome.wa38.v1a1.chr10A.g000900.t1	TRUE	TRUE	FALSE	TRUE	TRUE	TRUE
drMalDome.wa38.v1a1.chr10A.g000910.t1	TRUE	TRUE	FALSE	FALSE	TRUE	TRUE
drMalDome.wa38.v1a1.chr10A.g000920.t1	TRUE	TRUE	TRUE	TRUE	TRUE	TRUE
drMalDome.wa38.v1a1.chr10A.g000930.t1	TRUE	TRUE	TRUE	TRUE	TRUE	TRUE
drMalDome.wa38.v1a1.chr10A.g000940.t1	TRUE	TRUE	TRUE	TRUE	TRUE	TRUE
drMalDome.wa38.v1a1.chr10A.g000950.t1	TRUE	TRUE	TRUE	TRUE	TRUE	TRUE
drMalDome.wa38.v1a1.chr10A.g000960.t1	TRUE	TRUE	TRUE	TRUE	TRUE	TRUE
drMalDome.wa38.v1a1.chr10A.g000960.t2	TRUE	TRUE	TRUE	TRUE	TRUE	TRUE
drMalDome.wa38.v1a1.chr10A.g000960.t3	TRUE	TRUE	TRUE	TRUE	TRUE	TRUE
drMalDome.wa38.v1a1.chr10A.g000970.t1	TRUE	TRUE	FALSE	FALSE	TRUE	TRUE
drMalDome.wa38.v1a1.chr10A.g000980.t1	TRUE	TRUE	FALSE	FALSE	TRUE	TRUE
drMalDome.wa38.v1a1.chr10A.g000980.t2	TRUE	TRUE	FALSE	FALSE	TRUE	TRUE
drMalDome.wa38.v1a1.chr10A.g000990.t1	TRUE	TRUE	FALSE	FALSE	TRUE	TRUE
drMalDome.wa38.v1a1.chr10A.g001000.t1	TRUE	TRUE	FALSE	FALSE	TRUE	TRUE
drMalDome.wa38.v1a1.chr10A.g001010.t1	TRUE	TRUE	FALSE	FALSE	TRUE	TRUE
drMalDome.wa38.v1a1.chr10A.g001010.t2	TRUE	TRUE	FALSE	FALSE	TRUE	TRUE
drMalDome.wa38.v1a1.chr10A.g001020.t1	TRUE	TRUE	FALSE	FALSE	TRUE	TRUE
drMalDome.wa38.v1a1.chr10A.g001030.t1	FALSE	TRUE	FALSE	FALSE	TRUE	TRUE
drMalDome.wa38.v1a1.chr10A.g001030.t2	FALSE	TRUE	FALSE	FALSE	TRUE	TRUE
drMalDome.wa38.v1a1.chr10A.g001040.t1	FALSE	FALSE	TRUE	TRUE	TRUE	TRUE
drMalDome.wa38.v1a1.chr10A.g001050.t1	TRUE	TRUE	TRUE	TRUE	TRUE	TRUE
drMalDome.wa38.v1a1.chr10A.g001060.t1	TRUE	TRUE	FALSE	FALSE	TRUE	TRUE
drMalDome.wa38.v1a1.chr10A.g001070.t1	TRUE	TRUE	FALSE	FALSE	FALSE	FALSE
drMalDome.wa38.v1a1.chr10A.g001080.t1	TRUE	TRUE	FALSE	FALSE	TRUE	TRUE
drMalDome.wa38.v1a1.chr10A.g001090.t1	TRUE	TRUE	TRUE	TRUE	TRUE	TRUE
drMalDome.wa38.v1a1.chr10A.g001100.t1	FALSE	FALSE	FALSE	TRUE	FALSE	FALSE
drMalDome.wa38.v1a1.chr10A.g001110.t1	FALSE	TRUE	FALSE	FALSE	TRUE	TRUE
drMalDome.wa38.v1a1.chr10A.g001120.t1	FALSE	FALSE	FALSE	TRUE	FALSE	FALSE
drMalDome.wa38.v1a1.chr10A.g001130.t1	TRUE	TRUE	FALSE	TRUE	TRUE	FALSE
drMalDome.wa38.v1a1.chr10A.g001140.t1	TRUE	TRUE	FALSE	FALSE	FALSE	FALSE
drMalDome.wa38.v1a1.chr10A.g001150.t1	FALSE	TRUE	FALSE	FALSE	TRUE	TRUE
drMalDome.wa38.v1a1.chr10A.g001160.t1	FALSE	FALSE	FALSE	FALSE	FALSE	FALSE
drMalDome.wa38.v1a1.chr10A.g001170.t1	TRUE	TRUE	TRUE	TRUE	TRUE	TRUE
drMalDome.wa38.v1a1.chr10A.g001180.t1	TRUE	TRUE	TRUE	TRUE	TRUE	TRUE
drMalDome.wa38.v1a1.chr10A.g001190.t1	TRUE	TRUE	FALSE	TRUE	TRUE	TRUE
drMalDome.wa38.v1a1.chr10A.g001200.t1	TRUE	TRUE	TRUE	TRUE	TRUE	TRUE
drMalDome.wa38.v1a1.chr10A.g001200.t2	TRUE	TRUE	TRUE	TRUE	TRUE	TRUE
drMalDome.wa38.v1a1.chr10A.g001200.t3	TRUE	TRUE	TRUE	TRUE	TRUE	TRUE
drMalDome.wa38.v1a1.chr10A.g001200.t4	TRUE	TRUE	TRUE	TRUE	TRUE	TRUE
drMalDome.wa38.v1a1.chr10A.g001200.t5	TRUE	TRUE	TRUE	TRUE	TRUE	TRUE
drMalDome.wa38.v1a1.chr10A.g001200.t6	TRUE	TRUE	TRUE	TRUE	TRUE	TRUE
drMalDome.wa38.v1a1.chr10A.g001210.t1	TRUE	TRUE	TRUE	TRUE	TRUE	TRUE
drMalDome.wa38.v1a1.chr10A.g001220.t1	FALSE	TRUE	FALSE	FALSE	TRUE	TRUE
drMalDome.wa38.v1a1.chr10A.g001230.t1	TRUE	TRUE	TRUE	TRUE	TRUE	TRUE
drMalDome.wa38.v1a1.chr10A.g001240.t1	TRUE	TRUE	TRUE	TRUE	TRUE	TRUE
drMalDome.wa38.v1a1.chr10A.g001250.t1	TRUE	TRUE	FALSE	FALSE	TRUE	TRUE
drMalDome.wa38.v1a1.chr10A.g001260.t1	FALSE	TRUE	FALSE	TRUE	TRUE	TRUE
drMalDome.wa38.v1a1.chr10A.g001270.t1	TRUE	TRUE	FALSE	TRUE	TRUE	TRUE
drMalDome.wa38.v1a1.chr10A.g001270.t2	TRUE	TRUE	FALSE	TRUE	TRUE	TRUE
drMalDome.wa38.v1a1.chr10A.g001280.t1	TRUE	TRUE	FALSE	FALSE	TRUE	TRUE
drMalDome.wa38.v1a1.chr10A.g001290.t1	FALSE	TRUE	FALSE	FALSE	TRUE	TRUE
drMalDome.wa38.v1a1.chr10A.g001300.t1	TRUE	TRUE	TRUE	TRUE	TRUE	TRUE
drMalDome.wa38.v1a1.chr10A.g001310.t1	TRUE	TRUE	TRUE	TRUE	TRUE	TRUE
drMalDome.wa38.v1a1.chr10A.g001320.t1	TRUE	TRUE	FALSE	FALSE	TRUE	TRUE
drMalDome.wa38.v1a1.chr10A.g001330.t1	TRUE	TRUE	TRUE	TRUE	TRUE	TRUE
drMalDome.wa38.v1a1.chr10A.g001340.t1	FALSE	FALSE	FALSE	FALSE	FALSE	FALSE
drMalDome.wa38.v1a1.chr10A.g001350.t1	TRUE	TRUE	TRUE	TRUE	TRUE	TRUE
drMalDome.wa38.v1a1.chr10A.g001360.t1	TRUE	TRUE	TRUE	TRUE	TRUE	TRUE
drMalDome.wa38.v1a1.chr10A.g001360.t2	TRUE	TRUE	TRUE	TRUE	TRUE	TRUE
drMalDome.wa38.v1a1.chr10A.g001370.t1	TRUE	TRUE	FALSE	FALSE	TRUE	TRUE
drMalDome.wa38.v1a1.chr10A.g001380.t1	FALSE	FALSE	FALSE	FALSE	FALSE	FALSE
drMalDome.wa38.v1a1.chr10A.g001390.t1	TRUE	TRUE	FALSE	TRUE	TRUE	TRUE
drMalDome.wa38.v1a1.chr10A.g001400.t1	FALSE	TRUE	FALSE	FALSE	TRUE	TRUE
drMalDome.wa38.v1a1.chr10A.g001410.t1	FALSE	FALSE	FALSE	FALSE	TRUE	TRUE
drMalDome.wa38.v1a1.chr10A.g001420.t1	TRUE	TRUE	TRUE	TRUE	TRUE	TRUE
drMalDome.wa38.v1a1.chr10A.g001430.t1	TRUE	TRUE	FALSE	FALSE	TRUE	TRUE
drMalDome.wa38.v1a1.chr10A.g001440.t1	TRUE	TRUE	FALSE	FALSE	TRUE	TRUE
drMalDome.wa38.v1a1.chr10A.g001450.t1	FALSE	FALSE	TRUE	TRUE	TRUE	TRUE
drMalDome.wa38.v1a1.chr10A.g001460.t1	TRUE	TRUE	FALSE	TRUE	TRUE	TRUE
drMalDome.wa38.v1a1.chr10A.g001470.t1	TRUE	TRUE	FALSE	TRUE	TRUE	TRUE
drMalDome.wa38.v1a1.chr10A.g001480.t1	FALSE	TRUE	FALSE	FALSE	TRUE	TRUE
drMalDome.wa38.v1a1.chr10A.g001490.t1	FALSE	TRUE	FALSE	FALSE	FALSE	FALSE
drMalDome.wa38.v1a1.chr10A.g001500.t1	TRUE	TRUE	FALSE	FALSE	TRUE	TRUE
drMalDome.wa38.v1a1.chr10A.g001500.t2	TRUE	TRUE	FALSE	FALSE	TRUE	TRUE
drMalDome.wa38.v1a1.chr10A.g001510.t1	TRUE	TRUE	TRUE	TRUE	TRUE	TRUE
drMalDome.wa38.v1a1.chr10A.g001520.t1	TRUE	TRUE	FALSE	FALSE	FALSE	FALSE
drMalDome.wa38.v1a1.chr10A.g001530.t1	TRUE	TRUE	FALSE	FALSE	TRUE	TRUE
drMalDome.wa38.v1a1.chr10A.g001530.t2	TRUE	TRUE	FALSE	FALSE	TRUE	TRUE
drMalDome.wa38.v1a1.chr10A.g001540.t1	TRUE	TRUE	TRUE	TRUE	TRUE	TRUE
drMalDome.wa38.v1a1.chr10A.g001540.t2	TRUE	TRUE	TRUE	TRUE	TRUE	TRUE
drMalDome.wa38.v1a1.chr10A.g001550.t1	TRUE	TRUE	TRUE	TRUE	TRUE	TRUE
drMalDome.wa38.v1a1.chr10A.g001560.t1	TRUE	TRUE	TRUE	TRUE	TRUE	TRUE
drMalDome.wa38.v1a1.chr10A.g001560.t2	TRUE	TRUE	TRUE	TRUE	TRUE	TRUE
drMalDome.wa38.v1a1.chr10A.g001570.t1	TRUE	TRUE	TRUE	TRUE	TRUE	TRUE
drMalDome.wa38.v1a1.chr10A.g001580.t1	TRUE	TRUE	FALSE	TRUE	TRUE	TRUE
drMalDome.wa38.v1a1.chr10A.g001580.t2	TRUE	TRUE	FALSE	TRUE	TRUE	TRUE
drMalDome.wa38.v1a1.chr10A.g001580.t3	TRUE	TRUE	FALSE	FALSE	TRUE	TRUE
drMalDome.wa38.v1a1.chr10A.g001580.t4	TRUE	TRUE	FALSE	FALSE	TRUE	TRUE
drMalDome.wa38.v1a1.chr10A.g001580.t5	TRUE	TRUE	FALSE	FALSE	TRUE	TRUE
drMalDome.wa38.v1a1.chr10A.g001580.t6	TRUE	TRUE	FALSE	FALSE	TRUE	TRUE
drMalDome.wa38.v1a1.chr10A.g001580.t7	TRUE	TRUE	FALSE	FALSE	TRUE	TRUE
drMalDome.wa38.v1a1.chr10A.g001580.t8	TRUE	TRUE	FALSE	FALSE	TRUE	TRUE
drMalDome.wa38.v1a1.chr10A.g001590.t1	TRUE	TRUE	FALSE	TRUE	TRUE	TRUE
drMalDome.wa38.v1a1.chr10A.g001600.t1	TRUE	TRUE	TRUE	TRUE	TRUE	TRUE
drMalDome.wa38.v1a1.chr10A.g001610.t1	TRUE	TRUE	TRUE	TRUE	TRUE	TRUE
drMalDome.wa38.v1a1.chr10A.g001610.t2	TRUE	TRUE	TRUE	TRUE	TRUE	TRUE
drMalDome.wa38.v1a1.chr10A.g001610.t3	TRUE	TRUE	TRUE	TRUE	TRUE	TRUE
drMalDome.wa38.v1a1.chr10A.g001620.t1	TRUE	TRUE	TRUE	TRUE	TRUE	TRUE
drMalDome.wa38.v1a1.chr10A.g001620.t2	TRUE	TRUE	TRUE	TRUE	TRUE	TRUE
drMalDome.wa38.v1a1.chr10A.g001630.t1	FALSE	TRUE	TRUE	TRUE	TRUE	TRUE
drMalDome.wa38.v1a1.chr10A.g001640.t1	TRUE	TRUE	TRUE	TRUE	TRUE	TRUE
drMalDome.wa38.v1a1.chr10A.g001650.t1	TRUE	TRUE	FALSE	FALSE	TRUE	TRUE
drMalDome.wa38.v1a1.chr10A.g001660.t1	TRUE	TRUE	FALSE	FALSE	TRUE	TRUE
drMalDome.wa38.v1a1.chr10A.g001660.t2	TRUE	TRUE	FALSE	FALSE	TRUE	TRUE
drMalDome.wa38.v1a1.chr10A.g001670.t1	FALSE	TRUE	TRUE	TRUE	TRUE	TRUE
drMalDome.wa38.v1a1.chr10A.g001670.t2	FALSE	TRUE	TRUE	TRUE	TRUE	TRUE
drMalDome.wa38.v1a1.chr10A.g001680.t1	TRUE	TRUE	FALSE	FALSE	TRUE	TRUE
drMalDome.wa38.v1a1.chr10A.g001690.t1	TRUE	TRUE	TRUE	TRUE	TRUE	TRUE
drMalDome.wa38.v1a1.chr10A.g001700.t1	TRUE	TRUE	FALSE	FALSE	FALSE	TRUE
drMalDome.wa38.v1a1.chr10A.g001710.t1	TRUE	TRUE	FALSE	FALSE	TRUE	TRUE
drMalDome.wa38.v1a1.chr10A.g001720.t1	FALSE	FALSE	FALSE	FALSE	TRUE	TRUE
drMalDome.wa38.v1a1.chr10A.g001730.t1	TRUE	TRUE	FALSE	FALSE	TRUE	TRUE
drMalDome.wa38.v1a1.chr10A.g001740.t1	TRUE	TRUE	FALSE	TRUE	TRUE	TRUE
drMalDome.wa38.v1a1.chr10A.g001740.t2	TRUE	TRUE	FALSE	TRUE	TRUE	TRUE
drMalDome.wa38.v1a1.chr10A.g001740.t3	TRUE	TRUE	FALSE	TRUE	TRUE	TRUE
drMalDome.wa38.v1a1.chr10A.g001750.t1	TRUE	TRUE	FALSE	FALSE	TRUE	TRUE
drMalDome.wa38.v1a1.chr10A.g001760.t1	TRUE	TRUE	FALSE	FALSE	TRUE	TRUE
drMalDome.wa38.v1a1.chr10A.g001770.t1	TRUE	TRUE	FALSE	FALSE	TRUE	TRUE
drMalDome.wa38.v1a1.chr10A.g001780.t1	FALSE	TRUE	FALSE	FALSE	TRUE	TRUE
drMalDome.wa38.v1a1.chr10A.g001790.t1	TRUE	TRUE	FALSE	TRUE	TRUE	TRUE
drMalDome.wa38.v1a1.chr10A.g001800.t1	TRUE	TRUE	FALSE	TRUE	TRUE	TRUE
drMalDome.wa38.v1a1.chr10A.g001810.t1	TRUE	TRUE	FALSE	FALSE	TRUE	TRUE
drMalDome.wa38.v1a1.chr10A.g001810.t2	TRUE	TRUE	FALSE	FALSE	TRUE	TRUE
drMalDome.wa38.v1a1.chr10A.g001820.t1	TRUE	TRUE	FALSE	FALSE	TRUE	TRUE
drMalDome.wa38.v1a1.chr10A.g001830.t1	TRUE	TRUE	FALSE	TRUE	TRUE	TRUE
drMalDome.wa38.v1a1.chr10A.g001840.t1	FALSE	TRUE	FALSE	TRUE	TRUE	TRUE
drMalDome.wa38.v1a1.chr10A.g001850.t1	TRUE	TRUE	FALSE	FALSE	TRUE	TRUE
drMalDome.wa38.v1a1.chr10A.g001860.t1	TRUE	TRUE	FALSE	TRUE	TRUE	TRUE
drMalDome.wa38.v1a1.chr10A.g001870.t1	TRUE	TRUE	FALSE	FALSE	TRUE	TRUE
drMalDome.wa38.v1a1.chr10A.g001880.t1	FALSE	FALSE	FALSE	FALSE	FALSE	FALSE
drMalDome.wa38.v1a1.chr10A.g001890.t1	FALSE	FALSE	FALSE	FALSE	FALSE	FALSE
drMalDome.wa38.v1a1.chr10A.g001900.t1	TRUE	TRUE	FALSE	FALSE	TRUE	TRUE
drMalDome.wa38.v1a1.chr10A.g001910.t1	TRUE	TRUE	FALSE	FALSE	TRUE	TRUE
drMalDome.wa38.v1a1.chr10A.g001920.t1	TRUE	TRUE	FALSE	TRUE	TRUE	TRUE
drMalDome.wa38.v1a1.chr10A.g001930.t1	FALSE	TRUE	FALSE	FALSE	TRUE	TRUE
drMalDome.wa38.v1a1.chr10A.g001940.t1	FALSE	TRUE	FALSE	FALSE	TRUE	TRUE
drMalDome.wa38.v1a1.chr10A.g001950.t1	TRUE	TRUE	TRUE	TRUE	TRUE	TRUE
drMalDome.wa38.v1a1.chr10A.g001960.t1	TRUE	TRUE	FALSE	FALSE	TRUE	TRUE
drMalDome.wa38.v1a1.chr10A.g001960.t2	TRUE	TRUE	FALSE	FALSE	TRUE	TRUE
drMalDome.wa38.v1a1.chr10A.g001970.t1	TRUE	TRUE	FALSE	FALSE	TRUE	TRUE
drMalDome.wa38.v1a1.chr10A.g001980.t1	TRUE	TRUE	FALSE	TRUE	FALSE	FALSE
drMalDome.wa38.v1a1.chr10A.g001990.t1	TRUE	TRUE	FALSE	FALSE	TRUE	TRUE
drMalDome.wa38.v1a1.chr10A.g002000.t1	TRUE	TRUE	FALSE	TRUE	TRUE	TRUE
drMalDome.wa38.v1a1.chr10A.g002010.t1	TRUE	TRUE	FALSE	FALSE	FALSE	TRUE
drMalDome.wa38.v1a1.chr10A.g002020.t1	TRUE	TRUE	FALSE	TRUE	TRUE	TRUE
drMalDome.wa38.v1a1.chr10A.g002030.t1	TRUE	TRUE	FALSE	FALSE	FALSE	TRUE
drMalDome.wa38.v1a1.chr10A.g002030.t2	TRUE	TRUE	FALSE	FALSE	FALSE	TRUE
drMalDome.wa38.v1a1.chr10A.g002040.t1	TRUE	TRUE	TRUE	TRUE	TRUE	TRUE
drMalDome.wa38.v1a1.chr10A.g002040.t2	TRUE	TRUE	TRUE	TRUE	TRUE	TRUE
drMalDome.wa38.v1a1.chr10A.g002040.t3	TRUE	TRUE	TRUE	TRUE	TRUE	TRUE
drMalDome.wa38.v1a1.chr10A.g002040.t4	TRUE	TRUE	TRUE	TRUE	TRUE	TRUE
drMalDome.wa38.v1a1.chr10A.g002040.t5	TRUE	TRUE	TRUE	TRUE	TRUE	TRUE
drMalDome.wa38.v1a1.chr10A.g002050.t1	FALSE	FALSE	FALSE	FALSE	FALSE	FALSE
drMalDome.wa38.v1a1.chr10A.g002060.t1	TRUE	TRUE	TRUE	TRUE	TRUE	TRUE
drMalDome.wa38.v1a1.chr10A.g002070.t1	TRUE	TRUE	FALSE	FALSE	TRUE	TRUE
drMalDome.wa38.v1a1.chr10A.g002080.t1	TRUE	TRUE	FALSE	TRUE	TRUE	TRUE
drMalDome.wa38.v1a1.chr10A.g002080.t2	TRUE	TRUE	FALSE	TRUE	TRUE	TRUE
drMalDome.wa38.v1a1.chr10A.g002080.t3	FALSE	FALSE	FALSE	FALSE	TRUE	TRUE
drMalDome.wa38.v1a1.chr10A.g002090.t1	TRUE	TRUE	FALSE	FALSE	TRUE	TRUE
drMalDome.wa38.v1a1.chr10A.g002100.t1	TRUE	TRUE	FALSE	FALSE	TRUE	TRUE
drMalDome.wa38.v1a1.chr10A.g002110.t1	TRUE	TRUE	FALSE	FALSE	TRUE	TRUE
drMalDome.wa38.v1a1.chr10A.g002120.t1	TRUE	TRUE	FALSE	FALSE	TRUE	TRUE
drMalDome.wa38.v1a1.chr10A.g002130.t1	TRUE	TRUE	FALSE	FALSE	TRUE	TRUE
drMalDome.wa38.v1a1.chr10A.g002140.t1	TRUE	TRUE	FALSE	FALSE	TRUE	TRUE
drMalDome.wa38.v1a1.chr10A.g002150.t1	TRUE	TRUE	FALSE	FALSE	TRUE	TRUE
drMalDome.wa38.v1a1.chr10A.g002160.t1	TRUE	TRUE	TRUE	TRUE	TRUE	TRUE
drMalDome.wa38.v1a1.chr10A.g002170.t1	TRUE	TRUE	FALSE	FALSE	TRUE	TRUE
drMalDome.wa38.v1a1.chr10A.g002180.t1	FALSE	FALSE	FALSE	FALSE	FALSE	FALSE
drMalDome.wa38.v1a1.chr10A.g002190.t1	TRUE	TRUE	TRUE	TRUE	TRUE	TRUE
drMalDome.wa38.v1a1.chr10A.g002200.t1	TRUE	TRUE	FALSE	FALSE	TRUE	TRUE
drMalDome.wa38.v1a1.chr10A.g002210.t1	FALSE	FALSE	FALSE	FALSE	FALSE	FALSE
drMalDome.wa38.v1a1.chr10A.g002220.t1	TRUE	TRUE	FALSE	FALSE	TRUE	TRUE
drMalDome.wa38.v1a1.chr10A.g002230.t1	TRUE	TRUE	FALSE	FALSE	TRUE	TRUE
drMalDome.wa38.v1a1.chr10A.g002240.t1	FALSE	TRUE	FALSE	FALSE	FALSE	FALSE
drMalDome.wa38.v1a1.chr10A.g002240.t2	FALSE	TRUE	FALSE	FALSE	FALSE	FALSE
drMalDome.wa38.v1a1.chr10A.g002250.t1	TRUE	TRUE	FALSE	FALSE	TRUE	TRUE
drMalDome.wa38.v1a1.chr10A.g002260.t1	TRUE	TRUE	TRUE	TRUE	TRUE	TRUE
drMalDome.wa38.v1a1.chr10A.g002270.t1	FALSE	FALSE	FALSE	FALSE	FALSE	FALSE
drMalDome.wa38.v1a1.chr10A.g002280.t1	TRUE	TRUE	TRUE	TRUE	TRUE	TRUE
drMalDome.wa38.v1a1.chr10A.g002280.t2	TRUE	TRUE	TRUE	TRUE	TRUE	TRUE
drMalDome.wa38.v1a1.chr10A.g002280.t3	TRUE	TRUE	TRUE	TRUE	TRUE	TRUE
drMalDome.wa38.v1a1.chr10A.g002280.t4	FALSE	FALSE	FALSE	FALSE	TRUE	TRUE
drMalDome.wa38.v1a1.chr10A.g002290.t1	TRUE	TRUE	FALSE	FALSE	FALSE	TRUE
drMalDome.wa38.v1a1.chr10A.g002290.t2	FALSE	FALSE	FALSE	FALSE	FALSE	TRUE
drMalDome.wa38.v1a1.chr10A.g002300.t1	TRUE	TRUE	TRUE	TRUE	TRUE	TRUE
drMalDome.wa38.v1a1.chr10A.g002310.t1	TRUE	TRUE	FALSE	FALSE	TRUE	TRUE
drMalDome.wa38.v1a1.chr10A.g002320.t1	TRUE	TRUE	FALSE	FALSE	TRUE	TRUE
drMalDome.wa38.v1a1.chr10A.g002330.t1	FALSE	TRUE	TRUE	TRUE	TRUE	TRUE
drMalDome.wa38.v1a1.chr10A.g002340.t1	FALSE	FALSE	FALSE	FALSE	TRUE	TRUE
drMalDome.wa38.v1a1.chr10A.g002350.t1	TRUE	TRUE	TRUE	TRUE	TRUE	TRUE
drMalDome.wa38.v1a1.chr10A.g002360.t1	TRUE	TRUE	TRUE	TRUE	TRUE	TRUE
drMalDome.wa38.v1a1.chr10A.g002370.t1	TRUE	TRUE	FALSE	FALSE	TRUE	TRUE
drMalDome.wa38.v1a1.chr10A.g002380.t1	FALSE	FALSE	TRUE	TRUE	TRUE	TRUE
drMalDome.wa38.v1a1.chr10A.g002390.t1	TRUE	TRUE	TRUE	TRUE	TRUE	TRUE
drMalDome.wa38.v1a1.chr10A.g002400.t1	TRUE	TRUE	TRUE	TRUE	TRUE	TRUE
drMalDome.wa38.v1a1.chr10A.g002410.t1	FALSE	TRUE	FALSE	FALSE	FALSE	TRUE
drMalDome.wa38.v1a1.chr10A.g002420.t1	TRUE	TRUE	FALSE	FALSE	TRUE	TRUE
drMalDome.wa38.v1a1.chr10A.g002430.t1	TRUE	TRUE	TRUE	TRUE	TRUE	TRUE
drMalDome.wa38.v1a1.chr10A.g002440.t1	TRUE	TRUE	FALSE	FALSE	TRUE	TRUE
drMalDome.wa38.v1a1.chr10A.g002450.t1	TRUE	TRUE	TRUE	TRUE	TRUE	TRUE
drMalDome.wa38.v1a1.chr10A.g002460.t1	FALSE	TRUE	FALSE	FALSE	FALSE	FALSE
drMalDome.wa38.v1a1.chr10A.g002470.t1	TRUE	TRUE	FALSE	FALSE	TRUE	TRUE
drMalDome.wa38.v1a1.chr10A.g002480.t1	TRUE	TRUE	FALSE	FALSE	TRUE	TRUE
drMalDome.wa38.v1a1.chr10A.g002490.t1	TRUE	TRUE	TRUE	TRUE	TRUE	TRUE
drMalDome.wa38.v1a1.chr10A.g002490.t2	TRUE	TRUE	TRUE	TRUE	TRUE	TRUE
drMalDome.wa38.v1a1.chr10A.g002500.t1	TRUE	TRUE	FALSE	FALSE	TRUE	TRUE
drMalDome.wa38.v1a1.chr10A.g002510.t1	TRUE	TRUE	TRUE	TRUE	TRUE	TRUE
drMalDome.wa38.v1a1.chr10A.g002520.t1	FALSE	TRUE	TRUE	TRUE	TRUE	TRUE
drMalDome.wa38.v1a1.chr10A.g002530.t1	TRUE	TRUE	FALSE	TRUE	FALSE	FALSE
drMalDome.wa38.v1a1.chr10A.g002540.t1	TRUE	TRUE	FALSE	FALSE	FALSE	FALSE
drMalDome.wa38.v1a1.chr10A.g002550.t1	FALSE	FALSE	FALSE	FALSE	TRUE	TRUE
drMalDome.wa38.v1a1.chr10A.g002560.t1	FALSE	TRUE	FALSE	FALSE	FALSE	FALSE
drMalDome.wa38.v1a1.chr10A.g002570.t1	FALSE	TRUE	FALSE	FALSE	TRUE	TRUE
drMalDome.wa38.v1a1.chr10A.g002580.t1	FALSE	TRUE	FALSE	FALSE	TRUE	TRUE
drMalDome.wa38.v1a1.chr10A.g002590.t1	TRUE	TRUE	TRUE	TRUE	TRUE	TRUE
drMalDome.wa38.v1a1.chr10A.g002600.t1	TRUE	TRUE	TRUE	TRUE	TRUE	TRUE
drMalDome.wa38.v1a1.chr10A.g002610.t1	TRUE	TRUE	TRUE	TRUE	TRUE	TRUE
drMalDome.wa38.v1a1.chr10A.g002620.t1	TRUE	TRUE	TRUE	TRUE	TRUE	TRUE
drMalDome.wa38.v1a1.chr10A.g002620.t2	TRUE	TRUE	TRUE	TRUE	TRUE	TRUE
drMalDome.wa38.v1a1.chr10A.g002630.t1	TRUE	TRUE	TRUE	TRUE	TRUE	TRUE
drMalDome.wa38.v1a1.chr10A.g002640.t1	TRUE	TRUE	TRUE	TRUE	TRUE	TRUE
drMalDome.wa38.v1a1.chr10A.g002650.t1	TRUE	TRUE	TRUE	TRUE	TRUE	TRUE
drMalDome.wa38.v1a1.chr10A.g002660.t1	TRUE	TRUE	FALSE	FALSE	TRUE	TRUE
drMalDome.wa38.v1a1.chr10A.g002670.t1	FALSE	FALSE	FALSE	FALSE	TRUE	TRUE
drMalDome.wa38.v1a1.chr10A.g002680.t1	TRUE	TRUE	TRUE	TRUE	TRUE	TRUE
drMalDome.wa38.v1a1.chr10A.g002690.t1	TRUE	TRUE	FALSE	FALSE	TRUE	FALSE
drMalDome.wa38.v1a1.chr10A.g002700.t1	TRUE	TRUE	FALSE	FALSE	TRUE	TRUE
drMalDome.wa38.v1a1.chr10A.g002710.t1	TRUE	TRUE	TRUE	TRUE	TRUE	TRUE
drMalDome.wa38.v1a1.chr10A.g002720.t1	FALSE	FALSE	TRUE	TRUE	TRUE	TRUE
drMalDome.wa38.v1a1.chr10A.g002720.t2	TRUE	TRUE	TRUE	TRUE	TRUE	TRUE
drMalDome.wa38.v1a1.chr10A.g002730.t1	TRUE	TRUE	TRUE	TRUE	TRUE	TRUE
drMalDome.wa38.v1a1.chr10A.g002740.t1	FALSE	TRUE	TRUE	TRUE	TRUE	TRUE
drMalDome.wa38.v1a1.chr10A.g002750.t1	FALSE	FALSE	TRUE	TRUE	TRUE	TRUE
drMalDome.wa38.v1a1.chr10A.g002760.t1	FALSE	FALSE	FALSE	FALSE	FALSE	FALSE
drMalDome.wa38.v1a1.chr10A.g002770.t1	FALSE	TRUE	FALSE	FALSE	TRUE	TRUE
drMalDome.wa38.v1a1.chr10A.g002770.t2	FALSE	TRUE	FALSE	FALSE	TRUE	TRUE
drMalDome.wa38.v1a1.chr10A.g002780.t1	FALSE	FALSE	FALSE	FALSE	TRUE	TRUE
drMalDome.wa38.v1a1.chr10A.g002790.t1	TRUE	TRUE	FALSE	TRUE	TRUE	TRUE
drMalDome.wa38.v1a1.chr10A.g002800.t1	TRUE	TRUE	TRUE	TRUE	TRUE	TRUE
drMalDome.wa38.v1a1.chr10A.g002800.t2	TRUE	TRUE	TRUE	TRUE	TRUE	TRUE
drMalDome.wa38.v1a1.chr10A.g002800.t3	TRUE	TRUE	TRUE	TRUE	TRUE	TRUE
drMalDome.wa38.v1a1.chr10A.g002800.t4	TRUE	TRUE	TRUE	TRUE	TRUE	TRUE
drMalDome.wa38.v1a1.chr10A.g002800.t5	TRUE	TRUE	TRUE	TRUE	TRUE	TRUE
drMalDome.wa38.v1a1.chr10A.g002810.t1	TRUE	TRUE	FALSE	TRUE	TRUE	TRUE
drMalDome.wa38.v1a1.chr10A.g002820.t1	TRUE	TRUE	TRUE	TRUE	TRUE	TRUE
drMalDome.wa38.v1a1.chr10A.g002830.t1	FALSE	TRUE	FALSE	FALSE	TRUE	TRUE
drMalDome.wa38.v1a1.chr10A.g002840.t1	FALSE	FALSE	FALSE	FALSE	TRUE	TRUE
drMalDome.wa38.v1a1.chr10A.g002850.t1	FALSE	FALSE	FALSE	FALSE	TRUE	TRUE
drMalDome.wa38.v1a1.chr10A.g002860.t1	TRUE	TRUE	TRUE	TRUE	TRUE	TRUE
drMalDome.wa38.v1a1.chr10A.g002870.t1	TRUE	TRUE	FALSE	TRUE	TRUE	FALSE
drMalDome.wa38.v1a1.chr10A.g002880.t1	TRUE	TRUE	FALSE	FALSE	TRUE	TRUE
drMalDome.wa38.v1a1.chr10A.g002880.t2	TRUE	TRUE	FALSE	FALSE	TRUE	TRUE
drMalDome.wa38.v1a1.chr10A.g002880.t3	TRUE	TRUE	FALSE	FALSE	TRUE	TRUE
drMalDome.wa38.v1a1.chr10A.g002890.t1	TRUE	TRUE	TRUE	TRUE	TRUE	TRUE
drMalDome.wa38.v1a1.chr10A.g002890.t2	TRUE	TRUE	TRUE	TRUE	TRUE	TRUE
drMalDome.wa38.v1a1.chr10A.g002890.t3	TRUE	TRUE	TRUE	TRUE	TRUE	TRUE
drMalDome.wa38.v1a1.chr10A.g002890.t4	TRUE	TRUE	TRUE	TRUE	TRUE	TRUE
drMalDome.wa38.v1a1.chr10A.g002900.t1	TRUE	TRUE	TRUE	TRUE	TRUE	TRUE
drMalDome.wa38.v1a1.chr10A.g002910.t1	TRUE	TRUE	TRUE	TRUE	TRUE	TRUE
drMalDome.wa38.v1a1.chr10A.g002920.t1	FALSE	TRUE	FALSE	TRUE	TRUE	TRUE
drMalDome.wa38.v1a1.chr10A.g002930.t1	TRUE	TRUE	TRUE	TRUE	TRUE	TRUE
drMalDome.wa38.v1a1.chr10A.g002930.t2	TRUE	TRUE	TRUE	TRUE	TRUE	TRUE
drMalDome.wa38.v1a1.chr10A.g002940.t1	TRUE	TRUE	FALSE	FALSE	FALSE	FALSE
drMalDome.wa38.v1a1.chr10A.g002950.t1	TRUE	TRUE	TRUE	TRUE	TRUE	TRUE
drMalDome.wa38.v1a1.chr10A.g002960.t1	FALSE	FALSE	TRUE	TRUE	TRUE	FALSE
drMalDome.wa38.v1a1.chr10A.g002970.t1	TRUE	TRUE	FALSE	FALSE	FALSE	FALSE
drMalDome.wa38.v1a1.chr10A.g002980.t1	TRUE	TRUE	FALSE	FALSE	TRUE	TRUE
drMalDome.wa38.v1a1.chr10A.g002990.t1	TRUE	TRUE	FALSE	FALSE	TRUE	TRUE
drMalDome.wa38.v1a1.chr10A.g002990.t2	TRUE	TRUE	FALSE	FALSE	TRUE	TRUE
drMalDome.wa38.v1a1.chr10A.g003000.t1	TRUE	TRUE	FALSE	TRUE	TRUE	TRUE
drMalDome.wa38.v1a1.chr10A.g003000.t2	TRUE	TRUE	FALSE	TRUE	TRUE	TRUE
drMalDome.wa38.v1a1.chr10A.g003010.t1	FALSE	FALSE	TRUE	TRUE	TRUE	TRUE
drMalDome.wa38.v1a1.chr10A.g003020.t1	TRUE	TRUE	FALSE	FALSE	TRUE	TRUE
drMalDome.wa38.v1a1.chr10A.g003030.t1	TRUE	TRUE	FALSE	FALSE	TRUE	TRUE
drMalDome.wa38.v1a1.chr10A.g003040.t1	FALSE	TRUE	FALSE	FALSE	TRUE	TRUE
drMalDome.wa38.v1a1.chr10A.g003040.t2	FALSE	FALSE	FALSE	FALSE	TRUE	TRUE
drMalDome.wa38.v1a1.chr10A.g003050.t1	FALSE	FALSE	FALSE	FALSE	TRUE	TRUE
drMalDome.wa38.v1a1.chr10A.g003060.t1	TRUE	TRUE	TRUE	TRUE	TRUE	TRUE
drMalDome.wa38.v1a1.chr10A.g003070.t1	TRUE	TRUE	FALSE	FALSE	TRUE	TRUE
drMalDome.wa38.v1a1.chr10A.g003080.t1	TRUE	TRUE	TRUE	TRUE	TRUE	TRUE
drMalDome.wa38.v1a1.chr10A.g003090.t1	FALSE	TRUE	FALSE	FALSE	TRUE	TRUE
drMalDome.wa38.v1a1.chr10A.g003100.t1	TRUE	TRUE	TRUE	TRUE	TRUE	TRUE
drMalDome.wa38.v1a1.chr10A.g003110.t1	TRUE	TRUE	TRUE	TRUE	TRUE	TRUE
drMalDome.wa38.v1a1.chr10A.g003120.t1	TRUE	TRUE	FALSE	FALSE	TRUE	TRUE
drMalDome.wa38.v1a1.chr10A.g003130.t1	TRUE	TRUE	TRUE	TRUE	TRUE	TRUE
drMalDome.wa38.v1a1.chr10A.g003140.t1	TRUE	TRUE	TRUE	TRUE	TRUE	TRUE
drMalDome.wa38.v1a1.chr10A.g003150.t1	FALSE	FALSE	FALSE	FALSE	FALSE	FALSE
drMalDome.wa38.v1a1.chr10A.g003160.t1	TRUE	TRUE	TRUE	TRUE	TRUE	TRUE
drMalDome.wa38.v1a1.chr10A.g003160.t2	TRUE	TRUE	TRUE	TRUE	TRUE	TRUE
drMalDome.wa38.v1a1.chr10A.g003170.t1	TRUE	TRUE	TRUE	TRUE	TRUE	TRUE
drMalDome.wa38.v1a1.chr10A.g003180.t1	FALSE	FALSE	FALSE	FALSE	FALSE	FALSE
drMalDome.wa38.v1a1.chr10A.g003190.t1	TRUE	TRUE	FALSE	TRUE	TRUE	TRUE
drMalDome.wa38.v1a1.chr10A.g003190.t2	TRUE	TRUE	FALSE	TRUE	TRUE	TRUE
drMalDome.wa38.v1a1.chr10A.g003190.t3	TRUE	TRUE	FALSE	TRUE	TRUE	TRUE
drMalDome.wa38.v1a1.chr10A.g003190.t4	TRUE	TRUE	FALSE	TRUE	TRUE	TRUE
drMalDome.wa38.v1a1.chr10A.g003190.t5	TRUE	TRUE	FALSE	TRUE	TRUE	TRUE
drMalDome.wa38.v1a1.chr10A.g003200.t1	FALSE	FALSE	FALSE	FALSE	TRUE	TRUE
drMalDome.wa38.v1a1.chr10A.g003210.t1	FALSE	TRUE	FALSE	TRUE	TRUE	TRUE
drMalDome.wa38.v1a1.chr10A.g003220.t1	FALSE	TRUE	FALSE	FALSE	TRUE	TRUE
drMalDome.wa38.v1a1.chr10A.g003230.t1	FALSE	TRUE	FALSE	TRUE	TRUE	TRUE
drMalDome.wa38.v1a1.chr10A.g003240.t1	FALSE	FALSE	TRUE	TRUE	TRUE	FALSE
drMalDome.wa38.v1a1.chr10A.g003250.t1	FALSE	TRUE	FALSE	TRUE	TRUE	TRUE
drMalDome.wa38.v1a1.chr10A.g003260.t1	TRUE	TRUE	TRUE	TRUE	TRUE	TRUE
drMalDome.wa38.v1a1.chr10A.g003260.t2	TRUE	TRUE	TRUE	TRUE	TRUE	TRUE
drMalDome.wa38.v1a1.chr10A.g003260.t3	FALSE	FALSE	FALSE	FALSE	TRUE	TRUE
drMalDome.wa38.v1a1.chr10A.g003260.t4	FALSE	FALSE	FALSE	FALSE	TRUE	TRUE
drMalDome.wa38.v1a1.chr10A.g003270.t1	TRUE	TRUE	TRUE	TRUE	TRUE	TRUE
drMalDome.wa38.v1a1.chr10A.g003280.t1	FALSE	FALSE	FALSE	FALSE	TRUE	TRUE
drMalDome.wa38.v1a1.chr10A.g003290.t1	FALSE	TRUE	FALSE	TRUE	TRUE	TRUE
drMalDome.wa38.v1a1.chr10A.g003300.t1	FALSE	FALSE	FALSE	FALSE	TRUE	TRUE
drMalDome.wa38.v1a1.chr10A.g003310.t1	TRUE	TRUE	TRUE	TRUE	TRUE	TRUE
drMalDome.wa38.v1a1.chr10A.g003310.t2	TRUE	TRUE	TRUE	TRUE	TRUE	TRUE
drMalDome.wa38.v1a1.chr10A.g003320.t1	TRUE	TRUE	TRUE	TRUE	TRUE	TRUE
drMalDome.wa38.v1a1.chr10A.g003330.t1	TRUE	TRUE	FALSE	FALSE	TRUE	TRUE
drMalDome.wa38.v1a1.chr10A.g003340.t1	TRUE	TRUE	TRUE	TRUE	TRUE	TRUE
drMalDome.wa38.v1a1.chr10A.g003340.t2	TRUE	TRUE	TRUE	TRUE	TRUE	TRUE
drMalDome.wa38.v1a1.chr10A.g003340.t3	TRUE	TRUE	TRUE	TRUE	TRUE	TRUE
drMalDome.wa38.v1a1.chr10A.g003340.t4	TRUE	TRUE	TRUE	TRUE	TRUE	TRUE
drMalDome.wa38.v1a1.chr10A.g003340.t5	TRUE	TRUE	TRUE	TRUE	TRUE	TRUE
drMalDome.wa38.v1a1.chr10A.g003350.t1	TRUE	TRUE	FALSE	FALSE	TRUE	TRUE
drMalDome.wa38.v1a1.chr10A.g003360.t1	TRUE	TRUE	TRUE	TRUE	TRUE	TRUE
drMalDome.wa38.v1a1.chr10A.g003370.t1	TRUE	TRUE	FALSE	FALSE	TRUE	TRUE
drMalDome.wa38.v1a1.chr10A.g003380.t1	FALSE	TRUE	FALSE	FALSE	TRUE	TRUE
drMalDome.wa38.v1a1.chr10A.g003390.t1	TRUE	TRUE	FALSE	FALSE	TRUE	TRUE
drMalDome.wa38.v1a1.chr10A.g003400.t1	TRUE	TRUE	TRUE	TRUE	TRUE	TRUE
drMalDome.wa38.v1a1.chr10A.g003410.t1	TRUE	TRUE	FALSE	TRUE	TRUE	TRUE
drMalDome.wa38.v1a1.chr10A.g003410.t2	TRUE	TRUE	FALSE	TRUE	TRUE	TRUE
drMalDome.wa38.v1a1.chr10A.g003420.t1	FALSE	TRUE	FALSE	TRUE	TRUE	FALSE
drMalDome.wa38.v1a1.chr10A.g003430.t1	TRUE	TRUE	TRUE	TRUE	TRUE	TRUE
drMalDome.wa38.v1a1.chr10A.g003440.t1	TRUE	TRUE	FALSE	FALSE	FALSE	FALSE
drMalDome.wa38.v1a1.chr10A.g003450.t1	TRUE	TRUE	TRUE	TRUE	TRUE	TRUE
drMalDome.wa38.v1a1.chr10A.g003460.t1	TRUE	TRUE	TRUE	TRUE	TRUE	TRUE
drMalDome.wa38.v1a1.chr10A.g003470.t1	TRUE	TRUE	FALSE	FALSE	TRUE	TRUE
drMalDome.wa38.v1a1.chr10A.g003480.t1	TRUE	TRUE	FALSE	FALSE	TRUE	TRUE
drMalDome.wa38.v1a1.chr10A.g003490.t1	TRUE	TRUE	TRUE	TRUE	TRUE	TRUE
drMalDome.wa38.v1a1.chr10A.g003500.t1	TRUE	TRUE	FALSE	TRUE	TRUE	TRUE
drMalDome.wa38.v1a1.chr10A.g003510.t1	TRUE	TRUE	FALSE	FALSE	TRUE	TRUE
drMalDome.wa38.v1a1.chr10A.g003520.t1	TRUE	TRUE	TRUE	TRUE	TRUE	TRUE
drMalDome.wa38.v1a1.chr10A.g003530.t1	FALSE	FALSE	TRUE	TRUE	TRUE	TRUE
drMalDome.wa38.v1a1.chr10A.g003540.t1	TRUE	TRUE	TRUE	TRUE	TRUE	TRUE
drMalDome.wa38.v1a1.chr10A.g003550.t1	TRUE	TRUE	TRUE	TRUE	TRUE	TRUE
drMalDome.wa38.v1a1.chr10A.g003560.t1	TRUE	TRUE	FALSE	TRUE	TRUE	TRUE
drMalDome.wa38.v1a1.chr10A.g003570.t1	FALSE	FALSE	FALSE	FALSE	FALSE	FALSE
drMalDome.wa38.v1a1.chr10A.g003580.t1	TRUE	TRUE	TRUE	TRUE	TRUE	TRUE
drMalDome.wa38.v1a1.chr10A.g003580.t2	TRUE	TRUE	TRUE	TRUE	TRUE	TRUE
drMalDome.wa38.v1a1.chr10A.g003590.t1	FALSE	TRUE	FALSE	FALSE	TRUE	TRUE
drMalDome.wa38.v1a1.chr10A.g003600.t1	FALSE	TRUE	FALSE	FALSE	FALSE	FALSE
drMalDome.wa38.v1a1.chr10A.g003610.t1	TRUE	TRUE	FALSE	FALSE	TRUE	TRUE
drMalDome.wa38.v1a1.chr10A.g003620.t1	TRUE	TRUE	FALSE	TRUE	TRUE	TRUE
drMalDome.wa38.v1a1.chr10A.g003620.t2	TRUE	TRUE	FALSE	TRUE	TRUE	TRUE
drMalDome.wa38.v1a1.chr10A.g003630.t1	FALSE	TRUE	FALSE	FALSE	TRUE	TRUE
drMalDome.wa38.v1a1.chr10A.g003640.t1	FALSE	FALSE	FALSE	FALSE	TRUE	TRUE
drMalDome.wa38.v1a1.chr10A.g003640.t2	FALSE	FALSE	FALSE	FALSE	TRUE	TRUE
drMalDome.wa38.v1a1.chr10A.g003650.t1	FALSE	FALSE	FALSE	TRUE	TRUE	TRUE
drMalDome.wa38.v1a1.chr10A.g003660.t1	TRUE	TRUE	FALSE	FALSE	TRUE	TRUE
drMalDome.wa38.v1a1.chr10A.g003670.t1	TRUE	TRUE	FALSE	TRUE	TRUE	TRUE
drMalDome.wa38.v1a1.chr10A.g003680.t1	FALSE	FALSE	FALSE	FALSE	TRUE	TRUE
drMalDome.wa38.v1a1.chr10A.g003690.t1	TRUE	TRUE	FALSE	TRUE	TRUE	TRUE
drMalDome.wa38.v1a1.chr10A.g003700.t1	FALSE	TRUE	FALSE	TRUE	TRUE	TRUE
drMalDome.wa38.v1a1.chr10A.g003710.t1	TRUE	TRUE	FALSE	FALSE	FALSE	FALSE
drMalDome.wa38.v1a1.chr10A.g003720.t1	FALSE	TRUE	FALSE	FALSE	TRUE	TRUE
drMalDome.wa38.v1a1.chr10A.g003720.t2	FALSE	TRUE	FALSE	FALSE	TRUE	TRUE
drMalDome.wa38.v1a1.chr10A.g003730.t1	FALSE	TRUE	TRUE	TRUE	TRUE	TRUE
drMalDome.wa38.v1a1.chr10A.g003740.t1	TRUE	TRUE	FALSE	FALSE	FALSE	TRUE
drMalDome.wa38.v1a1.chr10A.g003750.t1	FALSE	TRUE	FALSE	TRUE	TRUE	TRUE
drMalDome.wa38.v1a1.chr10A.g003760.t1	TRUE	TRUE	FALSE	FALSE	TRUE	TRUE
drMalDome.wa38.v1a1.chr10A.g003770.t1	TRUE	TRUE	FALSE	TRUE	TRUE	TRUE
drMalDome.wa38.v1a1.chr10A.g003780.t1	FALSE	TRUE	FALSE	FALSE	FALSE	FALSE
drMalDome.wa38.v1a1.chr10A.g003790.t1	FALSE	FALSE	FALSE	FALSE	FALSE	FALSE
drMalDome.wa38.v1a1.chr10A.g003800.t1	FALSE	FALSE	FALSE	TRUE	FALSE	FALSE
drMalDome.wa38.v1a1.chr10A.g003810.t1	FALSE	TRUE	FALSE	FALSE	FALSE	TRUE
drMalDome.wa38.v1a1.chr10A.g003820.t1	FALSE	TRUE	FALSE	FALSE	TRUE	TRUE
drMalDome.wa38.v1a1.chr10A.g003830.t1	FALSE	TRUE	FALSE	FALSE	TRUE	TRUE
drMalDome.wa38.v1a1.chr10A.g003840.t1	FALSE	FALSE	FALSE	FALSE	TRUE	TRUE
drMalDome.wa38.v1a1.chr10A.g003840.t2	FALSE	FALSE	FALSE	FALSE	TRUE	TRUE
drMalDome.wa38.v1a1.chr10A.g003850.t1	FALSE	TRUE	FALSE	FALSE	TRUE	TRUE
drMalDome.wa38.v1a1.chr10A.g003860.t1	FALSE	TRUE	FALSE	TRUE	TRUE	TRUE
drMalDome.wa38.v1a1.chr10A.g003870.t1	FALSE	TRUE	FALSE	FALSE	FALSE	FALSE
drMalDome.wa38.v1a1.chr10A.g003880.t1	TRUE	TRUE	TRUE	TRUE	TRUE	TRUE
drMalDome.wa38.v1a1.chr10A.g003890.t1	TRUE	TRUE	TRUE	TRUE	TRUE	TRUE
drMalDome.wa38.v1a1.chr10A.g003890.t2	TRUE	TRUE	TRUE	TRUE	TRUE	TRUE
drMalDome.wa38.v1a1.chr10A.g003900.t1	TRUE	TRUE	TRUE	TRUE	TRUE	TRUE
drMalDome.wa38.v1a1.chr10A.g003900.t2	TRUE	TRUE	TRUE	TRUE	TRUE	TRUE
drMalDome.wa38.v1a1.chr10A.g003900.t3	TRUE	TRUE	TRUE	TRUE	TRUE	TRUE
drMalDome.wa38.v1a1.chr10A.g003900.t4	TRUE	TRUE	TRUE	TRUE	TRUE	TRUE
drMalDome.wa38.v1a1.chr10A.g003910.t1	TRUE	TRUE	FALSE	FALSE	TRUE	TRUE
drMalDome.wa38.v1a1.chr10A.g003920.t1	TRUE	TRUE	FALSE	FALSE	TRUE	TRUE
drMalDome.wa38.v1a1.chr10A.g003930.t1	TRUE	TRUE	TRUE	TRUE	TRUE	TRUE
drMalDome.wa38.v1a1.chr10A.g003940.t1	FALSE	FALSE	FALSE	FALSE	FALSE	FALSE
drMalDome.wa38.v1a1.chr10A.g003950.t1	TRUE	TRUE	TRUE	TRUE	TRUE	TRUE
drMalDome.wa38.v1a1.chr10A.g003950.t2	TRUE	TRUE	TRUE	TRUE	TRUE	TRUE
drMalDome.wa38.v1a1.chr10A.g003960.t1	FALSE	FALSE	FALSE	FALSE	TRUE	TRUE
drMalDome.wa38.v1a1.chr10A.g003970.t1	FALSE	FALSE	FALSE	FALSE	TRUE	TRUE
drMalDome.wa38.v1a1.chr10A.g003970.t2	FALSE	FALSE	FALSE	FALSE	TRUE	TRUE
drMalDome.wa38.v1a1.chr10A.g003980.t1	TRUE	TRUE	TRUE	TRUE	TRUE	TRUE
drMalDome.wa38.v1a1.chr10A.g003990.t1	TRUE	TRUE	TRUE	TRUE	TRUE	TRUE
drMalDome.wa38.v1a1.chr10A.g004000.t1	TRUE	TRUE	TRUE	TRUE	TRUE	TRUE
drMalDome.wa38.v1a1.chr10A.g004000.t2	TRUE	TRUE	TRUE	TRUE	TRUE	TRUE
drMalDome.wa38.v1a1.chr10A.g004000.t3	TRUE	TRUE	TRUE	TRUE	TRUE	TRUE
drMalDome.wa38.v1a1.chr10A.g004000.t4	FALSE	FALSE	FALSE	FALSE	TRUE	TRUE
drMalDome.wa38.v1a1.chr10A.g004000.t5	FALSE	FALSE	FALSE	FALSE	TRUE	TRUE
drMalDome.wa38.v1a1.chr10A.g004000.t6	FALSE	FALSE	FALSE	FALSE	TRUE	TRUE
drMalDome.wa38.v1a1.chr10A.g004010.t1	TRUE	TRUE	TRUE	TRUE	TRUE	TRUE
drMalDome.wa38.v1a1.chr10A.g004020.t1	FALSE	TRUE	FALSE	TRUE	TRUE	TRUE
drMalDome.wa38.v1a1.chr10A.g004030.t1	TRUE	TRUE	FALSE	FALSE	TRUE	TRUE
drMalDome.wa38.v1a1.chr10A.g004040.t1	TRUE	TRUE	TRUE	TRUE	TRUE	TRUE
drMalDome.wa38.v1a1.chr10A.g004050.t1	TRUE	TRUE	FALSE	FALSE	TRUE	TRUE
drMalDome.wa38.v1a1.chr10A.g004060.t1	TRUE	TRUE	TRUE	TRUE	TRUE	TRUE
drMalDome.wa38.v1a1.chr10A.g004070.t1	TRUE	TRUE	FALSE	FALSE	TRUE	TRUE
drMalDome.wa38.v1a1.chr10A.g004080.t1	FALSE	TRUE	FALSE	FALSE	FALSE	TRUE
drMalDome.wa38.v1a1.chr10A.g004090.t1	TRUE	TRUE	FALSE	FALSE	TRUE	TRUE
drMalDome.wa38.v1a1.chr10A.g004100.t1	TRUE	TRUE	TRUE	TRUE	TRUE	TRUE
drMalDome.wa38.v1a1.chr10A.g004110.t1	TRUE	TRUE	FALSE	FALSE	TRUE	TRUE
drMalDome.wa38.v1a1.chr10A.g004110.t2	TRUE	TRUE	FALSE	FALSE	TRUE	TRUE
drMalDome.wa38.v1a1.chr10A.g004120.t1	TRUE	TRUE	FALSE	FALSE	TRUE	TRUE
drMalDome.wa38.v1a1.chr10A.g004130.t1	TRUE	TRUE	TRUE	TRUE	TRUE	TRUE
drMalDome.wa38.v1a1.chr10A.g004140.t1	TRUE	TRUE	FALSE	FALSE	TRUE	TRUE
drMalDome.wa38.v1a1.chr10A.g004150.t1	TRUE	TRUE	TRUE	TRUE	TRUE	TRUE
drMalDome.wa38.v1a1.chr10A.g004160.t1	TRUE	TRUE	TRUE	TRUE	TRUE	TRUE
drMalDome.wa38.v1a1.chr10A.g004170.t1	TRUE	TRUE	TRUE	TRUE	TRUE	TRUE
drMalDome.wa38.v1a1.chr10A.g004180.t1	TRUE	TRUE	FALSE	FALSE	TRUE	FALSE
drMalDome.wa38.v1a1.chr10A.g004190.t1	TRUE	TRUE	FALSE	FALSE	TRUE	TRUE
drMalDome.wa38.v1a1.chr10A.g004190.t2	TRUE	TRUE	FALSE	FALSE	TRUE	TRUE
drMalDome.wa38.v1a1.chr10A.g004200.t1	TRUE	TRUE	FALSE	FALSE	TRUE	TRUE
drMalDome.wa38.v1a1.chr10A.g004200.t2	TRUE	TRUE	FALSE	FALSE	TRUE	TRUE
drMalDome.wa38.v1a1.chr10A.g004210.t1	TRUE	TRUE	TRUE	TRUE	TRUE	TRUE
drMalDome.wa38.v1a1.chr10A.g004220.t1	TRUE	TRUE	FALSE	TRUE	TRUE	TRUE
drMalDome.wa38.v1a1.chr10A.g004220.t2	TRUE	TRUE	FALSE	TRUE	TRUE	TRUE
drMalDome.wa38.v1a1.chr10A.g004220.t3	TRUE	TRUE	FALSE	TRUE	TRUE	TRUE
drMalDome.wa38.v1a1.chr10A.g004230.t1	FALSE	TRUE	FALSE	FALSE	TRUE	TRUE
drMalDome.wa38.v1a1.chr10A.g004240.t1	FALSE	TRUE	FALSE	FALSE	TRUE	TRUE
drMalDome.wa38.v1a1.chr10A.g004240.t2	FALSE	TRUE	FALSE	FALSE	TRUE	TRUE
drMalDome.wa38.v1a1.chr10A.g004250.t1	TRUE	TRUE	TRUE	TRUE	TRUE	TRUE
drMalDome.wa38.v1a1.chr10A.g004260.t1	TRUE	TRUE	FALSE	FALSE	TRUE	TRUE
drMalDome.wa38.v1a1.chr10A.g004270.t1	TRUE	TRUE	TRUE	TRUE	TRUE	TRUE
drMalDome.wa38.v1a1.chr10A.g004280.t1	TRUE	TRUE	FALSE	TRUE	TRUE	TRUE
drMalDome.wa38.v1a1.chr10A.g004290.t1	FALSE	FALSE	FALSE	FALSE	FALSE	FALSE
drMalDome.wa38.v1a1.chr10A.g004300.t1	TRUE	TRUE	TRUE	TRUE	TRUE	TRUE
drMalDome.wa38.v1a1.chr10A.g004300.t2	TRUE	TRUE	TRUE	TRUE	TRUE	TRUE
drMalDome.wa38.v1a1.chr10A.g004310.t1	TRUE	TRUE	FALSE	FALSE	TRUE	TRUE
drMalDome.wa38.v1a1.chr10A.g004320.t1	FALSE	FALSE	FALSE	FALSE	TRUE	TRUE
drMalDome.wa38.v1a1.chr10A.g004320.t2	TRUE	TRUE	FALSE	FALSE	TRUE	TRUE
drMalDome.wa38.v1a1.chr10A.g004330.t1	FALSE	FALSE	FALSE	FALSE	FALSE	FALSE
drMalDome.wa38.v1a1.chr10A.g004340.t1	TRUE	TRUE	FALSE	FALSE	TRUE	TRUE
drMalDome.wa38.v1a1.chr10A.g004350.t1	FALSE	TRUE	FALSE	FALSE	FALSE	FALSE
drMalDome.wa38.v1a1.chr10A.g004360.t1	TRUE	TRUE	TRUE	TRUE	TRUE	TRUE
drMalDome.wa38.v1a1.chr10A.g004370.t1	TRUE	TRUE	FALSE	FALSE	TRUE	TRUE
drMalDome.wa38.v1a1.chr10A.g004380.t1	TRUE	TRUE	TRUE	TRUE	TRUE	TRUE
drMalDome.wa38.v1a1.chr10A.g004380.t2	TRUE	TRUE	TRUE	TRUE	TRUE	TRUE
drMalDome.wa38.v1a1.chr10A.g004390.t1	TRUE	TRUE	TRUE	TRUE	TRUE	TRUE
drMalDome.wa38.v1a1.chr10A.g004400.t1	FALSE	FALSE	FALSE	FALSE	FALSE	FALSE
drMalDome.wa38.v1a1.chr10A.g004410.t1	TRUE	TRUE	FALSE	FALSE	TRUE	TRUE
drMalDome.wa38.v1a1.chr10A.g004420.t1	TRUE	TRUE	FALSE	FALSE	TRUE	TRUE
drMalDome.wa38.v1a1.chr10A.g004430.t1	FALSE	TRUE	FALSE	TRUE	TRUE	TRUE
drMalDome.wa38.v1a1.chr10A.g004440.t1	TRUE	TRUE	FALSE	FALSE	TRUE	TRUE
drMalDome.wa38.v1a1.chr10A.g004450.t1	TRUE	TRUE	TRUE	TRUE	TRUE	TRUE
drMalDome.wa38.v1a1.chr10A.g004460.t1	TRUE	TRUE	FALSE	FALSE	TRUE	TRUE
drMalDome.wa38.v1a1.chr10A.g004470.t1	FALSE	TRUE	FALSE	FALSE	TRUE	TRUE
drMalDome.wa38.v1a1.chr10A.g004480.t1	TRUE	TRUE	TRUE	TRUE	TRUE	TRUE
drMalDome.wa38.v1a1.chr10A.g004490.t1	TRUE	TRUE	FALSE	FALSE	TRUE	TRUE
drMalDome.wa38.v1a1.chr10A.g004490.t2	TRUE	TRUE	FALSE	FALSE	TRUE	TRUE
drMalDome.wa38.v1a1.chr10A.g004500.t1	FALSE	TRUE	FALSE	FALSE	TRUE	TRUE
drMalDome.wa38.v1a1.chr10A.g004510.t1	TRUE	TRUE	TRUE	TRUE	TRUE	TRUE
drMalDome.wa38.v1a1.chr10A.g004520.t1	FALSE	FALSE	FALSE	TRUE	FALSE	FALSE
drMalDome.wa38.v1a1.chr10A.g004530.t1	FALSE	TRUE	FALSE	FALSE	FALSE	FALSE
drMalDome.wa38.v1a1.chr10A.g004540.t1	TRUE	TRUE	TRUE	TRUE	TRUE	TRUE
drMalDome.wa38.v1a1.chr10A.g004550.t1	TRUE	TRUE	FALSE	FALSE	TRUE	TRUE
drMalDome.wa38.v1a1.chr10A.g004560.t1	TRUE	TRUE	FALSE	FALSE	TRUE	TRUE
drMalDome.wa38.v1a1.chr10A.g004570.t1	FALSE	FALSE	FALSE	FALSE	TRUE	TRUE
drMalDome.wa38.v1a1.chr10A.g004580.t1	TRUE	TRUE	FALSE	FALSE	FALSE	TRUE
drMalDome.wa38.v1a1.chr10A.g004590.t1	TRUE	TRUE	TRUE	TRUE	TRUE	TRUE
drMalDome.wa38.v1a1.chr10A.g004590.t2	TRUE	TRUE	TRUE	TRUE	TRUE	TRUE
drMalDome.wa38.v1a1.chr10A.g004600.t1	TRUE	TRUE	TRUE	TRUE	TRUE	TRUE
drMalDome.wa38.v1a1.chr10A.g004610.t1	TRUE	TRUE	FALSE	FALSE	TRUE	TRUE
drMalDome.wa38.v1a1.chr10A.g004620.t1	TRUE	TRUE	FALSE	TRUE	TRUE	TRUE
drMalDome.wa38.v1a1.chr10A.g004630.t1	TRUE	TRUE	TRUE	TRUE	TRUE	TRUE
drMalDome.wa38.v1a1.chr10A.g004630.t2	TRUE	TRUE	TRUE	TRUE	TRUE	TRUE
drMalDome.wa38.v1a1.chr10A.g004640.t1	TRUE	TRUE	TRUE	TRUE	TRUE	TRUE
drMalDome.wa38.v1a1.chr10A.g004650.t1	FALSE	TRUE	FALSE	FALSE	TRUE	TRUE
drMalDome.wa38.v1a1.chr10A.g004660.t1	FALSE	FALSE	FALSE	FALSE	FALSE	FALSE
drMalDome.wa38.v1a1.chr10A.g004670.t1	TRUE	TRUE	TRUE	TRUE	TRUE	TRUE
drMalDome.wa38.v1a1.chr10A.g004680.t1	TRUE	TRUE	TRUE	TRUE	TRUE	TRUE
drMalDome.wa38.v1a1.chr10A.g004690.t1	TRUE	TRUE	TRUE	TRUE	TRUE	TRUE
drMalDome.wa38.v1a1.chr10A.g004700.t1	FALSE	FALSE	FALSE	TRUE	TRUE	TRUE
drMalDome.wa38.v1a1.chr10A.g004710.t1	TRUE	TRUE	FALSE	FALSE	TRUE	TRUE
drMalDome.wa38.v1a1.chr10A.g004720.t1	TRUE	TRUE	FALSE	TRUE	TRUE	TRUE
drMalDome.wa38.v1a1.chr10A.g004730.t1	TRUE	TRUE	FALSE	TRUE	TRUE	TRUE
drMalDome.wa38.v1a1.chr10A.g004740.t1	TRUE	TRUE	TRUE	TRUE	TRUE	TRUE
drMalDome.wa38.v1a1.chr10A.g004750.t1	TRUE	TRUE	TRUE	TRUE	TRUE	TRUE
drMalDome.wa38.v1a1.chr10A.g004750.t2	TRUE	TRUE	TRUE	TRUE	TRUE	TRUE
drMalDome.wa38.v1a1.chr10A.g004750.t3	TRUE	TRUE	TRUE	TRUE	TRUE	TRUE
drMalDome.wa38.v1a1.chr10A.g004750.t4	TRUE	TRUE	TRUE	TRUE	TRUE	TRUE
drMalDome.wa38.v1a1.chr10A.g004760.t1	TRUE	TRUE	TRUE	TRUE	TRUE	TRUE
drMalDome.wa38.v1a1.chr10A.g004760.t2	FALSE	FALSE	FALSE	FALSE	TRUE	TRUE
drMalDome.wa38.v1a1.chr10A.g004770.t1	TRUE	TRUE	TRUE	TRUE	TRUE	TRUE
drMalDome.wa38.v1a1.chr10A.g004780.t1	TRUE	TRUE	FALSE	FALSE	TRUE	FALSE
drMalDome.wa38.v1a1.chr10A.g004790.t1	TRUE	TRUE	FALSE	FALSE	TRUE	FALSE
drMalDome.wa38.v1a1.chr10A.g004800.t1	TRUE	TRUE	TRUE	TRUE	TRUE	TRUE
drMalDome.wa38.v1a1.chr10A.g004800.t2	TRUE	TRUE	TRUE	TRUE	TRUE	TRUE
drMalDome.wa38.v1a1.chr10A.g004810.t1	TRUE	TRUE	FALSE	FALSE	TRUE	TRUE
drMalDome.wa38.v1a1.chr10A.g004820.t1	TRUE	TRUE	FALSE	FALSE	TRUE	TRUE
drMalDome.wa38.v1a1.chr10A.g004830.t1	TRUE	TRUE	FALSE	FALSE	TRUE	TRUE
drMalDome.wa38.v1a1.chr10A.g004840.t1	TRUE	TRUE	FALSE	TRUE	TRUE	TRUE
drMalDome.wa38.v1a1.chr10A.g004850.t1	TRUE	TRUE	TRUE	TRUE	TRUE	TRUE
drMalDome.wa38.v1a1.chr10A.g004860.t1	TRUE	TRUE	FALSE	FALSE	TRUE	TRUE
drMalDome.wa38.v1a1.chr10A.g004870.t1	TRUE	TRUE	TRUE	TRUE	TRUE	TRUE
drMalDome.wa38.v1a1.chr10A.g004880.t1	TRUE	TRUE	TRUE	TRUE	TRUE	TRUE
drMalDome.wa38.v1a1.chr10A.g004880.t2	TRUE	TRUE	TRUE	TRUE	TRUE	TRUE
drMalDome.wa38.v1a1.chr10A.g004890.t1	TRUE	TRUE	TRUE	TRUE	TRUE	TRUE
drMalDome.wa38.v1a1.chr10A.g004900.t1	TRUE	TRUE	FALSE	FALSE	TRUE	TRUE
drMalDome.wa38.v1a1.chr10A.g004910.t1	TRUE	TRUE	FALSE	FALSE	FALSE	FALSE
drMalDome.wa38.v1a1.chr10A.g004920.t1	TRUE	TRUE	FALSE	FALSE	TRUE	TRUE
drMalDome.wa38.v1a1.chr10A.g004920.t2	TRUE	TRUE	FALSE	FALSE	TRUE	TRUE
drMalDome.wa38.v1a1.chr10A.g004930.t1	TRUE	TRUE	TRUE	TRUE	TRUE	FALSE
drMalDome.wa38.v1a1.chr10A.g004940.t1	TRUE	TRUE	FALSE	FALSE	TRUE	TRUE
drMalDome.wa38.v1a1.chr10A.g004940.t2	TRUE	TRUE	FALSE	FALSE	TRUE	TRUE
drMalDome.wa38.v1a1.chr10A.g004940.t3	TRUE	TRUE	FALSE	FALSE	TRUE	TRUE
drMalDome.wa38.v1a1.chr10A.g004950.t1	TRUE	TRUE	TRUE	TRUE	TRUE	TRUE
drMalDome.wa38.v1a1.chr10A.g004960.t1	TRUE	TRUE	TRUE	TRUE	TRUE	TRUE
drMalDome.wa38.v1a1.chr10A.g004960.t2	TRUE	TRUE	TRUE	TRUE	TRUE	TRUE
drMalDome.wa38.v1a1.chr10A.g004960.t3	TRUE	TRUE	TRUE	TRUE	TRUE	TRUE
drMalDome.wa38.v1a1.chr10A.g004960.t4	FALSE	FALSE	FALSE	FALSE	TRUE	TRUE
drMalDome.wa38.v1a1.chr10A.g004970.t1	TRUE	TRUE	FALSE	FALSE	TRUE	TRUE
drMalDome.wa38.v1a1.chr10A.g004970.t2	FALSE	FALSE	FALSE	FALSE	TRUE	TRUE
drMalDome.wa38.v1a1.chr10A.g004970.t3	TRUE	TRUE	FALSE	FALSE	TRUE	TRUE
drMalDome.wa38.v1a1.chr10A.g004980.t1	TRUE	TRUE	FALSE	FALSE	TRUE	TRUE
drMalDome.wa38.v1a1.chr10A.g004990.t1	FALSE	FALSE	TRUE	TRUE	TRUE	TRUE
drMalDome.wa38.v1a1.chr10A.g005000.t1	FALSE	TRUE	TRUE	TRUE	TRUE	TRUE
drMalDome.wa38.v1a1.chr10A.g005000.t2	FALSE	TRUE	TRUE	TRUE	TRUE	TRUE
drMalDome.wa38.v1a1.chr10A.g005000.t3	FALSE	TRUE	TRUE	TRUE	TRUE	TRUE
drMalDome.wa38.v1a1.chr10A.g005010.t1	TRUE	TRUE	TRUE	TRUE	TRUE	TRUE
drMalDome.wa38.v1a1.chr10A.g005020.t1	FALSE	TRUE	FALSE	FALSE	TRUE	FALSE
drMalDome.wa38.v1a1.chr10A.g005030.t1	FALSE	TRUE	FALSE	FALSE	TRUE	TRUE
drMalDome.wa38.v1a1.chr10A.g005040.t1	TRUE	TRUE	FALSE	TRUE	TRUE	TRUE
drMalDome.wa38.v1a1.chr10A.g005050.t1	TRUE	TRUE	TRUE	TRUE	TRUE	TRUE
drMalDome.wa38.v1a1.chr10A.g005060.t1	TRUE	TRUE	FALSE	TRUE	TRUE	TRUE
drMalDome.wa38.v1a1.chr10A.g005070.t1	TRUE	TRUE	FALSE	TRUE	TRUE	TRUE
drMalDome.wa38.v1a1.chr10A.g005070.t2	TRUE	TRUE	FALSE	TRUE	TRUE	TRUE
drMalDome.wa38.v1a1.chr10A.g005080.t1	FALSE	TRUE	FALSE	FALSE	FALSE	FALSE
drMalDome.wa38.v1a1.chr10A.g005090.t1	TRUE	TRUE	FALSE	FALSE	FALSE	FALSE
drMalDome.wa38.v1a1.chr10A.g005100.t1	TRUE	TRUE	TRUE	TRUE	TRUE	TRUE
drMalDome.wa38.v1a1.chr10A.g005110.t1	TRUE	TRUE	TRUE	TRUE	TRUE	TRUE
drMalDome.wa38.v1a1.chr10A.g005110.t2	TRUE	TRUE	TRUE	TRUE	TRUE	TRUE
drMalDome.wa38.v1a1.chr10A.g005110.t3	TRUE	TRUE	TRUE	TRUE	TRUE	TRUE
drMalDome.wa38.v1a1.chr10A.g005120.t1	TRUE	TRUE	TRUE	TRUE	TRUE	TRUE
drMalDome.wa38.v1a1.chr10A.g005130.t1	TRUE	TRUE	FALSE	FALSE	TRUE	TRUE
drMalDome.wa38.v1a1.chr10A.g005140.t1	TRUE	TRUE	FALSE	TRUE	TRUE	TRUE
drMalDome.wa38.v1a1.chr10A.g005140.t2	TRUE	TRUE	FALSE	TRUE	TRUE	TRUE
drMalDome.wa38.v1a1.chr10A.g005140.t3	TRUE	TRUE	FALSE	TRUE	TRUE	TRUE
drMalDome.wa38.v1a1.chr10A.g005140.t4	TRUE	TRUE	FALSE	TRUE	TRUE	TRUE
drMalDome.wa38.v1a1.chr10A.g005140.t5	TRUE	TRUE	FALSE	TRUE	TRUE	TRUE
drMalDome.wa38.v1a1.chr10A.g005150.t1	TRUE	TRUE	TRUE	TRUE	TRUE	TRUE
drMalDome.wa38.v1a1.chr10A.g005160.t1	TRUE	TRUE	TRUE	TRUE	TRUE	TRUE
drMalDome.wa38.v1a1.chr10A.g005170.t1	TRUE	TRUE	TRUE	TRUE	TRUE	TRUE
drMalDome.wa38.v1a1.chr10A.g005180.t1	TRUE	TRUE	TRUE	TRUE	TRUE	TRUE
drMalDome.wa38.v1a1.chr10A.g005190.t1	FALSE	TRUE	FALSE	FALSE	TRUE	TRUE
drMalDome.wa38.v1a1.chr10A.g005200.t1	TRUE	TRUE	TRUE	TRUE	TRUE	TRUE
drMalDome.wa38.v1a1.chr10A.g005210.t1	TRUE	TRUE	TRUE	TRUE	TRUE	TRUE
drMalDome.wa38.v1a1.chr10A.g005220.t1	TRUE	TRUE	TRUE	TRUE	TRUE	TRUE
drMalDome.wa38.v1a1.chr10A.g005230.t1	FALSE	FALSE	FALSE	FALSE	FALSE	FALSE
drMalDome.wa38.v1a1.chr10A.g005240.t1	TRUE	TRUE	TRUE	TRUE	TRUE	TRUE
drMalDome.wa38.v1a1.chr10A.g005250.t1	TRUE	TRUE	TRUE	TRUE	TRUE	TRUE
drMalDome.wa38.v1a1.chr10A.g005260.t1	TRUE	TRUE	FALSE	FALSE	FALSE	TRUE
drMalDome.wa38.v1a1.chr10A.g005260.t2	TRUE	TRUE	FALSE	FALSE	TRUE	TRUE
drMalDome.wa38.v1a1.chr10A.g005270.t1	FALSE	FALSE	FALSE	FALSE	TRUE	TRUE
drMalDome.wa38.v1a1.chr10A.g005280.t1	FALSE	TRUE	FALSE	FALSE	TRUE	TRUE
drMalDome.wa38.v1a1.chr10A.g005290.t1	FALSE	TRUE	FALSE	FALSE	FALSE	FALSE
drMalDome.wa38.v1a1.chr10A.g005300.t1	FALSE	TRUE	FALSE	FALSE	FALSE	TRUE
drMalDome.wa38.v1a1.chr10A.g005310.t1	TRUE	TRUE	TRUE	TRUE	TRUE	TRUE
drMalDome.wa38.v1a1.chr10A.g005310.t2	TRUE	TRUE	TRUE	TRUE	TRUE	TRUE
drMalDome.wa38.v1a1.chr10A.g005320.t1	TRUE	TRUE	TRUE	TRUE	TRUE	TRUE
drMalDome.wa38.v1a1.chr10A.g005330.t1	TRUE	TRUE	FALSE	TRUE	TRUE	TRUE
drMalDome.wa38.v1a1.chr10A.g005340.t1	TRUE	TRUE	FALSE	TRUE	TRUE	TRUE
drMalDome.wa38.v1a1.chr10A.g005350.t1	FALSE	TRUE	FALSE	TRUE	TRUE	TRUE
drMalDome.wa38.v1a1.chr10A.g005360.t1	TRUE	TRUE	FALSE	FALSE	FALSE	TRUE
drMalDome.wa38.v1a1.chr10A.g005370.t1	TRUE	TRUE	FALSE	FALSE	FALSE	TRUE
drMalDome.wa38.v1a1.chr10A.g005380.t1	TRUE	TRUE	FALSE	FALSE	TRUE	TRUE
drMalDome.wa38.v1a1.chr10A.g005390.t1	TRUE	TRUE	TRUE	TRUE	TRUE	TRUE
drMalDome.wa38.v1a1.chr10A.g005390.t2	TRUE	TRUE	TRUE	TRUE	TRUE	TRUE
drMalDome.wa38.v1a1.chr10A.g005400.t1	FALSE	TRUE	FALSE	FALSE	FALSE	FALSE
drMalDome.wa38.v1a1.chr10A.g005410.t1	TRUE	TRUE	FALSE	FALSE	TRUE	TRUE
drMalDome.wa38.v1a1.chr10A.g005420.t1	TRUE	TRUE	TRUE	TRUE	TRUE	TRUE
drMalDome.wa38.v1a1.chr10A.g005430.t1	FALSE	FALSE	FALSE	FALSE	TRUE	TRUE
drMalDome.wa38.v1a1.chr10A.g005440.t1	TRUE	TRUE	FALSE	FALSE	FALSE	FALSE
drMalDome.wa38.v1a1.chr10A.g005450.t1	TRUE	TRUE	FALSE	FALSE	TRUE	TRUE
drMalDome.wa38.v1a1.chr10A.g005450.t2	TRUE	TRUE	FALSE	FALSE	TRUE	TRUE
drMalDome.wa38.v1a1.chr10A.g005460.t1	TRUE	TRUE	TRUE	TRUE	TRUE	TRUE
drMalDome.wa38.v1a1.chr10A.g005460.t2	FALSE	FALSE	FALSE	FALSE	TRUE	TRUE
drMalDome.wa38.v1a1.chr10A.g005460.t3	TRUE	TRUE	TRUE	TRUE	TRUE	TRUE
drMalDome.wa38.v1a1.chr10A.g005470.t1	FALSE	TRUE	FALSE	FALSE	FALSE	FALSE
drMalDome.wa38.v1a1.chr10A.g005480.t1	FALSE	TRUE	FALSE	TRUE	TRUE	TRUE
drMalDome.wa38.v1a1.chr10A.g005490.t1	FALSE	TRUE	FALSE	TRUE	TRUE	TRUE
drMalDome.wa38.v1a1.chr10A.g005500.t1	TRUE	TRUE	FALSE	FALSE	TRUE	TRUE
drMalDome.wa38.v1a1.chr10A.g005500.t2	TRUE	TRUE	FALSE	FALSE	TRUE	TRUE
drMalDome.wa38.v1a1.chr10A.g005510.t1	TRUE	TRUE	TRUE	TRUE	TRUE	TRUE
drMalDome.wa38.v1a1.chr10A.g005520.t1	TRUE	TRUE	TRUE	TRUE	TRUE	TRUE
drMalDome.wa38.v1a1.chr10A.g005530.t1	FALSE	TRUE	FALSE	FALSE	TRUE	TRUE
drMalDome.wa38.v1a1.chr10A.g005540.t1	TRUE	TRUE	FALSE	FALSE	TRUE	TRUE
drMalDome.wa38.v1a1.chr10A.g005550.t1	TRUE	TRUE	TRUE	TRUE	TRUE	TRUE
drMalDome.wa38.v1a1.chr10A.g005560.t1	TRUE	TRUE	TRUE	TRUE	TRUE	TRUE
drMalDome.wa38.v1a1.chr10A.g005570.t1	TRUE	TRUE	TRUE	TRUE	TRUE	TRUE
drMalDome.wa38.v1a1.chr10A.g005580.t1	TRUE	TRUE	TRUE	TRUE	TRUE	TRUE
drMalDome.wa38.v1a1.chr10A.g005590.t1	TRUE	TRUE	FALSE	FALSE	TRUE	TRUE
drMalDome.wa38.v1a1.chr10A.g005600.t1	FALSE	TRUE	FALSE	TRUE	TRUE	TRUE
drMalDome.wa38.v1a1.chr10A.g005600.t2	FALSE	TRUE	FALSE	FALSE	TRUE	TRUE
drMalDome.wa38.v1a1.chr10A.g005610.t1	TRUE	TRUE	FALSE	FALSE	TRUE	TRUE
drMalDome.wa38.v1a1.chr10A.g005620.t1	TRUE	TRUE	FALSE	FALSE	TRUE	FALSE
drMalDome.wa38.v1a1.chr10A.g005630.t1	FALSE	TRUE	FALSE	FALSE	FALSE	TRUE
drMalDome.wa38.v1a1.chr10A.g005640.t1	TRUE	TRUE	TRUE	TRUE	TRUE	TRUE
drMalDome.wa38.v1a1.chr10A.g005640.t2	TRUE	TRUE	TRUE	TRUE	TRUE	TRUE
drMalDome.wa38.v1a1.chr10A.g005640.t3	TRUE	TRUE	TRUE	TRUE	TRUE	TRUE
drMalDome.wa38.v1a1.chr10A.g005640.t4	TRUE	TRUE	TRUE	TRUE	TRUE	TRUE
drMalDome.wa38.v1a1.chr10A.g005650.t1	TRUE	TRUE	TRUE	TRUE	TRUE	TRUE
drMalDome.wa38.v1a1.chr10A.g005650.t2	TRUE	TRUE	TRUE	TRUE	TRUE	TRUE
drMalDome.wa38.v1a1.chr10A.g005650.t3	TRUE	TRUE	TRUE	TRUE	TRUE	TRUE
drMalDome.wa38.v1a1.chr10A.g005660.t1	TRUE	TRUE	FALSE	TRUE	TRUE	TRUE
drMalDome.wa38.v1a1.chr10A.g005670.t1	TRUE	TRUE	FALSE	FALSE	TRUE	TRUE
drMalDome.wa38.v1a1.chr10A.g005680.t1	TRUE	TRUE	FALSE	TRUE	TRUE	TRUE
drMalDome.wa38.v1a1.chr10A.g005690.t1	TRUE	TRUE	TRUE	TRUE	TRUE	TRUE
drMalDome.wa38.v1a1.chr10A.g005690.t2	TRUE	TRUE	TRUE	TRUE	TRUE	TRUE
drMalDome.wa38.v1a1.chr10A.g005700.t1	TRUE	TRUE	TRUE	TRUE	TRUE	TRUE
drMalDome.wa38.v1a1.chr10A.g005700.t2	TRUE	TRUE	TRUE	TRUE	TRUE	TRUE
drMalDome.wa38.v1a1.chr10A.g005700.t3	TRUE	TRUE	TRUE	TRUE	TRUE	TRUE
drMalDome.wa38.v1a1.chr10A.g005710.t1	TRUE	TRUE	TRUE	TRUE	TRUE	TRUE
drMalDome.wa38.v1a1.chr10A.g005720.t1	FALSE	FALSE	FALSE	FALSE	FALSE	TRUE
drMalDome.wa38.v1a1.chr10A.g005730.t1	TRUE	TRUE	FALSE	TRUE	TRUE	TRUE
drMalDome.wa38.v1a1.chr10A.g005740.t1	FALSE	FALSE	FALSE	FALSE	TRUE	TRUE
drMalDome.wa38.v1a1.chr10A.g005750.t1	TRUE	TRUE	FALSE	TRUE	TRUE	TRUE
drMalDome.wa38.v1a1.chr10A.g005750.t2	TRUE	TRUE	FALSE	TRUE	TRUE	TRUE
drMalDome.wa38.v1a1.chr10A.g005750.t3	TRUE	TRUE	FALSE	TRUE	TRUE	TRUE
drMalDome.wa38.v1a1.chr10A.g005750.t4	TRUE	TRUE	FALSE	TRUE	TRUE	TRUE
drMalDome.wa38.v1a1.chr10A.g005760.t1	TRUE	TRUE	TRUE	TRUE	TRUE	TRUE
drMalDome.wa38.v1a1.chr10A.g005770.t1	TRUE	TRUE	TRUE	TRUE	TRUE	TRUE
drMalDome.wa38.v1a1.chr10A.g005770.t2	TRUE	TRUE	TRUE	TRUE	TRUE	TRUE
drMalDome.wa38.v1a1.chr10A.g005780.t1	TRUE	TRUE	TRUE	TRUE	TRUE	TRUE
drMalDome.wa38.v1a1.chr10A.g005790.t1	FALSE	FALSE	TRUE	TRUE	TRUE	TRUE
drMalDome.wa38.v1a1.chr10A.g005800.t1	TRUE	TRUE	FALSE	TRUE	TRUE	TRUE
drMalDome.wa38.v1a1.chr10A.g005800.t2	TRUE	TRUE	FALSE	TRUE	TRUE	TRUE
drMalDome.wa38.v1a1.chr10A.g005810.t1	TRUE	TRUE	FALSE	FALSE	TRUE	TRUE
drMalDome.wa38.v1a1.chr10A.g005820.t1	TRUE	TRUE	FALSE	TRUE	TRUE	TRUE
drMalDome.wa38.v1a1.chr10A.g005820.t2	TRUE	TRUE	FALSE	TRUE	TRUE	TRUE
drMalDome.wa38.v1a1.chr10A.g005820.t3	TRUE	TRUE	FALSE	TRUE	TRUE	TRUE
drMalDome.wa38.v1a1.chr10A.g005820.t4	TRUE	TRUE	FALSE	TRUE	TRUE	TRUE
drMalDome.wa38.v1a1.chr10A.g005830.t1	TRUE	TRUE	TRUE	TRUE	TRUE	TRUE
drMalDome.wa38.v1a1.chr10A.g005830.t2	TRUE	TRUE	TRUE	TRUE	TRUE	TRUE
drMalDome.wa38.v1a1.chr10A.g005830.t3	TRUE	TRUE	TRUE	TRUE	TRUE	TRUE
drMalDome.wa38.v1a1.chr10A.g005830.t4	TRUE	TRUE	TRUE	TRUE	TRUE	TRUE
drMalDome.wa38.v1a1.chr10A.g005830.t5	TRUE	TRUE	TRUE	TRUE	TRUE	TRUE
drMalDome.wa38.v1a1.chr10A.g005830.t6	TRUE	TRUE	TRUE	TRUE	TRUE	TRUE
drMalDome.wa38.v1a1.chr10A.g005840.t1	TRUE	TRUE	FALSE	FALSE	TRUE	TRUE
drMalDome.wa38.v1a1.chr10A.g005850.t1	TRUE	TRUE	TRUE	TRUE	TRUE	TRUE
drMalDome.wa38.v1a1.chr10A.g005850.t2	TRUE	TRUE	TRUE	TRUE	TRUE	TRUE
drMalDome.wa38.v1a1.chr10A.g005860.t1	TRUE	TRUE	TRUE	TRUE	TRUE	TRUE
drMalDome.wa38.v1a1.chr10A.g005870.t1	TRUE	TRUE	TRUE	TRUE	TRUE	TRUE
drMalDome.wa38.v1a1.chr10A.g005880.t1	TRUE	TRUE	FALSE	TRUE	TRUE	TRUE
drMalDome.wa38.v1a1.chr10A.g005890.t1	TRUE	TRUE	TRUE	TRUE	TRUE	TRUE
drMalDome.wa38.v1a1.chr10A.g005900.t1	TRUE	TRUE	TRUE	TRUE	TRUE	TRUE
drMalDome.wa38.v1a1.chr10A.g005910.t1	TRUE	TRUE	TRUE	TRUE	TRUE	TRUE
drMalDome.wa38.v1a1.chr10A.g005920.t1	FALSE	TRUE	FALSE	TRUE	TRUE	TRUE
drMalDome.wa38.v1a1.chr10A.g005930.t1	TRUE	TRUE	FALSE	FALSE	TRUE	TRUE
drMalDome.wa38.v1a1.chr10A.g005940.t1	TRUE	TRUE	FALSE	FALSE	TRUE	TRUE
drMalDome.wa38.v1a1.chr10A.g005950.t1	FALSE	FALSE	FALSE	FALSE	TRUE	TRUE
drMalDome.wa38.v1a1.chr10A.g005950.t2	TRUE	TRUE	FALSE	FALSE	TRUE	TRUE
drMalDome.wa38.v1a1.chr10A.g005960.t1	TRUE	TRUE	FALSE	FALSE	TRUE	TRUE
drMalDome.wa38.v1a1.chr10A.g005960.t2	FALSE	FALSE	FALSE	FALSE	TRUE	TRUE
drMalDome.wa38.v1a1.chr10A.g005970.t1	TRUE	TRUE	FALSE	FALSE	TRUE	TRUE
drMalDome.wa38.v1a1.chr10A.g005980.t1	FALSE	TRUE	FALSE	FALSE	FALSE	FALSE
drMalDome.wa38.v1a1.chr10A.g005990.t1	TRUE	TRUE	FALSE	FALSE	TRUE	TRUE
drMalDome.wa38.v1a1.chr10A.g006000.t1	TRUE	TRUE	FALSE	FALSE	TRUE	TRUE
drMalDome.wa38.v1a1.chr10A.g006010.t1	TRUE	TRUE	FALSE	FALSE	TRUE	TRUE
drMalDome.wa38.v1a1.chr10A.g006020.t1	FALSE	FALSE	FALSE	FALSE	FALSE	FALSE
drMalDome.wa38.v1a1.chr10A.g006030.t1	TRUE	TRUE	FALSE	FALSE	TRUE	TRUE
drMalDome.wa38.v1a1.chr10A.g006040.t1	TRUE	TRUE	FALSE	FALSE	TRUE	TRUE
drMalDome.wa38.v1a1.chr10A.g006050.t1	TRUE	TRUE	FALSE	FALSE	TRUE	TRUE
drMalDome.wa38.v1a1.chr10A.g006060.t1	FALSE	TRUE	FALSE	FALSE	FALSE	FALSE
drMalDome.wa38.v1a1.chr10A.g006070.t1	TRUE	TRUE	FALSE	FALSE	TRUE	TRUE
drMalDome.wa38.v1a1.chr10A.g006070.t2	TRUE	TRUE	FALSE	FALSE	TRUE	TRUE
drMalDome.wa38.v1a1.chr10A.g006080.t1	TRUE	TRUE	FALSE	FALSE	TRUE	TRUE
drMalDome.wa38.v1a1.chr10A.g006090.t1	TRUE	TRUE	FALSE	FALSE	TRUE	TRUE
drMalDome.wa38.v1a1.chr10A.g006090.t2	TRUE	TRUE	FALSE	FALSE	TRUE	TRUE
drMalDome.wa38.v1a1.chr10A.g006100.t1	TRUE	TRUE	TRUE	TRUE	TRUE	TRUE
drMalDome.wa38.v1a1.chr10A.g006110.t1	FALSE	TRUE	FALSE	FALSE	TRUE	TRUE
drMalDome.wa38.v1a1.chr10A.g006110.t2	FALSE	TRUE	FALSE	FALSE	TRUE	TRUE
drMalDome.wa38.v1a1.chr10A.g006120.t1	FALSE	FALSE	FALSE	FALSE	TRUE	TRUE
drMalDome.wa38.v1a1.chr10A.g006120.t2	TRUE	TRUE	FALSE	FALSE	TRUE	TRUE
drMalDome.wa38.v1a1.chr10A.g006130.t1	TRUE	TRUE	FALSE	TRUE	TRUE	TRUE
drMalDome.wa38.v1a1.chr10A.g006140.t1	TRUE	TRUE	FALSE	FALSE	TRUE	TRUE
drMalDome.wa38.v1a1.chr10A.g006150.t1	FALSE	TRUE	FALSE	FALSE	TRUE	TRUE
drMalDome.wa38.v1a1.chr10A.g006160.t1	FALSE	FALSE	TRUE	TRUE	TRUE	TRUE
drMalDome.wa38.v1a1.chr10A.g006170.t1	TRUE	TRUE	FALSE	FALSE	TRUE	TRUE
drMalDome.wa38.v1a1.chr10A.g006180.t1	TRUE	TRUE	FALSE	FALSE	TRUE	TRUE
drMalDome.wa38.v1a1.chr10A.g006190.t1	TRUE	TRUE	TRUE	TRUE	TRUE	TRUE
drMalDome.wa38.v1a1.chr10A.g006190.t2	TRUE	TRUE	TRUE	TRUE	TRUE	TRUE
drMalDome.wa38.v1a1.chr10A.g006200.t1	FALSE	TRUE	FALSE	FALSE	FALSE	FALSE
drMalDome.wa38.v1a1.chr10A.g006210.t1	TRUE	TRUE	FALSE	FALSE	TRUE	TRUE
drMalDome.wa38.v1a1.chr10A.g006220.t1	TRUE	TRUE	FALSE	FALSE	FALSE	TRUE
drMalDome.wa38.v1a1.chr10A.g006230.t1	TRUE	TRUE	FALSE	TRUE	TRUE	TRUE
drMalDome.wa38.v1a1.chr10A.g006230.t2	TRUE	TRUE	FALSE	TRUE	TRUE	TRUE
drMalDome.wa38.v1a1.chr10A.g006240.t1	TRUE	TRUE	FALSE	TRUE	TRUE	TRUE
drMalDome.wa38.v1a1.chr10A.g006250.t1	TRUE	TRUE	TRUE	TRUE	TRUE	TRUE
drMalDome.wa38.v1a1.chr10A.g006260.t1	FALSE	TRUE	FALSE	FALSE	TRUE	TRUE
drMalDome.wa38.v1a1.chr10A.g006270.t1	FALSE	TRUE	FALSE	FALSE	FALSE	TRUE
drMalDome.wa38.v1a1.chr10A.g006280.t1	TRUE	TRUE	FALSE	FALSE	FALSE	TRUE
drMalDome.wa38.v1a1.chr10A.g006290.t1	TRUE	TRUE	TRUE	TRUE	TRUE	TRUE
drMalDome.wa38.v1a1.chr10A.g006300.t1	TRUE	TRUE	FALSE	FALSE	TRUE	TRUE
drMalDome.wa38.v1a1.chr10A.g006310.t1	FALSE	TRUE	FALSE	FALSE	TRUE	TRUE
drMalDome.wa38.v1a1.chr10A.g006320.t1	FALSE	FALSE	FALSE	FALSE	FALSE	FALSE
drMalDome.wa38.v1a1.chr10A.g006330.t1	TRUE	TRUE	FALSE	FALSE	TRUE	TRUE
drMalDome.wa38.v1a1.chr10A.g006340.t1	FALSE	FALSE	TRUE	TRUE	TRUE	TRUE
drMalDome.wa38.v1a1.chr10A.g006340.t2	TRUE	TRUE	TRUE	TRUE	TRUE	TRUE
drMalDome.wa38.v1a1.chr10A.g006350.t1	TRUE	TRUE	TRUE	TRUE	TRUE	TRUE
drMalDome.wa38.v1a1.chr10A.g006360.t1	TRUE	TRUE	FALSE	FALSE	TRUE	TRUE
drMalDome.wa38.v1a1.chr10A.g006370.t1	TRUE	TRUE	FALSE	FALSE	TRUE	TRUE
drMalDome.wa38.v1a1.chr10A.g006380.t1	TRUE	TRUE	TRUE	TRUE	TRUE	TRUE
drMalDome.wa38.v1a1.chr10A.g006380.t2	TRUE	TRUE	TRUE	TRUE	TRUE	TRUE
drMalDome.wa38.v1a1.chr10A.g006390.t1	TRUE	TRUE	TRUE	TRUE	TRUE	TRUE
drMalDome.wa38.v1a1.chr10A.g006400.t1	FALSE	TRUE	FALSE	FALSE	FALSE	FALSE
drMalDome.wa38.v1a1.chr10A.g006410.t1	TRUE	TRUE	FALSE	FALSE	FALSE	TRUE
drMalDome.wa38.v1a1.chr10A.g006420.t1	TRUE	TRUE	FALSE	TRUE	TRUE	TRUE
drMalDome.wa38.v1a1.chr10A.g006430.t1	TRUE	TRUE	TRUE	TRUE	TRUE	TRUE
drMalDome.wa38.v1a1.chr10A.g006440.t1	TRUE	TRUE	TRUE	TRUE	TRUE	TRUE
drMalDome.wa38.v1a1.chr10A.g006450.t1	TRUE	TRUE	TRUE	TRUE	TRUE	TRUE
drMalDome.wa38.v1a1.chr10A.g006460.t1	TRUE	TRUE	TRUE	TRUE	TRUE	TRUE
drMalDome.wa38.v1a1.chr10A.g006470.t1	TRUE	TRUE	FALSE	FALSE	TRUE	TRUE
drMalDome.wa38.v1a1.chr10A.g006480.t1	TRUE	TRUE	TRUE	TRUE	TRUE	TRUE
drMalDome.wa38.v1a1.chr10A.g006490.t1	TRUE	TRUE	TRUE	TRUE	TRUE	TRUE
drMalDome.wa38.v1a1.chr10A.g006500.t1	TRUE	TRUE	TRUE	TRUE	TRUE	TRUE
drMalDome.wa38.v1a1.chr10A.g006510.t1	TRUE	TRUE	FALSE	FALSE	FALSE	FALSE
drMalDome.wa38.v1a1.chr10A.g006520.t1	FALSE	TRUE	TRUE	TRUE	TRUE	TRUE
drMalDome.wa38.v1a1.chr10A.g006520.t2	FALSE	TRUE	TRUE	TRUE	TRUE	TRUE
drMalDome.wa38.v1a1.chr10A.g006520.t3	FALSE	TRUE	TRUE	TRUE	TRUE	TRUE
drMalDome.wa38.v1a1.chr10A.g006530.t1	TRUE	TRUE	FALSE	FALSE	TRUE	TRUE
drMalDome.wa38.v1a1.chr10A.g006540.t1	TRUE	TRUE	FALSE	FALSE	TRUE	TRUE
drMalDome.wa38.v1a1.chr10A.g006540.t2	TRUE	TRUE	FALSE	FALSE	FALSE	FALSE
drMalDome.wa38.v1a1.chr10A.g006550.t1	TRUE	TRUE	FALSE	FALSE	FALSE	FALSE
drMalDome.wa38.v1a1.chr10A.g006560.t1	TRUE	TRUE	FALSE	FALSE	TRUE	TRUE
drMalDome.wa38.v1a1.chr10A.g006560.t2	TRUE	TRUE	FALSE	FALSE	TRUE	TRUE
drMalDome.wa38.v1a1.chr10A.g006570.t1	TRUE	TRUE	FALSE	FALSE	TRUE	TRUE
drMalDome.wa38.v1a1.chr10A.g006580.t1	TRUE	TRUE	FALSE	FALSE	FALSE	FALSE
drMalDome.wa38.v1a1.chr10A.g006590.t1	TRUE	TRUE	FALSE	FALSE	TRUE	TRUE
drMalDome.wa38.v1a1.chr10A.g006600.t1	TRUE	TRUE	TRUE	TRUE	TRUE	TRUE
drMalDome.wa38.v1a1.chr10A.g006600.t2	TRUE	TRUE	TRUE	TRUE	TRUE	TRUE
drMalDome.wa38.v1a1.chr10A.g006600.t3	TRUE	TRUE	TRUE	TRUE	TRUE	TRUE
drMalDome.wa38.v1a1.chr10A.g006600.t4	TRUE	TRUE	TRUE	TRUE	TRUE	TRUE
drMalDome.wa38.v1a1.chr10A.g006600.t5	TRUE	TRUE	TRUE	TRUE	TRUE	TRUE
drMalDome.wa38.v1a1.chr10A.g006610.t1	TRUE	TRUE	TRUE	TRUE	TRUE	TRUE
drMalDome.wa38.v1a1.chr10A.g006610.t2	TRUE	TRUE	TRUE	TRUE	TRUE	TRUE
drMalDome.wa38.v1a1.chr10A.g006620.t1	FALSE	TRUE	FALSE	FALSE	TRUE	TRUE
drMalDome.wa38.v1a1.chr10A.g006620.t2	FALSE	TRUE	FALSE	FALSE	TRUE	TRUE
drMalDome.wa38.v1a1.chr10A.g006630.t1	TRUE	TRUE	FALSE	FALSE	TRUE	TRUE
drMalDome.wa38.v1a1.chr10A.g006640.t1	TRUE	TRUE	TRUE	TRUE	TRUE	TRUE
drMalDome.wa38.v1a1.chr10A.g006640.t2	TRUE	TRUE	TRUE	TRUE	TRUE	TRUE
drMalDome.wa38.v1a1.chr10A.g006650.t1	TRUE	TRUE	FALSE	FALSE	TRUE	TRUE
drMalDome.wa38.v1a1.chr10A.g006650.t2	TRUE	TRUE	FALSE	FALSE	TRUE	TRUE
drMalDome.wa38.v1a1.chr10A.g006660.t1	TRUE	TRUE	TRUE	TRUE	TRUE	TRUE
drMalDome.wa38.v1a1.chr10A.g006670.t1	TRUE	TRUE	FALSE	FALSE	TRUE	TRUE
drMalDome.wa38.v1a1.chr10A.g006670.t2	TRUE	TRUE	FALSE	FALSE	TRUE	TRUE
drMalDome.wa38.v1a1.chr10A.g006680.t1	TRUE	TRUE	TRUE	TRUE	TRUE	TRUE
drMalDome.wa38.v1a1.chr10A.g006680.t2	TRUE	TRUE	TRUE	TRUE	TRUE	TRUE
drMalDome.wa38.v1a1.chr10A.g006690.t1	TRUE	TRUE	FALSE	FALSE	TRUE	TRUE
drMalDome.wa38.v1a1.chr10A.g006700.t1	FALSE	TRUE	TRUE	TRUE	TRUE	TRUE
drMalDome.wa38.v1a1.chr10A.g006710.t1	TRUE	TRUE	FALSE	FALSE	TRUE	TRUE
drMalDome.wa38.v1a1.chr10A.g006720.t1	TRUE	TRUE	TRUE	TRUE	TRUE	TRUE
drMalDome.wa38.v1a1.chr10A.g006730.t1	TRUE	TRUE	FALSE	FALSE	TRUE	TRUE
drMalDome.wa38.v1a1.chr10A.g006740.t1	FALSE	TRUE	FALSE	FALSE	TRUE	TRUE
drMalDome.wa38.v1a1.chr10A.g006750.t1	FALSE	FALSE	FALSE	FALSE	TRUE	TRUE
drMalDome.wa38.v1a1.chr10A.g006760.t1	TRUE	TRUE	TRUE	TRUE	TRUE	TRUE
drMalDome.wa38.v1a1.chr10A.g006770.t1	FALSE	TRUE	FALSE	FALSE	TRUE	TRUE
drMalDome.wa38.v1a1.chr10A.g006780.t1	TRUE	TRUE	FALSE	FALSE	TRUE	TRUE
drMalDome.wa38.v1a1.chr10A.g006790.t1	FALSE	TRUE	FALSE	FALSE	FALSE	TRUE
drMalDome.wa38.v1a1.chr10A.g006800.t1	TRUE	TRUE	TRUE	TRUE	TRUE	TRUE
drMalDome.wa38.v1a1.chr10A.g006810.t1	TRUE	TRUE	TRUE	TRUE	TRUE	TRUE
drMalDome.wa38.v1a1.chr10A.g006820.t1	TRUE	TRUE	TRUE	TRUE	TRUE	TRUE
drMalDome.wa38.v1a1.chr10A.g006820.t2	TRUE	TRUE	TRUE	TRUE	TRUE	TRUE
drMalDome.wa38.v1a1.chr10A.g006830.t1	TRUE	TRUE	TRUE	TRUE	TRUE	TRUE
drMalDome.wa38.v1a1.chr10A.g006840.t1	TRUE	TRUE	TRUE	TRUE	TRUE	TRUE
drMalDome.wa38.v1a1.chr10A.g006840.t2	TRUE	TRUE	TRUE	TRUE	TRUE	TRUE
drMalDome.wa38.v1a1.chr10A.g006840.t3	TRUE	TRUE	TRUE	TRUE	TRUE	TRUE
drMalDome.wa38.v1a1.chr10A.g006850.t1	TRUE	TRUE	FALSE	FALSE	TRUE	TRUE
drMalDome.wa38.v1a1.chr10A.g006850.t2	TRUE	TRUE	FALSE	FALSE	TRUE	TRUE
drMalDome.wa38.v1a1.chr10A.g006860.t1	TRUE	TRUE	TRUE	TRUE	TRUE	TRUE
drMalDome.wa38.v1a1.chr10A.g006870.t1	TRUE	TRUE	TRUE	TRUE	TRUE	TRUE
drMalDome.wa38.v1a1.chr10A.g006880.t1	TRUE	TRUE	TRUE	TRUE	TRUE	TRUE
drMalDome.wa38.v1a1.chr10A.g006880.t2	TRUE	TRUE	TRUE	TRUE	TRUE	TRUE
drMalDome.wa38.v1a1.chr10A.g006880.t3	TRUE	TRUE	TRUE	TRUE	TRUE	TRUE
drMalDome.wa38.v1a1.chr10A.g006880.t4	TRUE	TRUE	TRUE	TRUE	TRUE	TRUE
drMalDome.wa38.v1a1.chr10A.g006890.t1	TRUE	TRUE	FALSE	FALSE	TRUE	FALSE
drMalDome.wa38.v1a1.chr10A.g006890.t2	TRUE	TRUE	FALSE	FALSE	TRUE	TRUE
drMalDome.wa38.v1a1.chr10A.g006900.t1	TRUE	TRUE	TRUE	TRUE	TRUE	TRUE
drMalDome.wa38.v1a1.chr10A.g006910.t1	TRUE	TRUE	TRUE	TRUE	TRUE	TRUE
drMalDome.wa38.v1a1.chr10A.g006920.t1	FALSE	TRUE	FALSE	TRUE	TRUE	TRUE
drMalDome.wa38.v1a1.chr10A.g006930.t1	TRUE	TRUE	FALSE	FALSE	TRUE	TRUE
drMalDome.wa38.v1a1.chr10A.g006940.t1	TRUE	TRUE	FALSE	FALSE	TRUE	TRUE
drMalDome.wa38.v1a1.chr10A.g006950.t1	TRUE	TRUE	FALSE	FALSE	TRUE	TRUE
drMalDome.wa38.v1a1.chr10A.g006960.t1	TRUE	TRUE	FALSE	FALSE	TRUE	TRUE
drMalDome.wa38.v1a1.chr10A.g006970.t1	FALSE	FALSE	FALSE	FALSE	TRUE	FALSE
drMalDome.wa38.v1a1.chr10A.g006980.t1	TRUE	TRUE	TRUE	TRUE	TRUE	TRUE
drMalDome.wa38.v1a1.chr10A.g006990.t1	TRUE	TRUE	FALSE	FALSE	TRUE	TRUE
drMalDome.wa38.v1a1.chr10A.g006990.t2	TRUE	TRUE	FALSE	FALSE	TRUE	TRUE
drMalDome.wa38.v1a1.chr10A.g007000.t1	TRUE	TRUE	TRUE	TRUE	TRUE	TRUE
drMalDome.wa38.v1a1.chr10A.g007010.t1	TRUE	TRUE	TRUE	TRUE	TRUE	TRUE
drMalDome.wa38.v1a1.chr10A.g007020.t1	TRUE	TRUE	TRUE	TRUE	TRUE	TRUE
drMalDome.wa38.v1a1.chr10A.g007020.t2	TRUE	TRUE	TRUE	TRUE	TRUE	TRUE
drMalDome.wa38.v1a1.chr10A.g007030.t1	TRUE	TRUE	FALSE	TRUE	TRUE	TRUE
drMalDome.wa38.v1a1.chr10A.g007030.t2	TRUE	TRUE	FALSE	TRUE	TRUE	TRUE
drMalDome.wa38.v1a1.chr10A.g007040.t1	TRUE	TRUE	TRUE	TRUE	TRUE	TRUE
drMalDome.wa38.v1a1.chr10A.g007050.t1	TRUE	TRUE	FALSE	TRUE	TRUE	TRUE
drMalDome.wa38.v1a1.chr10A.g007060.t1	TRUE	TRUE	FALSE	FALSE	TRUE	TRUE
drMalDome.wa38.v1a1.chr10A.g007070.t1	TRUE	TRUE	FALSE	FALSE	TRUE	TRUE
drMalDome.wa38.v1a1.chr10A.g007080.t1	TRUE	TRUE	FALSE	FALSE	TRUE	TRUE
drMalDome.wa38.v1a1.chr10A.g007090.t1	TRUE	TRUE	TRUE	TRUE	TRUE	TRUE
drMalDome.wa38.v1a1.chr10A.g007090.t2	TRUE	TRUE	TRUE	TRUE	TRUE	TRUE
drMalDome.wa38.v1a1.chr10A.g007100.t1	TRUE	TRUE	TRUE	TRUE	TRUE	TRUE
drMalDome.wa38.v1a1.chr10A.g007100.t2	TRUE	TRUE	TRUE	TRUE	TRUE	TRUE
drMalDome.wa38.v1a1.chr10A.g007100.t3	TRUE	TRUE	TRUE	TRUE	TRUE	TRUE
drMalDome.wa38.v1a1.chr10A.g007110.t1	TRUE	TRUE	TRUE	TRUE	TRUE	TRUE
drMalDome.wa38.v1a1.chr10A.g007110.t2	FALSE	FALSE	FALSE	FALSE	TRUE	TRUE
drMalDome.wa38.v1a1.chr10A.g007120.t1	TRUE	TRUE	TRUE	TRUE	TRUE	TRUE
drMalDome.wa38.v1a1.chr10A.g007130.t1	FALSE	FALSE	FALSE	TRUE	FALSE	FALSE
drMalDome.wa38.v1a1.chr10A.g007140.t1	TRUE	TRUE	TRUE	TRUE	TRUE	TRUE
drMalDome.wa38.v1a1.chr10A.g007150.t1	FALSE	TRUE	FALSE	FALSE	TRUE	TRUE
drMalDome.wa38.v1a1.chr10A.g007160.t1	TRUE	TRUE	TRUE	TRUE	TRUE	TRUE
drMalDome.wa38.v1a1.chr10A.g007170.t1	TRUE	TRUE	FALSE	TRUE	TRUE	TRUE
drMalDome.wa38.v1a1.chr10A.g007180.t1	TRUE	TRUE	FALSE	FALSE	TRUE	TRUE
drMalDome.wa38.v1a1.chr10A.g007190.t1	TRUE	TRUE	FALSE	FALSE	TRUE	TRUE
drMalDome.wa38.v1a1.chr10A.g007200.t1	FALSE	FALSE	FALSE	FALSE	TRUE	TRUE
drMalDome.wa38.v1a1.chr10A.g007210.t1	FALSE	TRUE	FALSE	FALSE	TRUE	TRUE
drMalDome.wa38.v1a1.chr10A.g007220.t1	TRUE	TRUE	FALSE	FALSE	TRUE	TRUE
drMalDome.wa38.v1a1.chr10A.g007220.t2	TRUE	TRUE	FALSE	FALSE	TRUE	TRUE
drMalDome.wa38.v1a1.chr10A.g007230.t1	FALSE	TRUE	FALSE	TRUE	FALSE	FALSE
drMalDome.wa38.v1a1.chr10A.g007240.t1	FALSE	TRUE	FALSE	TRUE	TRUE	TRUE
drMalDome.wa38.v1a1.chr10A.g007250.t1	TRUE	TRUE	FALSE	FALSE	FALSE	FALSE
drMalDome.wa38.v1a1.chr10A.g007250.t2	FALSE	FALSE	FALSE	FALSE	FALSE	FALSE
drMalDome.wa38.v1a1.chr10A.g007260.t1	FALSE	FALSE	FALSE	FALSE	FALSE	FALSE
drMalDome.wa38.v1a1.chr10A.g007270.t1	FALSE	FALSE	FALSE	FALSE	TRUE	TRUE
drMalDome.wa38.v1a1.chr10A.g007270.t2	FALSE	FALSE	FALSE	FALSE	TRUE	TRUE
drMalDome.wa38.v1a1.chr10A.g007280.t1	TRUE	TRUE	TRUE	TRUE	TRUE	TRUE
drMalDome.wa38.v1a1.chr10A.g007290.t1	TRUE	TRUE	FALSE	TRUE	TRUE	TRUE
drMalDome.wa38.v1a1.chr10A.g007290.t2	TRUE	TRUE	FALSE	TRUE	TRUE	TRUE
drMalDome.wa38.v1a1.chr10A.g007290.t3	TRUE	TRUE	FALSE	TRUE	TRUE	TRUE
drMalDome.wa38.v1a1.chr10A.g007290.t4	TRUE	TRUE	FALSE	TRUE	TRUE	TRUE
drMalDome.wa38.v1a1.chr10A.g007300.t1	FALSE	FALSE	FALSE	TRUE	FALSE	FALSE
drMalDome.wa38.v1a1.chr10A.g007310.t1	TRUE	TRUE	FALSE	FALSE	TRUE	TRUE
drMalDome.wa38.v1a1.chr10A.g007320.t1	TRUE	TRUE	TRUE	TRUE	TRUE	TRUE
drMalDome.wa38.v1a1.chr10A.g007320.t2	TRUE	TRUE	TRUE	TRUE	TRUE	TRUE
drMalDome.wa38.v1a1.chr10A.g007330.t1	TRUE	TRUE	FALSE	FALSE	TRUE	TRUE
drMalDome.wa38.v1a1.chr10A.g007340.t1	TRUE	TRUE	TRUE	TRUE	TRUE	TRUE
drMalDome.wa38.v1a1.chr10A.g007350.t1	TRUE	TRUE	TRUE	TRUE	TRUE	TRUE
drMalDome.wa38.v1a1.chr10A.g007360.t1	FALSE	TRUE	FALSE	FALSE	FALSE	FALSE
drMalDome.wa38.v1a1.chr10A.g007370.t1	FALSE	TRUE	TRUE	TRUE	TRUE	TRUE
drMalDome.wa38.v1a1.chr10A.g007380.t1	TRUE	TRUE	FALSE	FALSE	TRUE	TRUE
drMalDome.wa38.v1a1.chr10A.g007390.t1	TRUE	TRUE	TRUE	TRUE	TRUE	TRUE
drMalDome.wa38.v1a1.chr10A.g007400.t1	TRUE	TRUE	FALSE	FALSE	FALSE	FALSE
drMalDome.wa38.v1a1.chr10A.g007410.t1	TRUE	TRUE	FALSE	TRUE	TRUE	TRUE
drMalDome.wa38.v1a1.chr10A.g007420.t1	TRUE	TRUE	TRUE	TRUE	TRUE	TRUE
drMalDome.wa38.v1a1.chr10A.g007420.t2	TRUE	TRUE	TRUE	TRUE	TRUE	TRUE
drMalDome.wa38.v1a1.chr10A.g007430.t1	TRUE	TRUE	FALSE	FALSE	FALSE	FALSE
drMalDome.wa38.v1a1.chr10A.g007440.t1	TRUE	TRUE	FALSE	FALSE	FALSE	FALSE
drMalDome.wa38.v1a1.chr10A.g007450.t1	TRUE	TRUE	FALSE	FALSE	TRUE	TRUE
drMalDome.wa38.v1a1.chr10A.g007460.t1	TRUE	TRUE	TRUE	TRUE	TRUE	TRUE
drMalDome.wa38.v1a1.chr10A.g007470.t1	TRUE	TRUE	FALSE	FALSE	TRUE	TRUE
drMalDome.wa38.v1a1.chr10A.g007480.t1	TRUE	TRUE	TRUE	TRUE	TRUE	TRUE
drMalDome.wa38.v1a1.chr10A.g007490.t1	TRUE	TRUE	TRUE	TRUE	TRUE	TRUE
drMalDome.wa38.v1a1.chr10A.g007500.t1	FALSE	TRUE	FALSE	FALSE	TRUE	FALSE
drMalDome.wa38.v1a1.chr10A.g007510.t1	FALSE	FALSE	TRUE	TRUE	FALSE	TRUE
drMalDome.wa38.v1a1.chr10A.g007520.t1	TRUE	TRUE	TRUE	TRUE	TRUE	TRUE
drMalDome.wa38.v1a1.chr10A.g007520.t2	TRUE	TRUE	TRUE	TRUE	TRUE	TRUE
drMalDome.wa38.v1a1.chr10A.g007530.t1	TRUE	TRUE	TRUE	TRUE	TRUE	TRUE
drMalDome.wa38.v1a1.chr10A.g007530.t2	TRUE	TRUE	TRUE	TRUE	TRUE	TRUE
drMalDome.wa38.v1a1.chr10A.g007530.t3	TRUE	TRUE	TRUE	TRUE	TRUE	TRUE
drMalDome.wa38.v1a1.chr10A.g007530.t4	TRUE	TRUE	TRUE	TRUE	TRUE	TRUE
drMalDome.wa38.v1a1.chr10A.g007530.t5	TRUE	TRUE	TRUE	TRUE	TRUE	TRUE
drMalDome.wa38.v1a1.chr10A.g007540.t1	TRUE	TRUE	TRUE	TRUE	TRUE	TRUE
drMalDome.wa38.v1a1.chr10A.g007550.t1	TRUE	TRUE	TRUE	TRUE	TRUE	TRUE
drMalDome.wa38.v1a1.chr10A.g007550.t2	TRUE	TRUE	TRUE	TRUE	TRUE	TRUE
drMalDome.wa38.v1a1.chr10A.g007550.t3	TRUE	TRUE	TRUE	TRUE	TRUE	TRUE
drMalDome.wa38.v1a1.chr10A.g007560.t1	FALSE	FALSE	FALSE	FALSE	FALSE	FALSE
drMalDome.wa38.v1a1.chr10A.g007570.t1	TRUE	TRUE	TRUE	TRUE	TRUE	TRUE
drMalDome.wa38.v1a1.chr10A.g007570.t2	TRUE	TRUE	TRUE	TRUE	TRUE	TRUE
drMalDome.wa38.v1a1.chr10A.g007580.t1	FALSE	TRUE	FALSE	FALSE	FALSE	FALSE
drMalDome.wa38.v1a1.chr10A.g007590.t1	TRUE	TRUE	FALSE	FALSE	TRUE	TRUE
drMalDome.wa38.v1a1.chr10A.g007600.t1	TRUE	TRUE	TRUE	TRUE	TRUE	TRUE
drMalDome.wa38.v1a1.chr10A.g007610.t1	TRUE	TRUE	FALSE	FALSE	TRUE	TRUE
drMalDome.wa38.v1a1.chr10A.g007620.t1	FALSE	TRUE	FALSE	FALSE	TRUE	TRUE
drMalDome.wa38.v1a1.chr10A.g007630.t1	FALSE	FALSE	FALSE	TRUE	TRUE	TRUE
drMalDome.wa38.v1a1.chr10A.g007640.t1	FALSE	TRUE	TRUE	TRUE	TRUE	TRUE
drMalDome.wa38.v1a1.chr10A.g007650.t1	TRUE	TRUE	FALSE	FALSE	TRUE	TRUE
drMalDome.wa38.v1a1.chr10A.g007660.t1	FALSE	TRUE	FALSE	TRUE	FALSE	FALSE
drMalDome.wa38.v1a1.chr10A.g007670.t1	FALSE	FALSE	FALSE	FALSE	FALSE	FALSE
drMalDome.wa38.v1a1.chr10A.g007680.t1	TRUE	TRUE	FALSE	FALSE	TRUE	TRUE
drMalDome.wa38.v1a1.chr10A.g007680.t2	TRUE	TRUE	FALSE	FALSE	TRUE	TRUE
drMalDome.wa38.v1a1.chr10A.g007690.t1	TRUE	TRUE	FALSE	FALSE	FALSE	FALSE
drMalDome.wa38.v1a1.chr10A.g007700.t1	TRUE	TRUE	TRUE	TRUE	TRUE	TRUE
drMalDome.wa38.v1a1.chr10A.g007710.t1	TRUE	TRUE	TRUE	TRUE	TRUE	TRUE
drMalDome.wa38.v1a1.chr10A.g007720.t1	FALSE	TRUE	FALSE	FALSE	TRUE	TRUE
drMalDome.wa38.v1a1.chr10A.g007730.t1	TRUE	TRUE	FALSE	FALSE	TRUE	TRUE
drMalDome.wa38.v1a1.chr10A.g007740.t1	FALSE	FALSE	FALSE	FALSE	TRUE	TRUE
drMalDome.wa38.v1a1.chr10A.g007750.t1	TRUE	TRUE	TRUE	TRUE	TRUE	TRUE
drMalDome.wa38.v1a1.chr10A.g007750.t2	TRUE	TRUE	TRUE	TRUE	TRUE	TRUE
drMalDome.wa38.v1a1.chr10A.g007750.t3	TRUE	TRUE	TRUE	TRUE	TRUE	TRUE
drMalDome.wa38.v1a1.chr10A.g007760.t1	FALSE	TRUE	FALSE	FALSE	TRUE	TRUE
drMalDome.wa38.v1a1.chr10A.g007770.t1	TRUE	TRUE	FALSE	FALSE	TRUE	TRUE
drMalDome.wa38.v1a1.chr10A.g007780.t1	TRUE	TRUE	FALSE	TRUE	TRUE	TRUE
drMalDome.wa38.v1a1.chr10A.g007790.t1	TRUE	TRUE	FALSE	TRUE	TRUE	TRUE
drMalDome.wa38.v1a1.chr10A.g007790.t2	TRUE	TRUE	FALSE	TRUE	TRUE	TRUE
drMalDome.wa38.v1a1.chr10A.g007800.t1	TRUE	TRUE	TRUE	TRUE	TRUE	TRUE
drMalDome.wa38.v1a1.chr10A.g007810.t1	FALSE	TRUE	TRUE	TRUE	FALSE	FALSE
drMalDome.wa38.v1a1.chr10A.g007820.t1	FALSE	FALSE	TRUE	TRUE	TRUE	TRUE
drMalDome.wa38.v1a1.chr10A.g007820.t2	FALSE	FALSE	TRUE	TRUE	TRUE	TRUE
drMalDome.wa38.v1a1.chr10A.g007830.t1	TRUE	TRUE	TRUE	TRUE	TRUE	TRUE
drMalDome.wa38.v1a1.chr10A.g007830.t2	TRUE	TRUE	TRUE	TRUE	TRUE	TRUE
drMalDome.wa38.v1a1.chr10A.g007840.t1	TRUE	TRUE	TRUE	TRUE	TRUE	TRUE
drMalDome.wa38.v1a1.chr10A.g007840.t2	TRUE	TRUE	TRUE	TRUE	TRUE	TRUE
drMalDome.wa38.v1a1.chr10A.g007840.t3	TRUE	TRUE	TRUE	TRUE	TRUE	TRUE
drMalDome.wa38.v1a1.chr10A.g007850.t1	TRUE	TRUE	TRUE	TRUE	TRUE	TRUE
drMalDome.wa38.v1a1.chr10A.g007850.t2	TRUE	TRUE	TRUE	TRUE	TRUE	TRUE
drMalDome.wa38.v1a1.chr10A.g007860.t1	TRUE	TRUE	TRUE	TRUE	TRUE	TRUE
drMalDome.wa38.v1a1.chr10A.g007870.t1	TRUE	TRUE	TRUE	TRUE	TRUE	TRUE
drMalDome.wa38.v1a1.chr10A.g007880.t1	FALSE	TRUE	TRUE	TRUE	TRUE	TRUE
drMalDome.wa38.v1a1.chr10A.g007890.t1	TRUE	TRUE	TRUE	TRUE	TRUE	TRUE
drMalDome.wa38.v1a1.chr10A.g007900.t1	TRUE	TRUE	TRUE	TRUE	TRUE	TRUE
drMalDome.wa38.v1a1.chr10A.g007900.t2	TRUE	TRUE	TRUE	TRUE	TRUE	TRUE
drMalDome.wa38.v1a1.chr10A.g007900.t3	TRUE	TRUE	TRUE	TRUE	TRUE	TRUE
drMalDome.wa38.v1a1.chr10A.g007910.t1	FALSE	TRUE	FALSE	FALSE	TRUE	TRUE
drMalDome.wa38.v1a1.chr10A.g007920.t1	TRUE	TRUE	TRUE	TRUE	TRUE	TRUE
drMalDome.wa38.v1a1.chr10A.g007920.t2	TRUE	TRUE	TRUE	TRUE	TRUE	TRUE
drMalDome.wa38.v1a1.chr10A.g007930.t1	TRUE	TRUE	TRUE	TRUE	TRUE	TRUE
drMalDome.wa38.v1a1.chr10A.g007940.t1	TRUE	TRUE	FALSE	FALSE	TRUE	TRUE
drMalDome.wa38.v1a1.chr10A.g007950.t1	FALSE	TRUE	FALSE	FALSE	TRUE	TRUE
drMalDome.wa38.v1a1.chr10A.g007960.t1	FALSE	TRUE	FALSE	FALSE	TRUE	TRUE
drMalDome.wa38.v1a1.chr10A.g007970.t1	TRUE	TRUE	TRUE	TRUE	TRUE	TRUE
drMalDome.wa38.v1a1.chr10A.g007980.t1	TRUE	TRUE	TRUE	TRUE	TRUE	TRUE
drMalDome.wa38.v1a1.chr10A.g007990.t1	TRUE	TRUE	TRUE	TRUE	TRUE	TRUE
drMalDome.wa38.v1a1.chr10A.g008000.t1	FALSE	FALSE	FALSE	FALSE	TRUE	TRUE
drMalDome.wa38.v1a1.chr10A.g008010.t1	TRUE	TRUE	FALSE	FALSE	TRUE	TRUE
drMalDome.wa38.v1a1.chr10A.g008020.t1	TRUE	TRUE	TRUE	TRUE	TRUE	TRUE
drMalDome.wa38.v1a1.chr10A.g008020.t2	TRUE	TRUE	TRUE	TRUE	TRUE	TRUE
drMalDome.wa38.v1a1.chr10A.g008020.t3	TRUE	TRUE	TRUE	TRUE	TRUE	TRUE
drMalDome.wa38.v1a1.chr10A.g008030.t1	TRUE	TRUE	FALSE	FALSE	FALSE	FALSE
drMalDome.wa38.v1a1.chr10A.g008040.t1	TRUE	TRUE	FALSE	TRUE	TRUE	TRUE
drMalDome.wa38.v1a1.chr10A.g008050.t1	TRUE	TRUE	FALSE	FALSE	TRUE	TRUE
drMalDome.wa38.v1a1.chr10A.g008060.t1	TRUE	TRUE	FALSE	FALSE	TRUE	TRUE
drMalDome.wa38.v1a1.chr10A.g008060.t2	TRUE	TRUE	FALSE	FALSE	TRUE	TRUE
drMalDome.wa38.v1a1.chr10A.g008060.t3	TRUE	TRUE	FALSE	FALSE	TRUE	TRUE
drMalDome.wa38.v1a1.chr10A.g008060.t4	TRUE	TRUE	FALSE	FALSE	TRUE	TRUE
drMalDome.wa38.v1a1.chr10A.g008070.t1	TRUE	TRUE	TRUE	TRUE	TRUE	TRUE
drMalDome.wa38.v1a1.chr10A.g008080.t1	FALSE	TRUE	FALSE	FALSE	TRUE	TRUE
drMalDome.wa38.v1a1.chr10A.g008090.t1	TRUE	TRUE	TRUE	TRUE	TRUE	TRUE
drMalDome.wa38.v1a1.chr10A.g008100.t1	TRUE	TRUE	FALSE	FALSE	TRUE	TRUE
drMalDome.wa38.v1a1.chr10A.g008110.t1	TRUE	TRUE	FALSE	FALSE	TRUE	TRUE
drMalDome.wa38.v1a1.chr10A.g008120.t1	FALSE	FALSE	FALSE	FALSE	TRUE	TRUE
drMalDome.wa38.v1a1.chr10A.g008130.t1	TRUE	TRUE	FALSE	TRUE	TRUE	TRUE
drMalDome.wa38.v1a1.chr10A.g008140.t1	FALSE	FALSE	FALSE	TRUE	TRUE	TRUE
drMalDome.wa38.v1a1.chr10A.g008150.t1	TRUE	TRUE	TRUE	TRUE	TRUE	TRUE
drMalDome.wa38.v1a1.chr10A.g008160.t1	TRUE	TRUE	TRUE	TRUE	TRUE	TRUE
drMalDome.wa38.v1a1.chr10A.g008170.t1	TRUE	TRUE	FALSE	TRUE	TRUE	TRUE
drMalDome.wa38.v1a1.chr10A.g008170.t2	TRUE	TRUE	FALSE	TRUE	TRUE	TRUE
drMalDome.wa38.v1a1.chr10A.g008180.t1	TRUE	TRUE	FALSE	FALSE	TRUE	TRUE
drMalDome.wa38.v1a1.chr10A.g008180.t2	FALSE	FALSE	FALSE	FALSE	TRUE	TRUE
drMalDome.wa38.v1a1.chr10A.g008190.t1	TRUE	TRUE	TRUE	TRUE	TRUE	TRUE
drMalDome.wa38.v1a1.chr10A.g008200.t1	FALSE	FALSE	FALSE	FALSE	FALSE	FALSE
drMalDome.wa38.v1a1.chr10A.g008210.t1	TRUE	TRUE	TRUE	TRUE	TRUE	TRUE
drMalDome.wa38.v1a1.chr10A.g008220.t1	FALSE	FALSE	FALSE	FALSE	TRUE	TRUE
drMalDome.wa38.v1a1.chr10A.g008230.t1	TRUE	TRUE	FALSE	FALSE	TRUE	TRUE
drMalDome.wa38.v1a1.chr10A.g008240.t1	TRUE	TRUE	TRUE	TRUE	TRUE	TRUE
drMalDome.wa38.v1a1.chr10A.g008250.t1	TRUE	TRUE	FALSE	FALSE	TRUE	TRUE
drMalDome.wa38.v1a1.chr10A.g008260.t1	TRUE	TRUE	FALSE	FALSE	TRUE	TRUE
drMalDome.wa38.v1a1.chr10A.g008270.t1	FALSE	FALSE	FALSE	FALSE	FALSE	FALSE
drMalDome.wa38.v1a1.chr10A.g008280.t1	TRUE	TRUE	TRUE	TRUE	TRUE	TRUE
drMalDome.wa38.v1a1.chr10A.g008290.t1	TRUE	TRUE	TRUE	TRUE	TRUE	TRUE
drMalDome.wa38.v1a1.chr10A.g008300.t1	TRUE	TRUE	TRUE	TRUE	TRUE	TRUE
drMalDome.wa38.v1a1.chr10A.g008300.t2	TRUE	TRUE	TRUE	TRUE	TRUE	TRUE
drMalDome.wa38.v1a1.chr10A.g008310.t1	TRUE	TRUE	TRUE	TRUE	TRUE	TRUE
drMalDome.wa38.v1a1.chr10A.g008320.t1	TRUE	TRUE	TRUE	TRUE	TRUE	TRUE
drMalDome.wa38.v1a1.chr10A.g008330.t1	TRUE	TRUE	FALSE	FALSE	TRUE	TRUE
drMalDome.wa38.v1a1.chr10A.g008340.t1	TRUE	TRUE	TRUE	TRUE	TRUE	TRUE
drMalDome.wa38.v1a1.chr10A.g008350.t1	TRUE	TRUE	TRUE	TRUE	TRUE	TRUE
drMalDome.wa38.v1a1.chr10A.g008360.t1	TRUE	TRUE	FALSE	FALSE	TRUE	TRUE
drMalDome.wa38.v1a1.chr10A.g008370.t1	TRUE	TRUE	FALSE	FALSE	TRUE	TRUE
drMalDome.wa38.v1a1.chr10A.g008380.t1	TRUE	TRUE	TRUE	TRUE	TRUE	TRUE
drMalDome.wa38.v1a1.chr10A.g008380.t2	TRUE	TRUE	TRUE	TRUE	TRUE	TRUE
drMalDome.wa38.v1a1.chr10A.g008390.t1	FALSE	FALSE	FALSE	FALSE	TRUE	TRUE
drMalDome.wa38.v1a1.chr10A.g008400.t1	TRUE	TRUE	TRUE	TRUE	TRUE	TRUE
drMalDome.wa38.v1a1.chr10A.g008410.t1	TRUE	TRUE	FALSE	TRUE	TRUE	TRUE
drMalDome.wa38.v1a1.chr10A.g008410.t2	TRUE	TRUE	FALSE	TRUE	TRUE	TRUE
drMalDome.wa38.v1a1.chr10A.g008410.t3	TRUE	TRUE	FALSE	TRUE	TRUE	TRUE
drMalDome.wa38.v1a1.chr10A.g008410.t4	TRUE	TRUE	FALSE	TRUE	TRUE	TRUE
drMalDome.wa38.v1a1.chr10A.g008420.t1	TRUE	TRUE	FALSE	FALSE	TRUE	TRUE
drMalDome.wa38.v1a1.chr10A.g008430.t1	TRUE	TRUE	FALSE	FALSE	TRUE	TRUE
drMalDome.wa38.v1a1.chr10A.g008440.t1	FALSE	TRUE	FALSE	FALSE	TRUE	TRUE
drMalDome.wa38.v1a1.chr10A.g008450.t1	FALSE	TRUE	FALSE	FALSE	FALSE	TRUE
drMalDome.wa38.v1a1.chr10A.g008460.t1	TRUE	TRUE	TRUE	TRUE	TRUE	TRUE
drMalDome.wa38.v1a1.chr10A.g008470.t1	TRUE	TRUE	TRUE	TRUE	TRUE	TRUE
drMalDome.wa38.v1a1.chr10A.g008480.t1	FALSE	TRUE	FALSE	FALSE	TRUE	TRUE
drMalDome.wa38.v1a1.chr10A.g008490.t1	TRUE	TRUE	FALSE	FALSE	TRUE	TRUE
drMalDome.wa38.v1a1.chr10A.g008490.t2	TRUE	TRUE	FALSE	FALSE	TRUE	TRUE
drMalDome.wa38.v1a1.chr10A.g008500.t1	TRUE	TRUE	FALSE	FALSE	FALSE	FALSE
drMalDome.wa38.v1a1.chr10A.g008510.t1	TRUE	TRUE	FALSE	FALSE	TRUE	TRUE
drMalDome.wa38.v1a1.chr10A.g008520.t1	FALSE	TRUE	TRUE	TRUE	TRUE	TRUE
drMalDome.wa38.v1a1.chr10A.g008530.t1	TRUE	TRUE	TRUE	TRUE	TRUE	TRUE
drMalDome.wa38.v1a1.chr10A.g008530.t2	TRUE	TRUE	TRUE	TRUE	TRUE	TRUE
drMalDome.wa38.v1a1.chr10A.g008540.t1	TRUE	TRUE	TRUE	TRUE	TRUE	TRUE
drMalDome.wa38.v1a1.chr10A.g008550.t1	TRUE	TRUE	TRUE	TRUE	TRUE	TRUE
drMalDome.wa38.v1a1.chr10A.g008550.t2	TRUE	TRUE	TRUE	TRUE	TRUE	TRUE
drMalDome.wa38.v1a1.chr10A.g008550.t3	TRUE	TRUE	TRUE	TRUE	TRUE	TRUE
drMalDome.wa38.v1a1.chr10A.g008550.t4	TRUE	TRUE	TRUE	TRUE	TRUE	TRUE
drMalDome.wa38.v1a1.chr10A.g008550.t5	TRUE	TRUE	TRUE	TRUE	TRUE	TRUE
drMalDome.wa38.v1a1.chr10A.g008550.t6	TRUE	TRUE	TRUE	TRUE	TRUE	TRUE
drMalDome.wa38.v1a1.chr10A.g008550.t7	TRUE	TRUE	TRUE	TRUE	TRUE	TRUE
drMalDome.wa38.v1a1.chr10A.g008560.t1	TRUE	TRUE	FALSE	TRUE	TRUE	TRUE
drMalDome.wa38.v1a1.chr10A.g008560.t2	TRUE	TRUE	FALSE	TRUE	TRUE	TRUE
drMalDome.wa38.v1a1.chr10A.g008570.t1	TRUE	TRUE	TRUE	TRUE	TRUE	TRUE
drMalDome.wa38.v1a1.chr10A.g008580.t1	TRUE	TRUE	TRUE	TRUE	TRUE	TRUE
drMalDome.wa38.v1a1.chr10A.g008590.t1	TRUE	TRUE	FALSE	FALSE	TRUE	TRUE
drMalDome.wa38.v1a1.chr10A.g008600.t1	TRUE	TRUE	FALSE	FALSE	TRUE	TRUE
drMalDome.wa38.v1a1.chr10A.g008610.t1	TRUE	TRUE	FALSE	FALSE	TRUE	TRUE
drMalDome.wa38.v1a1.chr10A.g008620.t1	TRUE	TRUE	TRUE	TRUE	TRUE	TRUE
drMalDome.wa38.v1a1.chr10A.g008630.t1	FALSE	TRUE	FALSE	FALSE	TRUE	TRUE
drMalDome.wa38.v1a1.chr10A.g008640.t1	FALSE	TRUE	FALSE	TRUE	TRUE	TRUE
drMalDome.wa38.v1a1.chr10A.g008650.t1	FALSE	TRUE	FALSE	FALSE	FALSE	FALSE
drMalDome.wa38.v1a1.chr10A.g008650.t2	FALSE	TRUE	FALSE	FALSE	FALSE	FALSE
drMalDome.wa38.v1a1.chr10A.g008660.t1	TRUE	TRUE	FALSE	FALSE	TRUE	TRUE
drMalDome.wa38.v1a1.chr10A.g008670.t1	TRUE	TRUE	TRUE	TRUE	TRUE	TRUE
drMalDome.wa38.v1a1.chr10A.g008680.t1	TRUE	TRUE	TRUE	TRUE	TRUE	TRUE
drMalDome.wa38.v1a1.chr10A.g008690.t1	TRUE	TRUE	FALSE	FALSE	TRUE	TRUE
drMalDome.wa38.v1a1.chr10A.g008700.t1	TRUE	TRUE	FALSE	TRUE	TRUE	TRUE
drMalDome.wa38.v1a1.chr10A.g008710.t1	TRUE	TRUE	FALSE	TRUE	TRUE	TRUE
drMalDome.wa38.v1a1.chr10A.g008720.t1	FALSE	TRUE	FALSE	FALSE	TRUE	TRUE
drMalDome.wa38.v1a1.chr10A.g008730.t1	TRUE	TRUE	FALSE	FALSE	TRUE	TRUE
drMalDome.wa38.v1a1.chr10A.g008740.t1	TRUE	TRUE	FALSE	FALSE	TRUE	TRUE
drMalDome.wa38.v1a1.chr10A.g008750.t1	TRUE	TRUE	FALSE	FALSE	TRUE	TRUE
drMalDome.wa38.v1a1.chr10A.g008760.t1	TRUE	TRUE	FALSE	TRUE	TRUE	TRUE
drMalDome.wa38.v1a1.chr10A.g008770.t1	FALSE	TRUE	FALSE	FALSE	TRUE	TRUE
drMalDome.wa38.v1a1.chr10A.g008780.t1	FALSE	FALSE	FALSE	FALSE	TRUE	FALSE
drMalDome.wa38.v1a1.chr10A.g008790.t1	FALSE	TRUE	TRUE	TRUE	TRUE	TRUE
drMalDome.wa38.v1a1.chr10A.g008800.t1	TRUE	TRUE	FALSE	FALSE	TRUE	TRUE
drMalDome.wa38.v1a1.chr10A.g008810.t1	TRUE	TRUE	FALSE	FALSE	TRUE	TRUE
drMalDome.wa38.v1a1.chr10A.g008820.t1	TRUE	TRUE	TRUE	TRUE	TRUE	TRUE
drMalDome.wa38.v1a1.chr10A.g008830.t1	TRUE	TRUE	FALSE	FALSE	FALSE	FALSE
drMalDome.wa38.v1a1.chr10A.g008840.t1	TRUE	TRUE	FALSE	FALSE	FALSE	TRUE
drMalDome.wa38.v1a1.chr10A.g008850.t1	TRUE	TRUE	FALSE	FALSE	TRUE	TRUE
drMalDome.wa38.v1a1.chr10A.g008860.t1	TRUE	TRUE	FALSE	FALSE	TRUE	TRUE
drMalDome.wa38.v1a1.chr10A.g008870.t1	TRUE	TRUE	FALSE	TRUE	FALSE	TRUE
drMalDome.wa38.v1a1.chr10A.g008880.t1	TRUE	TRUE	FALSE	FALSE	FALSE	TRUE
drMalDome.wa38.v1a1.chr10A.g008890.t1	TRUE	TRUE	FALSE	FALSE	TRUE	TRUE
drMalDome.wa38.v1a1.chr10A.g008900.t1	TRUE	TRUE	FALSE	TRUE	TRUE	TRUE
drMalDome.wa38.v1a1.chr10A.g008900.t2	TRUE	TRUE	FALSE	TRUE	TRUE	TRUE
drMalDome.wa38.v1a1.chr10A.g008910.t1	FALSE	TRUE	FALSE	FALSE	FALSE	FALSE
drMalDome.wa38.v1a1.chr10A.g008920.t1	TRUE	TRUE	FALSE	FALSE	TRUE	TRUE
drMalDome.wa38.v1a1.chr10A.g008930.t1	TRUE	TRUE	FALSE	TRUE	TRUE	TRUE
drMalDome.wa38.v1a1.chr10A.g008940.t1	FALSE	FALSE	FALSE	FALSE	TRUE	TRUE
drMalDome.wa38.v1a1.chr10A.g008950.t1	TRUE	TRUE	FALSE	FALSE	TRUE	TRUE
drMalDome.wa38.v1a1.chr10A.g008960.t1	TRUE	TRUE	TRUE	TRUE	TRUE	TRUE
drMalDome.wa38.v1a1.chr10A.g008960.t2	TRUE	TRUE	TRUE	TRUE	TRUE	TRUE
drMalDome.wa38.v1a1.chr10A.g008970.t1	FALSE	FALSE	TRUE	TRUE	TRUE	TRUE
drMalDome.wa38.v1a1.chr10A.g008980.t1	TRUE	TRUE	TRUE	TRUE	TRUE	TRUE
drMalDome.wa38.v1a1.chr10A.g008980.t2	FALSE	FALSE	FALSE	FALSE	TRUE	TRUE
drMalDome.wa38.v1a1.chr10A.g008980.t3	FALSE	FALSE	FALSE	FALSE	TRUE	TRUE
drMalDome.wa38.v1a1.chr10A.g008990.t1	FALSE	TRUE	FALSE	TRUE	TRUE	TRUE
drMalDome.wa38.v1a1.chr10A.g009000.t1	TRUE	TRUE	TRUE	TRUE	TRUE	TRUE
drMalDome.wa38.v1a1.chr10A.g009010.t1	FALSE	FALSE	FALSE	FALSE	FALSE	FALSE
drMalDome.wa38.v1a1.chr10A.g009020.t1	TRUE	TRUE	FALSE	FALSE	TRUE	TRUE
drMalDome.wa38.v1a1.chr10A.g009030.t1	FALSE	TRUE	FALSE	TRUE	TRUE	TRUE
drMalDome.wa38.v1a1.chr10A.g009030.t2	FALSE	TRUE	FALSE	TRUE	TRUE	TRUE
drMalDome.wa38.v1a1.chr10A.g009040.t1	TRUE	TRUE	TRUE	TRUE	TRUE	TRUE
drMalDome.wa38.v1a1.chr10A.g009040.t2	TRUE	TRUE	TRUE	TRUE	TRUE	TRUE
drMalDome.wa38.v1a1.chr10A.g009050.t1	TRUE	TRUE	TRUE	TRUE	TRUE	TRUE
drMalDome.wa38.v1a1.chr10A.g009060.t1	FALSE	FALSE	FALSE	FALSE	TRUE	TRUE
drMalDome.wa38.v1a1.chr10A.g009070.t1	TRUE	TRUE	FALSE	FALSE	TRUE	TRUE
drMalDome.wa38.v1a1.chr10A.g009080.t1	TRUE	TRUE	TRUE	TRUE	TRUE	TRUE
drMalDome.wa38.v1a1.chr10A.g009090.t1	TRUE	TRUE	TRUE	TRUE	TRUE	TRUE
drMalDome.wa38.v1a1.chr10A.g009100.t1	FALSE	FALSE	FALSE	FALSE	FALSE	FALSE
drMalDome.wa38.v1a1.chr10A.g009110.t1	FALSE	TRUE	FALSE	TRUE	TRUE	TRUE
drMalDome.wa38.v1a1.chr10A.g009120.t1	TRUE	TRUE	TRUE	TRUE	TRUE	TRUE
drMalDome.wa38.v1a1.chr10A.g009120.t2	TRUE	TRUE	TRUE	TRUE	TRUE	TRUE
drMalDome.wa38.v1a1.chr10A.g009120.t3	TRUE	TRUE	TRUE	TRUE	TRUE	TRUE
drMalDome.wa38.v1a1.chr10A.g009120.t4	TRUE	TRUE	TRUE	TRUE	TRUE	TRUE
drMalDome.wa38.v1a1.chr10A.g009120.t5	TRUE	TRUE	TRUE	TRUE	TRUE	TRUE
drMalDome.wa38.v1a1.chr10A.g009120.t6	TRUE	TRUE	TRUE	TRUE	TRUE	TRUE
drMalDome.wa38.v1a1.chr10A.g009120.t7	TRUE	TRUE	TRUE	TRUE	TRUE	TRUE
drMalDome.wa38.v1a1.chr10A.g009120.t8	TRUE	TRUE	TRUE	TRUE	TRUE	TRUE
drMalDome.wa38.v1a1.chr10A.g009120.t9	TRUE	TRUE	TRUE	TRUE	TRUE	TRUE
drMalDome.wa38.v1a1.chr10A.g009130.t1	TRUE	TRUE	FALSE	FALSE	FALSE	FALSE
drMalDome.wa38.v1a1.chr10A.g009140.t1	FALSE	FALSE	FALSE	FALSE	FALSE	FALSE
drMalDome.wa38.v1a1.chr10A.g009150.t1	TRUE	TRUE	TRUE	TRUE	TRUE	TRUE
drMalDome.wa38.v1a1.chr10A.g009160.t1	TRUE	TRUE	TRUE	TRUE	TRUE	TRUE
drMalDome.wa38.v1a1.chr10A.g009160.t2	TRUE	TRUE	TRUE	TRUE	TRUE	TRUE
drMalDome.wa38.v1a1.chr10A.g009160.t3	TRUE	TRUE	TRUE	TRUE	TRUE	TRUE
drMalDome.wa38.v1a1.chr10A.g009160.t4	TRUE	TRUE	TRUE	TRUE	TRUE	TRUE
drMalDome.wa38.v1a1.chr10A.g009170.t1	TRUE	TRUE	TRUE	TRUE	TRUE	TRUE
drMalDome.wa38.v1a1.chr10A.g009180.t1	TRUE	TRUE	TRUE	TRUE	TRUE	TRUE
drMalDome.wa38.v1a1.chr10A.g009190.t1	FALSE	TRUE	FALSE	FALSE	FALSE	FALSE
drMalDome.wa38.v1a1.chr10A.g009200.t1	TRUE	TRUE	TRUE	TRUE	TRUE	TRUE
drMalDome.wa38.v1a1.chr10A.g009200.t2	TRUE	TRUE	TRUE	TRUE	TRUE	TRUE
drMalDome.wa38.v1a1.chr10A.g009210.t1	TRUE	TRUE	FALSE	FALSE	FALSE	TRUE
drMalDome.wa38.v1a1.chr10A.g009220.t1	TRUE	TRUE	TRUE	TRUE	TRUE	TRUE
drMalDome.wa38.v1a1.chr10A.g009230.t1	TRUE	TRUE	TRUE	TRUE	TRUE	TRUE
drMalDome.wa38.v1a1.chr10A.g009230.t2	TRUE	TRUE	TRUE	TRUE	TRUE	TRUE
drMalDome.wa38.v1a1.chr10A.g009240.t1	TRUE	TRUE	FALSE	FALSE	FALSE	FALSE
drMalDome.wa38.v1a1.chr10A.g009250.t1	TRUE	TRUE	FALSE	FALSE	TRUE	TRUE
drMalDome.wa38.v1a1.chr10A.g009260.t1	FALSE	TRUE	FALSE	FALSE	TRUE	TRUE
drMalDome.wa38.v1a1.chr10A.g009270.t1	TRUE	TRUE	TRUE	TRUE	TRUE	TRUE
drMalDome.wa38.v1a1.chr10A.g009280.t1	TRUE	TRUE	TRUE	TRUE	TRUE	TRUE
drMalDome.wa38.v1a1.chr10A.g009290.t1	TRUE	TRUE	FALSE	FALSE	TRUE	TRUE
drMalDome.wa38.v1a1.chr10A.g009300.t1	TRUE	TRUE	FALSE	FALSE	TRUE	TRUE
drMalDome.wa38.v1a1.chr10A.g009310.t1	TRUE	TRUE	TRUE	TRUE	TRUE	TRUE
drMalDome.wa38.v1a1.chr10A.g009310.t2	TRUE	TRUE	TRUE	TRUE	TRUE	TRUE
drMalDome.wa38.v1a1.chr10A.g009320.t1	TRUE	TRUE	TRUE	TRUE	TRUE	TRUE
drMalDome.wa38.v1a1.chr10A.g009330.t1	TRUE	TRUE	TRUE	TRUE	TRUE	TRUE
drMalDome.wa38.v1a1.chr10A.g009330.t2	TRUE	TRUE	TRUE	TRUE	TRUE	TRUE
drMalDome.wa38.v1a1.chr10A.g009330.t3	TRUE	TRUE	TRUE	TRUE	TRUE	TRUE
drMalDome.wa38.v1a1.chr10A.g009340.t1	TRUE	TRUE	TRUE	TRUE	TRUE	TRUE
drMalDome.wa38.v1a1.chr10A.g009350.t1	TRUE	TRUE	FALSE	FALSE	TRUE	TRUE
drMalDome.wa38.v1a1.chr10A.g009360.t1	TRUE	TRUE	FALSE	FALSE	TRUE	FALSE
drMalDome.wa38.v1a1.chr10A.g009370.t1	FALSE	FALSE	FALSE	FALSE	TRUE	TRUE
drMalDome.wa38.v1a1.chr10A.g009380.t1	FALSE	TRUE	FALSE	FALSE	TRUE	TRUE
drMalDome.wa38.v1a1.chr10A.g009390.t1	FALSE	TRUE	FALSE	TRUE	TRUE	TRUE
drMalDome.wa38.v1a1.chr10A.g009400.t1	FALSE	FALSE	FALSE	FALSE	TRUE	TRUE
drMalDome.wa38.v1a1.chr10A.g009410.t1	TRUE	TRUE	FALSE	FALSE	TRUE	TRUE
drMalDome.wa38.v1a1.chr10A.g009420.t1	TRUE	TRUE	FALSE	FALSE	FALSE	FALSE
drMalDome.wa38.v1a1.chr10A.g009430.t1	TRUE	TRUE	TRUE	TRUE	TRUE	TRUE
drMalDome.wa38.v1a1.chr10A.g009440.t1	TRUE	TRUE	FALSE	FALSE	TRUE	TRUE
drMalDome.wa38.v1a1.chr10A.g009450.t1	TRUE	TRUE	TRUE	TRUE	TRUE	TRUE
drMalDome.wa38.v1a1.chr10A.g009450.t2	TRUE	TRUE	TRUE	TRUE	TRUE	TRUE
drMalDome.wa38.v1a1.chr10A.g009450.t3	TRUE	TRUE	TRUE	TRUE	TRUE	TRUE
drMalDome.wa38.v1a1.chr10A.g009450.t4	TRUE	TRUE	TRUE	TRUE	TRUE	TRUE
drMalDome.wa38.v1a1.chr10A.g009460.t1	FALSE	FALSE	FALSE	FALSE	FALSE	FALSE
drMalDome.wa38.v1a1.chr10A.g009470.t1	TRUE	TRUE	FALSE	FALSE	TRUE	TRUE
drMalDome.wa38.v1a1.chr10A.g009480.t1	TRUE	TRUE	FALSE	FALSE	TRUE	TRUE
drMalDome.wa38.v1a1.chr10A.g009490.t1	TRUE	TRUE	FALSE	FALSE	TRUE	FALSE
drMalDome.wa38.v1a1.chr10A.g009500.t1	TRUE	TRUE	FALSE	FALSE	FALSE	TRUE
drMalDome.wa38.v1a1.chr10A.g009510.t1	FALSE	TRUE	FALSE	FALSE	FALSE	FALSE
drMalDome.wa38.v1a1.chr10A.g009520.t1	TRUE	TRUE	FALSE	FALSE	FALSE	FALSE
drMalDome.wa38.v1a1.chr10A.g009530.t1	TRUE	TRUE	FALSE	FALSE	FALSE	FALSE
drMalDome.wa38.v1a1.chr10A.g009540.t1	FALSE	TRUE	FALSE	FALSE	FALSE	FALSE
drMalDome.wa38.v1a1.chr10A.g009550.t1	TRUE	TRUE	FALSE	FALSE	TRUE	TRUE
drMalDome.wa38.v1a1.chr10A.g009560.t1	FALSE	FALSE	FALSE	TRUE	FALSE	FALSE
drMalDome.wa38.v1a1.chr10A.g009570.t1	FALSE	TRUE	FALSE	FALSE	TRUE	TRUE
drMalDome.wa38.v1a1.chr10A.g009580.t1	FALSE	TRUE	FALSE	FALSE	FALSE	FALSE
drMalDome.wa38.v1a1.chr10A.g009590.t1	TRUE	TRUE	FALSE	FALSE	TRUE	TRUE
drMalDome.wa38.v1a1.chr10A.g009600.t1	TRUE	TRUE	FALSE	FALSE	TRUE	TRUE
drMalDome.wa38.v1a1.chr10A.g009610.t1	FALSE	TRUE	FALSE	FALSE	TRUE	TRUE
drMalDome.wa38.v1a1.chr10A.g009620.t1	TRUE	TRUE	FALSE	FALSE	FALSE	FALSE
drMalDome.wa38.v1a1.chr10A.g009620.t2	TRUE	TRUE	FALSE	FALSE	FALSE	FALSE
drMalDome.wa38.v1a1.chr10A.g009630.t1	TRUE	TRUE	FALSE	FALSE	TRUE	TRUE
drMalDome.wa38.v1a1.chr10A.g009640.t1	FALSE	TRUE	FALSE	TRUE	FALSE	FALSE
drMalDome.wa38.v1a1.chr10A.g009650.t1	FALSE	TRUE	FALSE	TRUE	TRUE	TRUE
drMalDome.wa38.v1a1.chr10A.g009660.t1	TRUE	TRUE	TRUE	TRUE	TRUE	TRUE
drMalDome.wa38.v1a1.chr10A.g009670.t1	TRUE	TRUE	FALSE	TRUE	TRUE	TRUE
drMalDome.wa38.v1a1.chr10A.g009680.t1	TRUE	TRUE	TRUE	TRUE	TRUE	TRUE
drMalDome.wa38.v1a1.chr10A.g009690.t1	TRUE	TRUE	TRUE	TRUE	TRUE	TRUE
drMalDome.wa38.v1a1.chr10A.g009690.t2	FALSE	FALSE	FALSE	FALSE	TRUE	TRUE
drMalDome.wa38.v1a1.chr10A.g009690.t3	TRUE	TRUE	TRUE	TRUE	TRUE	TRUE
drMalDome.wa38.v1a1.chr10A.g009700.t1	FALSE	TRUE	FALSE	FALSE	FALSE	FALSE
drMalDome.wa38.v1a1.chr10A.g009710.t1	FALSE	TRUE	FALSE	FALSE	TRUE	TRUE
drMalDome.wa38.v1a1.chr10A.g009720.t1	TRUE	TRUE	FALSE	FALSE	TRUE	TRUE
drMalDome.wa38.v1a1.chr10A.g009730.t1	TRUE	TRUE	FALSE	FALSE	TRUE	TRUE
drMalDome.wa38.v1a1.chr10A.g009740.t1	TRUE	TRUE	FALSE	FALSE	FALSE	FALSE
drMalDome.wa38.v1a1.chr10A.g009750.t1	TRUE	TRUE	TRUE	TRUE	TRUE	TRUE
drMalDome.wa38.v1a1.chr10A.g009750.t2	TRUE	TRUE	TRUE	TRUE	TRUE	TRUE
drMalDome.wa38.v1a1.chr10A.g009750.t3	TRUE	TRUE	TRUE	TRUE	TRUE	TRUE
drMalDome.wa38.v1a1.chr10A.g009760.t1	FALSE	TRUE	FALSE	FALSE	TRUE	TRUE
drMalDome.wa38.v1a1.chr10A.g009770.t1	FALSE	FALSE	FALSE	FALSE	TRUE	TRUE
drMalDome.wa38.v1a1.chr10A.g009780.t1	TRUE	TRUE	TRUE	TRUE	TRUE	TRUE
drMalDome.wa38.v1a1.chr10A.g009790.t1	FALSE	FALSE	FALSE	FALSE	TRUE	TRUE
drMalDome.wa38.v1a1.chr10A.g009800.t1	FALSE	FALSE	FALSE	TRUE	TRUE	TRUE
drMalDome.wa38.v1a1.chr10A.g009800.t2	FALSE	TRUE	FALSE	TRUE	TRUE	TRUE
drMalDome.wa38.v1a1.chr10A.g009810.t1	TRUE	TRUE	FALSE	FALSE	TRUE	TRUE
drMalDome.wa38.v1a1.chr10A.g009820.t1	TRUE	TRUE	FALSE	FALSE	TRUE	TRUE
drMalDome.wa38.v1a1.chr10A.g009830.t1	FALSE	TRUE	FALSE	FALSE	FALSE	FALSE
drMalDome.wa38.v1a1.chr10A.g009840.t1	TRUE	TRUE	FALSE	TRUE	TRUE	TRUE
drMalDome.wa38.v1a1.chr10A.g009850.t1	TRUE	TRUE	TRUE	TRUE	TRUE	TRUE
drMalDome.wa38.v1a1.chr10A.g009860.t1	TRUE	TRUE	FALSE	FALSE	TRUE	TRUE
drMalDome.wa38.v1a1.chr10A.g009870.t1	TRUE	TRUE	FALSE	FALSE	TRUE	TRUE
drMalDome.wa38.v1a1.chr10A.g009880.t1	TRUE	TRUE	TRUE	TRUE	TRUE	TRUE
drMalDome.wa38.v1a1.chr10A.g009890.t1	TRUE	TRUE	TRUE	TRUE	TRUE	TRUE
drMalDome.wa38.v1a1.chr10A.g009900.t1	FALSE	TRUE	FALSE	FALSE	TRUE	TRUE
drMalDome.wa38.v1a1.chr10A.g009910.t1	TRUE	TRUE	FALSE	FALSE	TRUE	TRUE
drMalDome.wa38.v1a1.chr10A.g009920.t1	TRUE	TRUE	FALSE	FALSE	TRUE	TRUE
drMalDome.wa38.v1a1.chr10A.g009930.t1	TRUE	TRUE	TRUE	TRUE	TRUE	TRUE
drMalDome.wa38.v1a1.chr10A.g009930.t2	FALSE	FALSE	TRUE	TRUE	TRUE	TRUE
drMalDome.wa38.v1a1.chr10A.g009940.t1	TRUE	TRUE	FALSE	FALSE	TRUE	TRUE
drMalDome.wa38.v1a1.chr10A.g009950.t1	TRUE	TRUE	TRUE	TRUE	TRUE	TRUE
drMalDome.wa38.v1a1.chr10A.g009960.t1	FALSE	TRUE	FALSE	FALSE	TRUE	TRUE
drMalDome.wa38.v1a1.chr10A.g009970.t1	TRUE	TRUE	TRUE	TRUE	TRUE	TRUE
drMalDome.wa38.v1a1.chr10A.g009980.t1	TRUE	TRUE	TRUE	TRUE	TRUE	TRUE
drMalDome.wa38.v1a1.chr10A.g009980.t2	TRUE	TRUE	TRUE	TRUE	TRUE	TRUE
drMalDome.wa38.v1a1.chr10A.g009980.t3	TRUE	TRUE	TRUE	TRUE	TRUE	TRUE
drMalDome.wa38.v1a1.chr10A.g009980.t4	TRUE	TRUE	TRUE	TRUE	TRUE	TRUE
drMalDome.wa38.v1a1.chr10A.g009990.t1	TRUE	TRUE	TRUE	TRUE	TRUE	TRUE
drMalDome.wa38.v1a1.chr10A.g010000.t1	TRUE	TRUE	FALSE	TRUE	TRUE	TRUE
drMalDome.wa38.v1a1.chr10A.g010010.t1	TRUE	TRUE	FALSE	FALSE	TRUE	TRUE
drMalDome.wa38.v1a1.chr10A.g010020.t1	TRUE	TRUE	FALSE	FALSE	TRUE	TRUE
drMalDome.wa38.v1a1.chr10A.g010030.t1	TRUE	TRUE	TRUE	TRUE	TRUE	TRUE
drMalDome.wa38.v1a1.chr10A.g010040.t1	TRUE	TRUE	TRUE	TRUE	TRUE	TRUE
drMalDome.wa38.v1a1.chr10A.g010040.t2	TRUE	TRUE	TRUE	TRUE	TRUE	TRUE
drMalDome.wa38.v1a1.chr10A.g010040.t3	TRUE	TRUE	TRUE	TRUE	TRUE	TRUE
drMalDome.wa38.v1a1.chr10A.g010040.t4	TRUE	TRUE	TRUE	TRUE	TRUE	TRUE
drMalDome.wa38.v1a1.chr10A.g010040.t5	TRUE	TRUE	TRUE	TRUE	TRUE	TRUE
drMalDome.wa38.v1a1.chr10A.g010050.t1	TRUE	TRUE	FALSE	FALSE	TRUE	TRUE
drMalDome.wa38.v1a1.chr10A.g010060.t1	FALSE	TRUE	FALSE	FALSE	TRUE	TRUE
drMalDome.wa38.v1a1.chr10A.g010070.t1	TRUE	TRUE	TRUE	TRUE	TRUE	TRUE
drMalDome.wa38.v1a1.chr10A.g010080.t1	TRUE	TRUE	FALSE	FALSE	FALSE	FALSE
drMalDome.wa38.v1a1.chr10A.g010090.t1	TRUE	TRUE	FALSE	FALSE	TRUE	TRUE
drMalDome.wa38.v1a1.chr10A.g010100.t1	TRUE	TRUE	FALSE	TRUE	TRUE	TRUE
drMalDome.wa38.v1a1.chr10A.g010110.t1	FALSE	TRUE	FALSE	TRUE	TRUE	TRUE
drMalDome.wa38.v1a1.chr10A.g010120.t1	FALSE	TRUE	FALSE	FALSE	TRUE	TRUE
drMalDome.wa38.v1a1.chr10A.g010130.t1	TRUE	TRUE	TRUE	TRUE	TRUE	TRUE
drMalDome.wa38.v1a1.chr10A.g010140.t1	TRUE	TRUE	FALSE	FALSE	FALSE	FALSE
drMalDome.wa38.v1a1.chr10A.g010140.t2	TRUE	TRUE	FALSE	FALSE	TRUE	TRUE
drMalDome.wa38.v1a1.chr10A.g010150.t1	FALSE	TRUE	FALSE	FALSE	TRUE	TRUE
drMalDome.wa38.v1a1.chr10A.g010160.t1	TRUE	TRUE	FALSE	FALSE	TRUE	TRUE
drMalDome.wa38.v1a1.chr10A.g010170.t1	TRUE	TRUE	TRUE	TRUE	TRUE	TRUE
drMalDome.wa38.v1a1.chr10A.g010180.t1	TRUE	TRUE	FALSE	FALSE	TRUE	TRUE
drMalDome.wa38.v1a1.chr10A.g010190.t1	TRUE	TRUE	TRUE	TRUE	TRUE	TRUE
drMalDome.wa38.v1a1.chr10A.g010200.t1	FALSE	FALSE	FALSE	FALSE	FALSE	FALSE
drMalDome.wa38.v1a1.chr10A.g010210.t1	TRUE	TRUE	FALSE	FALSE	TRUE	TRUE
drMalDome.wa38.v1a1.chr10A.g010220.t1	TRUE	TRUE	FALSE	FALSE	FALSE	FALSE
drMalDome.wa38.v1a1.chr10A.g010230.t1	TRUE	TRUE	FALSE	TRUE	TRUE	TRUE
drMalDome.wa38.v1a1.chr10A.g010240.t1	TRUE	TRUE	FALSE	FALSE	TRUE	TRUE
drMalDome.wa38.v1a1.chr10A.g010250.t1	FALSE	TRUE	FALSE	FALSE	TRUE	TRUE
drMalDome.wa38.v1a1.chr10A.g010260.t1	FALSE	FALSE	FALSE	FALSE	FALSE	FALSE
drMalDome.wa38.v1a1.chr10A.g010270.t1	TRUE	TRUE	TRUE	TRUE	TRUE	TRUE
drMalDome.wa38.v1a1.chr10A.g010270.t2	TRUE	TRUE	TRUE	TRUE	TRUE	TRUE
drMalDome.wa38.v1a1.chr10A.g010280.t1	TRUE	TRUE	TRUE	TRUE	TRUE	TRUE
drMalDome.wa38.v1a1.chr10A.g010290.t1	TRUE	TRUE	TRUE	TRUE	TRUE	TRUE
drMalDome.wa38.v1a1.chr10A.g010300.t1	TRUE	TRUE	TRUE	TRUE	TRUE	TRUE
drMalDome.wa38.v1a1.chr10A.g010310.t1	TRUE	TRUE	TRUE	TRUE	TRUE	TRUE
drMalDome.wa38.v1a1.chr10A.g010320.t1	TRUE	TRUE	FALSE	FALSE	TRUE	TRUE
drMalDome.wa38.v1a1.chr10A.g010320.t2	TRUE	TRUE	FALSE	FALSE	TRUE	TRUE
drMalDome.wa38.v1a1.chr10A.g010320.t3	TRUE	TRUE	FALSE	FALSE	TRUE	TRUE
drMalDome.wa38.v1a1.chr10A.g010330.t1	FALSE	TRUE	FALSE	FALSE	TRUE	TRUE
drMalDome.wa38.v1a1.chr10A.g010340.t1	TRUE	TRUE	FALSE	FALSE	TRUE	TRUE
drMalDome.wa38.v1a1.chr10A.g010350.t1	FALSE	TRUE	FALSE	FALSE	TRUE	TRUE
drMalDome.wa38.v1a1.chr10A.g010360.t1	TRUE	TRUE	FALSE	FALSE	TRUE	TRUE
drMalDome.wa38.v1a1.chr10A.g010370.t1	FALSE	FALSE	FALSE	FALSE	TRUE	TRUE
drMalDome.wa38.v1a1.chr10A.g010380.t1	TRUE	TRUE	FALSE	FALSE	TRUE	TRUE
drMalDome.wa38.v1a1.chr10A.g010380.t2	TRUE	TRUE	FALSE	TRUE	TRUE	TRUE
drMalDome.wa38.v1a1.chr10A.g010390.t1	TRUE	TRUE	TRUE	TRUE	TRUE	TRUE
drMalDome.wa38.v1a1.chr10A.g010400.t1	TRUE	TRUE	TRUE	TRUE	TRUE	TRUE
drMalDome.wa38.v1a1.chr10A.g010410.t1	TRUE	TRUE	TRUE	TRUE	TRUE	TRUE
drMalDome.wa38.v1a1.chr10A.g010420.t1	TRUE	TRUE	FALSE	FALSE	FALSE	TRUE
drMalDome.wa38.v1a1.chr10A.g010430.t1	TRUE	TRUE	FALSE	FALSE	TRUE	TRUE
drMalDome.wa38.v1a1.chr10A.g010440.t1	FALSE	FALSE	FALSE	FALSE	FALSE	FALSE
drMalDome.wa38.v1a1.chr10A.g010450.t1	FALSE	FALSE	FALSE	FALSE	FALSE	FALSE
drMalDome.wa38.v1a1.chr10A.g010460.t1	FALSE	TRUE	FALSE	FALSE	FALSE	FALSE
drMalDome.wa38.v1a1.chr10A.g010470.t1	FALSE	TRUE	FALSE	TRUE	TRUE	TRUE
drMalDome.wa38.v1a1.chr10A.g010480.t1	FALSE	FALSE	FALSE	FALSE	FALSE	FALSE
drMalDome.wa38.v1a1.chr10A.g010490.t1	TRUE	TRUE	FALSE	TRUE	TRUE	TRUE
drMalDome.wa38.v1a1.chr10A.g010490.t2	TRUE	TRUE	FALSE	TRUE	TRUE	TRUE
drMalDome.wa38.v1a1.chr10A.g010490.t3	TRUE	TRUE	FALSE	TRUE	TRUE	TRUE
drMalDome.wa38.v1a1.chr10A.g010500.t1	TRUE	TRUE	TRUE	TRUE	TRUE	TRUE
drMalDome.wa38.v1a1.chr10A.g010500.t2	TRUE	TRUE	TRUE	TRUE	TRUE	TRUE
drMalDome.wa38.v1a1.chr10A.g010510.t1	TRUE	TRUE	TRUE	TRUE	TRUE	TRUE
drMalDome.wa38.v1a1.chr10A.g010520.t1	TRUE	TRUE	TRUE	TRUE	TRUE	TRUE
drMalDome.wa38.v1a1.chr10A.g010530.t1	TRUE	TRUE	FALSE	FALSE	TRUE	TRUE
drMalDome.wa38.v1a1.chr10A.g010540.t1	TRUE	TRUE	FALSE	FALSE	FALSE	FALSE
drMalDome.wa38.v1a1.chr10A.g010550.t1	TRUE	TRUE	FALSE	FALSE	TRUE	TRUE
drMalDome.wa38.v1a1.chr10A.g010560.t1	FALSE	TRUE	FALSE	FALSE	TRUE	TRUE
drMalDome.wa38.v1a1.chr10A.g010570.t1	FALSE	TRUE	FALSE	FALSE	TRUE	TRUE
drMalDome.wa38.v1a1.chr10A.g010580.t1	TRUE	TRUE	FALSE	FALSE	TRUE	TRUE
drMalDome.wa38.v1a1.chr10A.g010590.t1	FALSE	TRUE	FALSE	FALSE	FALSE	FALSE
drMalDome.wa38.v1a1.chr10A.g010600.t1	TRUE	TRUE	TRUE	TRUE	TRUE	TRUE
drMalDome.wa38.v1a1.chr10A.g010600.t2	TRUE	TRUE	TRUE	TRUE	TRUE	TRUE
drMalDome.wa38.v1a1.chr10A.g010610.t1	TRUE	TRUE	TRUE	TRUE	TRUE	TRUE
drMalDome.wa38.v1a1.chr10A.g010620.t1	TRUE	TRUE	TRUE	TRUE	TRUE	TRUE
drMalDome.wa38.v1a1.chr10A.g010630.t1	FALSE	TRUE	FALSE	FALSE	FALSE	TRUE
drMalDome.wa38.v1a1.chr10A.g010640.t1	FALSE	TRUE	FALSE	FALSE	FALSE	FALSE
drMalDome.wa38.v1a1.chr10A.g010650.t1	FALSE	TRUE	FALSE	FALSE	FALSE	FALSE
drMalDome.wa38.v1a1.chr10A.g010660.t1	FALSE	TRUE	FALSE	FALSE	FALSE	FALSE
drMalDome.wa38.v1a1.chr10A.g010670.t1	TRUE	TRUE	FALSE	FALSE	TRUE	TRUE
drMalDome.wa38.v1a1.chr10A.g010680.t1	TRUE	TRUE	TRUE	TRUE	TRUE	TRUE
drMalDome.wa38.v1a1.chr10A.g010690.t1	FALSE	FALSE	TRUE	TRUE	TRUE	TRUE
drMalDome.wa38.v1a1.chr10A.g010690.t2	FALSE	FALSE	TRUE	TRUE	TRUE	TRUE
drMalDome.wa38.v1a1.chr10A.g010700.t1	TRUE	TRUE	FALSE	FALSE	FALSE	FALSE
drMalDome.wa38.v1a1.chr10A.g010710.t1	TRUE	TRUE	FALSE	FALSE	FALSE	FALSE
drMalDome.wa38.v1a1.chr10A.g010720.t1	TRUE	TRUE	FALSE	FALSE	TRUE	TRUE
drMalDome.wa38.v1a1.chr10A.g010730.t1	TRUE	TRUE	TRUE	TRUE	TRUE	TRUE
drMalDome.wa38.v1a1.chr10A.g010730.t2	TRUE	TRUE	TRUE	TRUE	TRUE	TRUE
drMalDome.wa38.v1a1.chr10A.g010740.t1	TRUE	TRUE	FALSE	FALSE	TRUE	TRUE
drMalDome.wa38.v1a1.chr10A.g010750.t1	TRUE	TRUE	FALSE	FALSE	TRUE	TRUE
drMalDome.wa38.v1a1.chr10A.g010760.t1	TRUE	TRUE	TRUE	TRUE	TRUE	TRUE
drMalDome.wa38.v1a1.chr10A.g010760.t2	TRUE	TRUE	TRUE	TRUE	TRUE	TRUE
drMalDome.wa38.v1a1.chr10A.g010760.t3	TRUE	TRUE	TRUE	TRUE	TRUE	TRUE
drMalDome.wa38.v1a1.chr10A.g010770.t1	FALSE	TRUE	FALSE	FALSE	TRUE	TRUE
drMalDome.wa38.v1a1.chr10A.g010770.t2	FALSE	TRUE	FALSE	FALSE	TRUE	TRUE
drMalDome.wa38.v1a1.chr10A.g010780.t1	TRUE	TRUE	FALSE	FALSE	TRUE	TRUE
drMalDome.wa38.v1a1.chr10A.g010790.t1	TRUE	TRUE	TRUE	TRUE	TRUE	TRUE
drMalDome.wa38.v1a1.chr10A.g010800.t1	TRUE	TRUE	FALSE	TRUE	TRUE	TRUE
drMalDome.wa38.v1a1.chr10A.g010800.t2	TRUE	TRUE	FALSE	TRUE	TRUE	TRUE
drMalDome.wa38.v1a1.chr10A.g010800.t3	FALSE	TRUE	FALSE	FALSE	TRUE	TRUE
drMalDome.wa38.v1a1.chr10A.g010810.t1	TRUE	TRUE	TRUE	TRUE	TRUE	TRUE
drMalDome.wa38.v1a1.chr10A.g010820.t1	TRUE	TRUE	FALSE	FALSE	TRUE	TRUE
drMalDome.wa38.v1a1.chr10A.g010830.t1	TRUE	TRUE	FALSE	FALSE	TRUE	TRUE
drMalDome.wa38.v1a1.chr10A.g010840.t1	FALSE	FALSE	FALSE	TRUE	FALSE	FALSE
drMalDome.wa38.v1a1.chr10A.g010850.t1	FALSE	TRUE	FALSE	FALSE	FALSE	FALSE
drMalDome.wa38.v1a1.chr10A.g010860.t1	TRUE	TRUE	FALSE	FALSE	TRUE	TRUE
drMalDome.wa38.v1a1.chr10A.g010870.t1	TRUE	TRUE	TRUE	TRUE	TRUE	TRUE
drMalDome.wa38.v1a1.chr10A.g010880.t1	FALSE	TRUE	FALSE	FALSE	FALSE	FALSE
drMalDome.wa38.v1a1.chr10A.g010890.t1	FALSE	FALSE	FALSE	FALSE	FALSE	FALSE
drMalDome.wa38.v1a1.chr10A.g010900.t1	TRUE	TRUE	FALSE	FALSE	TRUE	TRUE
drMalDome.wa38.v1a1.chr10A.g010910.t1	TRUE	TRUE	FALSE	FALSE	TRUE	TRUE
drMalDome.wa38.v1a1.chr10A.g010910.t2	TRUE	TRUE	FALSE	FALSE	TRUE	TRUE
drMalDome.wa38.v1a1.chr10A.g010920.t1	FALSE	TRUE	FALSE	FALSE	TRUE	TRUE
drMalDome.wa38.v1a1.chr10A.g010930.t1	TRUE	TRUE	FALSE	FALSE	TRUE	TRUE
drMalDome.wa38.v1a1.chr10A.g010940.t1	FALSE	FALSE	FALSE	FALSE	FALSE	FALSE
drMalDome.wa38.v1a1.chr10A.g010950.t1	TRUE	TRUE	FALSE	FALSE	FALSE	FALSE
drMalDome.wa38.v1a1.chr10A.g010960.t1	TRUE	TRUE	TRUE	TRUE	TRUE	TRUE
drMalDome.wa38.v1a1.chr10A.g010970.t1	TRUE	TRUE	FALSE	FALSE	FALSE	FALSE
drMalDome.wa38.v1a1.chr10A.g010980.t1	FALSE	TRUE	FALSE	FALSE	FALSE	FALSE
drMalDome.wa38.v1a1.chr10A.g010990.t1	FALSE	TRUE	FALSE	FALSE	TRUE	TRUE
drMalDome.wa38.v1a1.chr10A.g010990.t2	FALSE	TRUE	FALSE	FALSE	TRUE	TRUE
drMalDome.wa38.v1a1.chr10A.g011000.t1	TRUE	TRUE	FALSE	FALSE	TRUE	FALSE
drMalDome.wa38.v1a1.chr10A.g011010.t1	FALSE	FALSE	FALSE	FALSE	FALSE	FALSE
drMalDome.wa38.v1a1.chr10A.g011020.t1	TRUE	TRUE	TRUE	TRUE	TRUE	TRUE
drMalDome.wa38.v1a1.chr10A.g011030.t1	FALSE	TRUE	FALSE	FALSE	FALSE	FALSE
drMalDome.wa38.v1a1.chr10A.g011040.t1	FALSE	FALSE	FALSE	FALSE	TRUE	TRUE
drMalDome.wa38.v1a1.chr10A.g011050.t1	FALSE	TRUE	FALSE	FALSE	TRUE	TRUE
drMalDome.wa38.v1a1.chr10A.g011060.t1	FALSE	TRUE	FALSE	FALSE	FALSE	FALSE
drMalDome.wa38.v1a1.chr10A.g011070.t1	FALSE	TRUE	FALSE	FALSE	FALSE	TRUE
drMalDome.wa38.v1a1.chr10A.g011080.t1	TRUE	TRUE	FALSE	FALSE	TRUE	TRUE
drMalDome.wa38.v1a1.chr10A.g011090.t1	TRUE	TRUE	TRUE	TRUE	TRUE	TRUE
drMalDome.wa38.v1a1.chr10A.g011100.t1	TRUE	TRUE	TRUE	TRUE	TRUE	TRUE
drMalDome.wa38.v1a1.chr10A.g011110.t1	TRUE	TRUE	FALSE	FALSE	TRUE	TRUE
drMalDome.wa38.v1a1.chr10A.g011120.t1	TRUE	TRUE	TRUE	TRUE	TRUE	TRUE
drMalDome.wa38.v1a1.chr10A.g011130.t1	TRUE	TRUE	TRUE	TRUE	FALSE	FALSE
drMalDome.wa38.v1a1.chr10A.g011140.t1	TRUE	TRUE	TRUE	TRUE	TRUE	TRUE
drMalDome.wa38.v1a1.chr10A.g011150.t1	TRUE	TRUE	TRUE	TRUE	TRUE	TRUE
drMalDome.wa38.v1a1.chr10A.g011160.t1	FALSE	FALSE	TRUE	TRUE	TRUE	TRUE
drMalDome.wa38.v1a1.chr10A.g011160.t2	FALSE	FALSE	TRUE	TRUE	TRUE	TRUE
drMalDome.wa38.v1a1.chr10A.g011160.t3	FALSE	FALSE	TRUE	TRUE	TRUE	TRUE
drMalDome.wa38.v1a1.chr10A.g011160.t4	FALSE	FALSE	TRUE	TRUE	TRUE	TRUE
drMalDome.wa38.v1a1.chr10A.g011170.t1	TRUE	TRUE	FALSE	TRUE	TRUE	TRUE
drMalDome.wa38.v1a1.chr10A.g011180.t1	TRUE	TRUE	FALSE	FALSE	TRUE	TRUE
drMalDome.wa38.v1a1.chr10A.g011180.t2	TRUE	TRUE	FALSE	FALSE	TRUE	TRUE
drMalDome.wa38.v1a1.chr10A.g011190.t1	FALSE	TRUE	FALSE	FALSE	TRUE	TRUE
drMalDome.wa38.v1a1.chr10A.g011200.t1	FALSE	TRUE	FALSE	TRUE	TRUE	TRUE
drMalDome.wa38.v1a1.chr10A.g011200.t2	FALSE	TRUE	FALSE	TRUE	TRUE	TRUE
drMalDome.wa38.v1a1.chr10A.g011210.t1	TRUE	TRUE	TRUE	TRUE	TRUE	TRUE
drMalDome.wa38.v1a1.chr10A.g011220.t1	TRUE	TRUE	TRUE	TRUE	TRUE	TRUE
drMalDome.wa38.v1a1.chr10A.g011230.t1	TRUE	TRUE	FALSE	FALSE	TRUE	TRUE
drMalDome.wa38.v1a1.chr10A.g011240.t1	TRUE	TRUE	TRUE	TRUE	TRUE	TRUE
drMalDome.wa38.v1a1.chr10A.g011250.t1	FALSE	TRUE	FALSE	FALSE	TRUE	TRUE
drMalDome.wa38.v1a1.chr10A.g011260.t1	FALSE	FALSE	FALSE	FALSE	TRUE	TRUE
drMalDome.wa38.v1a1.chr10A.g011270.t1	TRUE	TRUE	TRUE	TRUE	TRUE	TRUE
drMalDome.wa38.v1a1.chr10A.g011280.t1	FALSE	FALSE	TRUE	TRUE	FALSE	TRUE
drMalDome.wa38.v1a1.chr10A.g011290.t1	TRUE	TRUE	TRUE	TRUE	TRUE	TRUE
drMalDome.wa38.v1a1.chr10A.g011300.t1	FALSE	FALSE	FALSE	FALSE	FALSE	FALSE
drMalDome.wa38.v1a1.chr10A.g011310.t1	TRUE	TRUE	FALSE	FALSE	TRUE	TRUE
drMalDome.wa38.v1a1.chr10A.g011320.t1	TRUE	TRUE	FALSE	TRUE	TRUE	TRUE
drMalDome.wa38.v1a1.chr10A.g011320.t2	TRUE	TRUE	FALSE	TRUE	TRUE	TRUE
drMalDome.wa38.v1a1.chr10A.g011330.t1	FALSE	TRUE	FALSE	FALSE	TRUE	TRUE
drMalDome.wa38.v1a1.chr10A.g011340.t1	TRUE	TRUE	FALSE	FALSE	TRUE	TRUE
drMalDome.wa38.v1a1.chr10A.g011350.t1	TRUE	TRUE	TRUE	TRUE	TRUE	TRUE
drMalDome.wa38.v1a1.chr10A.g011350.t2	TRUE	TRUE	TRUE	TRUE	TRUE	TRUE
drMalDome.wa38.v1a1.chr10A.g011350.t3	TRUE	TRUE	TRUE	TRUE	TRUE	TRUE
drMalDome.wa38.v1a1.chr10A.g011350.t4	TRUE	TRUE	TRUE	TRUE	TRUE	TRUE
drMalDome.wa38.v1a1.chr10A.g011350.t5	TRUE	TRUE	TRUE	TRUE	TRUE	TRUE
drMalDome.wa38.v1a1.chr10A.g011360.t1	TRUE	TRUE	TRUE	TRUE	TRUE	TRUE
drMalDome.wa38.v1a1.chr10A.g011370.t1	FALSE	FALSE	FALSE	FALSE	TRUE	TRUE
drMalDome.wa38.v1a1.chr10A.g011380.t1	TRUE	TRUE	TRUE	TRUE	TRUE	TRUE
drMalDome.wa38.v1a1.chr10A.g011390.t1	TRUE	TRUE	FALSE	FALSE	TRUE	TRUE
drMalDome.wa38.v1a1.chr10A.g011400.t1	FALSE	FALSE	TRUE	TRUE	TRUE	TRUE
drMalDome.wa38.v1a1.chr10A.g011410.t1	TRUE	TRUE	TRUE	TRUE	TRUE	TRUE
drMalDome.wa38.v1a1.chr10A.g011420.t1	TRUE	TRUE	FALSE	FALSE	TRUE	TRUE
drMalDome.wa38.v1a1.chr10A.g011430.t1	TRUE	TRUE	FALSE	FALSE	TRUE	TRUE
drMalDome.wa38.v1a1.chr10A.g011440.t1	TRUE	TRUE	FALSE	FALSE	TRUE	TRUE
drMalDome.wa38.v1a1.chr10A.g011440.t2	TRUE	TRUE	FALSE	FALSE	TRUE	TRUE
drMalDome.wa38.v1a1.chr10A.g011450.t1	FALSE	FALSE	TRUE	TRUE	TRUE	TRUE
drMalDome.wa38.v1a1.chr10A.g011460.t1	TRUE	TRUE	TRUE	TRUE	TRUE	TRUE
drMalDome.wa38.v1a1.chr10A.g011470.t1	TRUE	TRUE	FALSE	TRUE	TRUE	TRUE
drMalDome.wa38.v1a1.chr10A.g011480.t1	TRUE	TRUE	TRUE	TRUE	TRUE	TRUE
drMalDome.wa38.v1a1.chr10A.g011490.t1	TRUE	TRUE	TRUE	TRUE	TRUE	TRUE
drMalDome.wa38.v1a1.chr10A.g011500.t1	FALSE	TRUE	FALSE	FALSE	FALSE	FALSE
drMalDome.wa38.v1a1.chr10A.g011510.t1	TRUE	TRUE	TRUE	TRUE	TRUE	TRUE
drMalDome.wa38.v1a1.chr10A.g011520.t1	TRUE	TRUE	FALSE	FALSE	TRUE	TRUE
drMalDome.wa38.v1a1.chr10A.g011530.t1	TRUE	TRUE	TRUE	TRUE	TRUE	TRUE
drMalDome.wa38.v1a1.chr10A.g011540.t1	TRUE	TRUE	FALSE	FALSE	TRUE	TRUE
drMalDome.wa38.v1a1.chr10A.g011550.t1	FALSE	TRUE	FALSE	FALSE	TRUE	TRUE
drMalDome.wa38.v1a1.chr10A.g011560.t1	TRUE	TRUE	FALSE	FALSE	TRUE	TRUE
drMalDome.wa38.v1a1.chr10A.g011570.t1	FALSE	TRUE	FALSE	FALSE	TRUE	TRUE
drMalDome.wa38.v1a1.chr10A.g011580.t1	FALSE	TRUE	FALSE	FALSE	TRUE	TRUE
drMalDome.wa38.v1a1.chr10A.g011590.t1	TRUE	TRUE	FALSE	FALSE	TRUE	TRUE
drMalDome.wa38.v1a1.chr10A.g011600.t1	TRUE	TRUE	FALSE	FALSE	TRUE	TRUE
drMalDome.wa38.v1a1.chr10A.g011610.t1	TRUE	TRUE	FALSE	FALSE	FALSE	FALSE
drMalDome.wa38.v1a1.chr10A.g011620.t1	FALSE	TRUE	FALSE	FALSE	TRUE	TRUE
drMalDome.wa38.v1a1.chr10A.g011620.t2	FALSE	TRUE	FALSE	FALSE	TRUE	TRUE
drMalDome.wa38.v1a1.chr10A.g011630.t1	TRUE	TRUE	TRUE	TRUE	TRUE	TRUE
drMalDome.wa38.v1a1.chr10A.g011630.t2	TRUE	TRUE	TRUE	TRUE	TRUE	TRUE
drMalDome.wa38.v1a1.chr10A.g011640.t1	TRUE	TRUE	TRUE	TRUE	TRUE	TRUE
drMalDome.wa38.v1a1.chr10A.g011650.t1	FALSE	FALSE	FALSE	FALSE	FALSE	FALSE
drMalDome.wa38.v1a1.chr10A.g011660.t1	FALSE	FALSE	FALSE	FALSE	FALSE	FALSE
drMalDome.wa38.v1a1.chr10A.g011670.t1	TRUE	TRUE	TRUE	TRUE	TRUE	TRUE
drMalDome.wa38.v1a1.chr10A.g011680.t1	FALSE	FALSE	TRUE	TRUE	TRUE	TRUE
drMalDome.wa38.v1a1.chr10A.g011680.t2	FALSE	FALSE	TRUE	TRUE	TRUE	TRUE
drMalDome.wa38.v1a1.chr10A.g011690.t1	TRUE	TRUE	TRUE	TRUE	TRUE	TRUE
drMalDome.wa38.v1a1.chr10A.g011700.t1	FALSE	TRUE	FALSE	FALSE	TRUE	TRUE
drMalDome.wa38.v1a1.chr10A.g011710.t1	TRUE	TRUE	TRUE	TRUE	TRUE	TRUE
drMalDome.wa38.v1a1.chr10A.g011710.t2	TRUE	TRUE	TRUE	TRUE	TRUE	TRUE
drMalDome.wa38.v1a1.chr10A.g011720.t1	TRUE	TRUE	FALSE	TRUE	TRUE	TRUE
drMalDome.wa38.v1a1.chr10A.g011730.t1	TRUE	TRUE	FALSE	FALSE	TRUE	TRUE
drMalDome.wa38.v1a1.chr10A.g011740.t1	FALSE	FALSE	FALSE	FALSE	TRUE	TRUE
drMalDome.wa38.v1a1.chr10A.g011750.t1	FALSE	TRUE	FALSE	FALSE	TRUE	TRUE
drMalDome.wa38.v1a1.chr10A.g011760.t1	TRUE	TRUE	TRUE	TRUE	TRUE	TRUE
drMalDome.wa38.v1a1.chr10A.g011770.t1	TRUE	TRUE	TRUE	TRUE	TRUE	TRUE
drMalDome.wa38.v1a1.chr10A.g011780.t1	FALSE	TRUE	FALSE	FALSE	FALSE	FALSE
drMalDome.wa38.v1a1.chr10A.g011790.t1	TRUE	TRUE	FALSE	FALSE	TRUE	TRUE
drMalDome.wa38.v1a1.chr10A.g011790.t2	TRUE	TRUE	FALSE	FALSE	TRUE	TRUE
drMalDome.wa38.v1a1.chr10A.g011790.t3	TRUE	TRUE	FALSE	FALSE	TRUE	TRUE
drMalDome.wa38.v1a1.chr10A.g011790.t4	TRUE	TRUE	TRUE	TRUE	TRUE	TRUE
drMalDome.wa38.v1a1.chr10A.g011790.t5	TRUE	TRUE	TRUE	TRUE	TRUE	TRUE
drMalDome.wa38.v1a1.chr10A.g011800.t1	FALSE	TRUE	FALSE	FALSE	TRUE	TRUE
drMalDome.wa38.v1a1.chr10A.g011810.t1	FALSE	TRUE	FALSE	FALSE	TRUE	TRUE
drMalDome.wa38.v1a1.chr10A.g011820.t1	FALSE	TRUE	FALSE	FALSE	FALSE	FALSE
drMalDome.wa38.v1a1.chr10A.g011830.t1	TRUE	TRUE	FALSE	TRUE	TRUE	TRUE
drMalDome.wa38.v1a1.chr10A.g011840.t1	FALSE	TRUE	FALSE	FALSE	TRUE	FALSE
drMalDome.wa38.v1a1.chr10A.g011850.t1	FALSE	FALSE	FALSE	TRUE	TRUE	TRUE
drMalDome.wa38.v1a1.chr10A.g011860.t1	TRUE	TRUE	FALSE	FALSE	TRUE	TRUE
drMalDome.wa38.v1a1.chr10A.g011870.t1	TRUE	TRUE	FALSE	FALSE	TRUE	TRUE
drMalDome.wa38.v1a1.chr10A.g011880.t1	TRUE	TRUE	FALSE	TRUE	TRUE	TRUE
drMalDome.wa38.v1a1.chr10A.g011880.t2	TRUE	TRUE	FALSE	TRUE	TRUE	TRUE
drMalDome.wa38.v1a1.chr10A.g011890.t1	TRUE	TRUE	FALSE	FALSE	TRUE	TRUE
drMalDome.wa38.v1a1.chr10A.g011900.t1	FALSE	FALSE	FALSE	FALSE	FALSE	TRUE
drMalDome.wa38.v1a1.chr10A.g011910.t1	TRUE	TRUE	TRUE	TRUE	TRUE	TRUE
drMalDome.wa38.v1a1.chr10A.g011910.t2	TRUE	TRUE	TRUE	TRUE	TRUE	TRUE
drMalDome.wa38.v1a1.chr10A.g011920.t1	TRUE	TRUE	FALSE	FALSE	TRUE	TRUE
drMalDome.wa38.v1a1.chr10A.g011930.t1	FALSE	FALSE	FALSE	FALSE	FALSE	FALSE
drMalDome.wa38.v1a1.chr10A.g011940.t1	FALSE	FALSE	FALSE	FALSE	FALSE	FALSE
drMalDome.wa38.v1a1.chr10A.g011950.t1	FALSE	TRUE	FALSE	FALSE	TRUE	TRUE
drMalDome.wa38.v1a1.chr10A.g011960.t1	TRUE	TRUE	FALSE	FALSE	TRUE	TRUE
drMalDome.wa38.v1a1.chr10A.g011970.t1	TRUE	TRUE	FALSE	FALSE	TRUE	TRUE
drMalDome.wa38.v1a1.chr10A.g011980.t1	FALSE	FALSE	FALSE	FALSE	TRUE	TRUE
drMalDome.wa38.v1a1.chr10A.g011990.t1	TRUE	TRUE	FALSE	FALSE	TRUE	TRUE
drMalDome.wa38.v1a1.chr10A.g012000.t1	TRUE	TRUE	FALSE	FALSE	TRUE	TRUE
drMalDome.wa38.v1a1.chr10A.g012010.t1	TRUE	TRUE	FALSE	FALSE	TRUE	TRUE
drMalDome.wa38.v1a1.chr10A.g012020.t1	TRUE	TRUE	FALSE	TRUE	TRUE	TRUE
drMalDome.wa38.v1a1.chr10A.g012020.t2	TRUE	TRUE	FALSE	TRUE	TRUE	TRUE
drMalDome.wa38.v1a1.chr10A.g012030.t1	TRUE	TRUE	FALSE	FALSE	TRUE	TRUE
drMalDome.wa38.v1a1.chr10A.g012040.t1	TRUE	TRUE	TRUE	TRUE	TRUE	TRUE
drMalDome.wa38.v1a1.chr10A.g012050.t1	FALSE	TRUE	FALSE	FALSE	TRUE	TRUE
drMalDome.wa38.v1a1.chr10A.g012060.t1	TRUE	TRUE	FALSE	FALSE	FALSE	FALSE
drMalDome.wa38.v1a1.chr10A.g012060.t2	TRUE	TRUE	FALSE	FALSE	FALSE	FALSE
drMalDome.wa38.v1a1.chr10A.g012070.t1	TRUE	TRUE	FALSE	TRUE	TRUE	TRUE
drMalDome.wa38.v1a1.chr10A.g012080.t1	TRUE	TRUE	FALSE	FALSE	TRUE	TRUE
drMalDome.wa38.v1a1.chr10A.g012090.t1	TRUE	TRUE	TRUE	TRUE	TRUE	TRUE
drMalDome.wa38.v1a1.chr10A.g012100.t1	TRUE	TRUE	FALSE	FALSE	TRUE	TRUE
drMalDome.wa38.v1a1.chr10A.g012110.t1	TRUE	TRUE	FALSE	FALSE	TRUE	TRUE
drMalDome.wa38.v1a1.chr10A.g012120.t1	TRUE	TRUE	TRUE	TRUE	TRUE	TRUE
drMalDome.wa38.v1a1.chr10A.g012130.t1	TRUE	TRUE	FALSE	FALSE	TRUE	TRUE
drMalDome.wa38.v1a1.chr10A.g012140.t1	FALSE	TRUE	FALSE	FALSE	TRUE	TRUE
drMalDome.wa38.v1a1.chr10A.g012150.t1	FALSE	TRUE	FALSE	FALSE	FALSE	TRUE
drMalDome.wa38.v1a1.chr10A.g012160.t1	TRUE	TRUE	FALSE	FALSE	TRUE	TRUE
drMalDome.wa38.v1a1.chr10A.g012170.t1	TRUE	TRUE	TRUE	TRUE	TRUE	TRUE
drMalDome.wa38.v1a1.chr10A.g012170.t2	FALSE	FALSE	FALSE	FALSE	TRUE	TRUE
drMalDome.wa38.v1a1.chr10A.g012170.t3	TRUE	TRUE	TRUE	TRUE	TRUE	TRUE
drMalDome.wa38.v1a1.chr10A.g012180.t1	TRUE	TRUE	FALSE	FALSE	TRUE	TRUE
drMalDome.wa38.v1a1.chr10A.g012190.t1	TRUE	TRUE	FALSE	FALSE	TRUE	TRUE
drMalDome.wa38.v1a1.chr10A.g012200.t1	TRUE	TRUE	FALSE	FALSE	TRUE	TRUE
drMalDome.wa38.v1a1.chr10A.g012210.t1	TRUE	TRUE	FALSE	FALSE	TRUE	TRUE
drMalDome.wa38.v1a1.chr10A.g012220.t1	TRUE	TRUE	FALSE	FALSE	TRUE	TRUE
drMalDome.wa38.v1a1.chr10A.g012230.t1	TRUE	TRUE	TRUE	TRUE	TRUE	TRUE
drMalDome.wa38.v1a1.chr10A.g012230.t2	TRUE	TRUE	TRUE	TRUE	TRUE	TRUE
drMalDome.wa38.v1a1.chr10A.g012230.t3	TRUE	TRUE	TRUE	TRUE	TRUE	TRUE
drMalDome.wa38.v1a1.chr10A.g012230.t4	TRUE	TRUE	TRUE	TRUE	TRUE	TRUE
drMalDome.wa38.v1a1.chr10A.g012230.t5	TRUE	TRUE	TRUE	TRUE	TRUE	TRUE
drMalDome.wa38.v1a1.chr10A.g012230.t6	TRUE	TRUE	TRUE	TRUE	TRUE	TRUE
drMalDome.wa38.v1a1.chr10A.g012240.t1	FALSE	TRUE	FALSE	TRUE	TRUE	TRUE
drMalDome.wa38.v1a1.chr10A.g012240.t2	FALSE	TRUE	FALSE	TRUE	TRUE	TRUE
drMalDome.wa38.v1a1.chr10A.g012250.t1	TRUE	TRUE	TRUE	TRUE	TRUE	TRUE
drMalDome.wa38.v1a1.chr10A.g012260.t1	TRUE	TRUE	TRUE	TRUE	TRUE	TRUE
drMalDome.wa38.v1a1.chr10A.g012270.t1	TRUE	TRUE	FALSE	FALSE	FALSE	FALSE
drMalDome.wa38.v1a1.chr10A.g012270.t2	TRUE	TRUE	FALSE	FALSE	FALSE	FALSE
drMalDome.wa38.v1a1.chr10A.g012280.t1	TRUE	TRUE	TRUE	TRUE	TRUE	FALSE
drMalDome.wa38.v1a1.chr10A.g012290.t1	TRUE	TRUE	FALSE	FALSE	TRUE	TRUE
drMalDome.wa38.v1a1.chr10A.g012300.t1	FALSE	FALSE	FALSE	FALSE	TRUE	TRUE
drMalDome.wa38.v1a1.chr10A.g012310.t1	TRUE	TRUE	TRUE	TRUE	TRUE	TRUE
drMalDome.wa38.v1a1.chr10A.g012320.t1	TRUE	TRUE	FALSE	FALSE	TRUE	TRUE
drMalDome.wa38.v1a1.chr10A.g012330.t1	TRUE	TRUE	TRUE	TRUE	TRUE	TRUE
drMalDome.wa38.v1a1.chr10A.g012330.t2	TRUE	TRUE	TRUE	TRUE	TRUE	TRUE
drMalDome.wa38.v1a1.chr10A.g012340.t1	TRUE	TRUE	FALSE	FALSE	TRUE	TRUE
drMalDome.wa38.v1a1.chr10A.g012350.t1	TRUE	TRUE	FALSE	FALSE	TRUE	TRUE
drMalDome.wa38.v1a1.chr10A.g012360.t1	TRUE	TRUE	TRUE	TRUE	TRUE	TRUE
drMalDome.wa38.v1a1.chr10A.g012370.t1	TRUE	TRUE	FALSE	TRUE	TRUE	TRUE
drMalDome.wa38.v1a1.chr10A.g012380.t1	TRUE	TRUE	FALSE	FALSE	TRUE	TRUE
drMalDome.wa38.v1a1.chr10A.g012390.t1	TRUE	TRUE	TRUE	TRUE	TRUE	TRUE
drMalDome.wa38.v1a1.chr10A.g012400.t1	TRUE	TRUE	FALSE	FALSE	TRUE	TRUE
drMalDome.wa38.v1a1.chr10A.g012410.t1	TRUE	TRUE	FALSE	FALSE	TRUE	TRUE
drMalDome.wa38.v1a1.chr10A.g012420.t1	FALSE	TRUE	FALSE	FALSE	TRUE	TRUE
drMalDome.wa38.v1a1.chr10A.g012430.t1	TRUE	TRUE	FALSE	FALSE	TRUE	TRUE
drMalDome.wa38.v1a1.chr10A.g012440.t1	TRUE	TRUE	FALSE	FALSE	TRUE	TRUE
drMalDome.wa38.v1a1.chr10A.g012450.t1	FALSE	FALSE	FALSE	FALSE	FALSE	FALSE
drMalDome.wa38.v1a1.chr10A.g012460.t1	FALSE	TRUE	FALSE	FALSE	FALSE	TRUE
drMalDome.wa38.v1a1.chr10A.g012470.t1	FALSE	TRUE	FALSE	FALSE	TRUE	TRUE
drMalDome.wa38.v1a1.chr10A.g012480.t1	TRUE	TRUE	TRUE	TRUE	TRUE	TRUE
drMalDome.wa38.v1a1.chr10A.g012490.t1	TRUE	TRUE	TRUE	TRUE	TRUE	TRUE
drMalDome.wa38.v1a1.chr10A.g012500.t1	TRUE	TRUE	TRUE	TRUE	TRUE	TRUE
drMalDome.wa38.v1a1.chr10A.g012500.t2	TRUE	TRUE	TRUE	TRUE	TRUE	TRUE
drMalDome.wa38.v1a1.chr10A.g012500.t3	TRUE	TRUE	TRUE	TRUE	TRUE	TRUE
drMalDome.wa38.v1a1.chr10A.g012500.t4	TRUE	TRUE	TRUE	TRUE	TRUE	TRUE
drMalDome.wa38.v1a1.chr10A.g012510.t1	TRUE	TRUE	TRUE	TRUE	TRUE	TRUE
drMalDome.wa38.v1a1.chr10A.g012520.t1	TRUE	TRUE	TRUE	TRUE	TRUE	TRUE
drMalDome.wa38.v1a1.chr10A.g012520.t2	TRUE	TRUE	TRUE	TRUE	TRUE	TRUE
drMalDome.wa38.v1a1.chr10A.g012520.t3	TRUE	TRUE	TRUE	TRUE	TRUE	TRUE
drMalDome.wa38.v1a1.chr10A.g012530.t1	TRUE	TRUE	TRUE	TRUE	TRUE	TRUE
drMalDome.wa38.v1a1.chr10A.g012540.t1	TRUE	TRUE	FALSE	FALSE	TRUE	TRUE
drMalDome.wa38.v1a1.chr10A.g012550.t1	TRUE	TRUE	TRUE	TRUE	TRUE	TRUE
drMalDome.wa38.v1a1.chr10A.g012560.t1	TRUE	TRUE	TRUE	TRUE	TRUE	TRUE
drMalDome.wa38.v1a1.chr10A.g012570.t1	TRUE	TRUE	FALSE	FALSE	TRUE	TRUE
drMalDome.wa38.v1a1.chr10A.g012580.t1	TRUE	TRUE	FALSE	FALSE	TRUE	TRUE
drMalDome.wa38.v1a1.chr10A.g012590.t1	TRUE	TRUE	TRUE	TRUE	TRUE	TRUE
drMalDome.wa38.v1a1.chr10A.g012600.t1	TRUE	TRUE	TRUE	TRUE	TRUE	TRUE
drMalDome.wa38.v1a1.chr10A.g012610.t1	FALSE	FALSE	FALSE	FALSE	FALSE	FALSE
drMalDome.wa38.v1a1.chr10A.g012620.t1	TRUE	TRUE	TRUE	TRUE	TRUE	TRUE
drMalDome.wa38.v1a1.chr10A.g012630.t1	FALSE	FALSE	FALSE	FALSE	FALSE	FALSE
drMalDome.wa38.v1a1.chr10A.g012640.t1	TRUE	TRUE	FALSE	TRUE	TRUE	TRUE
drMalDome.wa38.v1a1.chr10A.g012650.t1	FALSE	TRUE	FALSE	FALSE	TRUE	TRUE
drMalDome.wa38.v1a1.chr10A.g012660.t1	TRUE	TRUE	TRUE	TRUE	TRUE	TRUE
drMalDome.wa38.v1a1.chr10A.g012670.t1	TRUE	TRUE	TRUE	TRUE	TRUE	TRUE
drMalDome.wa38.v1a1.chr10A.g012680.t1	FALSE	TRUE	FALSE	FALSE	FALSE	TRUE
drMalDome.wa38.v1a1.chr10A.g012690.t1	FALSE	TRUE	TRUE	TRUE	TRUE	TRUE
drMalDome.wa38.v1a1.chr10A.g012700.t1	TRUE	TRUE	FALSE	FALSE	TRUE	TRUE
drMalDome.wa38.v1a1.chr10A.g012710.t1	FALSE	FALSE	FALSE	FALSE	TRUE	TRUE
drMalDome.wa38.v1a1.chr10A.g012720.t1	TRUE	TRUE	TRUE	TRUE	TRUE	TRUE
drMalDome.wa38.v1a1.chr10A.g012730.t1	TRUE	TRUE	FALSE	FALSE	TRUE	TRUE
drMalDome.wa38.v1a1.chr10A.g012740.t1	TRUE	TRUE	FALSE	FALSE	TRUE	TRUE
drMalDome.wa38.v1a1.chr10A.g012750.t1	TRUE	TRUE	FALSE	FALSE	TRUE	TRUE
drMalDome.wa38.v1a1.chr10A.g012750.t2	TRUE	TRUE	FALSE	FALSE	TRUE	TRUE
drMalDome.wa38.v1a1.chr10A.g012760.t1	FALSE	TRUE	FALSE	FALSE	TRUE	TRUE
drMalDome.wa38.v1a1.chr10A.g012770.t1	FALSE	FALSE	FALSE	FALSE	TRUE	TRUE
drMalDome.wa38.v1a1.chr10A.g012780.t1	TRUE	TRUE	TRUE	TRUE	TRUE	TRUE
drMalDome.wa38.v1a1.chr10A.g012790.t1	TRUE	TRUE	TRUE	TRUE	TRUE	TRUE
drMalDome.wa38.v1a1.chr10A.g012790.t2	TRUE	TRUE	TRUE	TRUE	TRUE	TRUE
drMalDome.wa38.v1a1.chr10A.g012800.t1	FALSE	TRUE	FALSE	FALSE	FALSE	FALSE
drMalDome.wa38.v1a1.chr10A.g012810.t1	FALSE	FALSE	FALSE	FALSE	FALSE	FALSE
drMalDome.wa38.v1a1.chr10A.g012820.t1	TRUE	TRUE	TRUE	TRUE	TRUE	TRUE
drMalDome.wa38.v1a1.chr10A.g012820.t2	TRUE	TRUE	TRUE	TRUE	TRUE	TRUE
drMalDome.wa38.v1a1.chr10A.g012830.t1	FALSE	TRUE	FALSE	FALSE	TRUE	TRUE
drMalDome.wa38.v1a1.chr10A.g012840.t1	TRUE	TRUE	FALSE	FALSE	TRUE	TRUE
drMalDome.wa38.v1a1.chr10A.g012850.t1	TRUE	TRUE	TRUE	TRUE	TRUE	TRUE
drMalDome.wa38.v1a1.chr10A.g012850.t2	TRUE	TRUE	TRUE	TRUE	TRUE	TRUE
drMalDome.wa38.v1a1.chr10A.g012850.t3	TRUE	TRUE	TRUE	TRUE	TRUE	TRUE
drMalDome.wa38.v1a1.chr10A.g012860.t1	FALSE	FALSE	FALSE	FALSE	FALSE	FALSE
drMalDome.wa38.v1a1.chr10A.g012870.t1	TRUE	TRUE	TRUE	TRUE	TRUE	TRUE
drMalDome.wa38.v1a1.chr10A.g012880.t1	TRUE	TRUE	FALSE	TRUE	TRUE	TRUE
drMalDome.wa38.v1a1.chr10A.g012890.t1	TRUE	TRUE	FALSE	FALSE	TRUE	TRUE
drMalDome.wa38.v1a1.chr10A.g012900.t1	TRUE	TRUE	FALSE	FALSE	TRUE	TRUE
drMalDome.wa38.v1a1.chr10A.g012910.t1	TRUE	TRUE	FALSE	FALSE	TRUE	TRUE
drMalDome.wa38.v1a1.chr10A.g012920.t1	TRUE	TRUE	TRUE	TRUE	TRUE	TRUE
drMalDome.wa38.v1a1.chr10A.g012930.t1	TRUE	TRUE	FALSE	FALSE	TRUE	TRUE
drMalDome.wa38.v1a1.chr10A.g012940.t1	TRUE	TRUE	TRUE	TRUE	TRUE	TRUE
drMalDome.wa38.v1a1.chr10A.g012940.t2	TRUE	TRUE	TRUE	TRUE	TRUE	TRUE
drMalDome.wa38.v1a1.chr10A.g012950.t1	TRUE	TRUE	FALSE	FALSE	FALSE	FALSE
drMalDome.wa38.v1a1.chr10A.g012960.t1	FALSE	TRUE	FALSE	FALSE	TRUE	TRUE
drMalDome.wa38.v1a1.chr10A.g012970.t1	FALSE	TRUE	FALSE	FALSE	FALSE	TRUE
drMalDome.wa38.v1a1.chr10A.g012970.t2	FALSE	TRUE	FALSE	FALSE	FALSE	TRUE
drMalDome.wa38.v1a1.chr10A.g012980.t1	TRUE	TRUE	TRUE	TRUE	TRUE	TRUE
drMalDome.wa38.v1a1.chr10A.g012990.t1	FALSE	TRUE	FALSE	FALSE	FALSE	FALSE
drMalDome.wa38.v1a1.chr10A.g013000.t1	TRUE	TRUE	FALSE	FALSE	FALSE	FALSE
drMalDome.wa38.v1a1.chr10A.g013000.t2	TRUE	TRUE	FALSE	FALSE	FALSE	FALSE
drMalDome.wa38.v1a1.chr10A.g013010.t1	TRUE	TRUE	FALSE	TRUE	TRUE	TRUE
drMalDome.wa38.v1a1.chr10A.g013010.t2	TRUE	TRUE	FALSE	TRUE	TRUE	TRUE
drMalDome.wa38.v1a1.chr10A.g013010.t3	TRUE	TRUE	FALSE	TRUE	TRUE	TRUE
drMalDome.wa38.v1a1.chr10A.g013020.t1	FALSE	TRUE	FALSE	TRUE	TRUE	TRUE
drMalDome.wa38.v1a1.chr10A.g013020.t2	FALSE	TRUE	FALSE	TRUE	TRUE	TRUE
drMalDome.wa38.v1a1.chr10A.g013030.t1	TRUE	TRUE	FALSE	FALSE	TRUE	TRUE
drMalDome.wa38.v1a1.chr10A.g013040.t1	TRUE	TRUE	TRUE	TRUE	TRUE	TRUE
drMalDome.wa38.v1a1.chr10A.g013040.t2	TRUE	TRUE	TRUE	TRUE	TRUE	TRUE
drMalDome.wa38.v1a1.chr10A.g013040.t3	TRUE	TRUE	TRUE	TRUE	TRUE	TRUE
drMalDome.wa38.v1a1.chr10A.g013050.t1	TRUE	TRUE	TRUE	TRUE	TRUE	TRUE
drMalDome.wa38.v1a1.chr10A.g013050.t2	TRUE	TRUE	TRUE	TRUE	TRUE	TRUE
drMalDome.wa38.v1a1.chr10A.g013050.t3	TRUE	TRUE	TRUE	TRUE	TRUE	TRUE
drMalDome.wa38.v1a1.chr10A.g013060.t1	FALSE	TRUE	FALSE	FALSE	TRUE	TRUE
drMalDome.wa38.v1a1.chr10A.g013060.t2	FALSE	TRUE	FALSE	FALSE	TRUE	TRUE
drMalDome.wa38.v1a1.chr10A.g013070.t1	TRUE	TRUE	TRUE	TRUE	TRUE	TRUE
drMalDome.wa38.v1a1.chr10A.g013080.t1	TRUE	TRUE	TRUE	TRUE	TRUE	TRUE
drMalDome.wa38.v1a1.chr10A.g013090.t1	FALSE	TRUE	TRUE	TRUE	TRUE	TRUE
drMalDome.wa38.v1a1.chr10A.g013100.t1	FALSE	TRUE	FALSE	FALSE	TRUE	TRUE
drMalDome.wa38.v1a1.chr10A.g013110.t1	TRUE	TRUE	FALSE	FALSE	TRUE	TRUE
drMalDome.wa38.v1a1.chr10A.g013120.t1	FALSE	TRUE	FALSE	FALSE	TRUE	TRUE
drMalDome.wa38.v1a1.chr10A.g013120.t2	FALSE	TRUE	FALSE	FALSE	TRUE	TRUE
drMalDome.wa38.v1a1.chr10A.g013130.t1	TRUE	TRUE	FALSE	FALSE	TRUE	TRUE
drMalDome.wa38.v1a1.chr10A.g013140.t1	TRUE	TRUE	FALSE	FALSE	TRUE	TRUE
drMalDome.wa38.v1a1.chr10A.g013150.t1	TRUE	TRUE	FALSE	TRUE	TRUE	TRUE
drMalDome.wa38.v1a1.chr10A.g013150.t2	TRUE	TRUE	FALSE	TRUE	TRUE	TRUE
drMalDome.wa38.v1a1.chr10A.g013150.t3	TRUE	TRUE	FALSE	TRUE	TRUE	TRUE
drMalDome.wa38.v1a1.chr10A.g013150.t4	TRUE	TRUE	FALSE	TRUE	TRUE	TRUE
drMalDome.wa38.v1a1.chr10A.g013150.t5	FALSE	TRUE	FALSE	FALSE	FALSE	FALSE
drMalDome.wa38.v1a1.chr10A.g013160.t1	TRUE	TRUE	FALSE	FALSE	TRUE	TRUE
drMalDome.wa38.v1a1.chr10A.g013170.t1	FALSE	FALSE	FALSE	FALSE	FALSE	TRUE
drMalDome.wa38.v1a1.chr10A.g013180.t1	FALSE	TRUE	FALSE	FALSE	TRUE	TRUE
drMalDome.wa38.v1a1.chr10A.g013190.t1	TRUE	TRUE	FALSE	FALSE	TRUE	TRUE
drMalDome.wa38.v1a1.chr10A.g013190.t2	TRUE	TRUE	FALSE	FALSE	TRUE	TRUE
drMalDome.wa38.v1a1.chr10A.g013200.t1	FALSE	FALSE	FALSE	FALSE	FALSE	FALSE
drMalDome.wa38.v1a1.chr10A.g013210.t1	TRUE	TRUE	FALSE	FALSE	TRUE	TRUE
drMalDome.wa38.v1a1.chr10A.g013220.t1	FALSE	TRUE	FALSE	FALSE	TRUE	TRUE
drMalDome.wa38.v1a1.chr10A.g013220.t2	FALSE	TRUE	FALSE	FALSE	TRUE	TRUE
drMalDome.wa38.v1a1.chr10A.g013220.t3	FALSE	TRUE	FALSE	FALSE	TRUE	TRUE
drMalDome.wa38.v1a1.chr10A.g013230.t1	TRUE	TRUE	FALSE	FALSE	TRUE	TRUE
drMalDome.wa38.v1a1.chr10A.g013240.t1	TRUE	TRUE	TRUE	TRUE	TRUE	TRUE
drMalDome.wa38.v1a1.chr10A.g013250.t1	TRUE	TRUE	TRUE	TRUE	TRUE	TRUE
drMalDome.wa38.v1a1.chr10A.g013260.t1	TRUE	TRUE	TRUE	TRUE	TRUE	TRUE
drMalDome.wa38.v1a1.chr10A.g013270.t1	TRUE	TRUE	TRUE	TRUE	TRUE	TRUE
drMalDome.wa38.v1a1.chr10A.g013270.t2	TRUE	TRUE	TRUE	TRUE	TRUE	TRUE
drMalDome.wa38.v1a1.chr10A.g013280.t1	FALSE	TRUE	FALSE	FALSE	TRUE	FALSE
drMalDome.wa38.v1a1.chr10A.g013290.t1	TRUE	TRUE	TRUE	TRUE	TRUE	TRUE
drMalDome.wa38.v1a1.chr10A.g013300.t1	FALSE	FALSE	FALSE	FALSE	FALSE	FALSE
drMalDome.wa38.v1a1.chr10A.g013310.t1	FALSE	TRUE	FALSE	FALSE	TRUE	TRUE
drMalDome.wa38.v1a1.chr10A.g013320.t1	TRUE	TRUE	FALSE	FALSE	TRUE	TRUE
drMalDome.wa38.v1a1.chr10A.g013330.t1	TRUE	TRUE	TRUE	TRUE	TRUE	TRUE
drMalDome.wa38.v1a1.chr10A.g013340.t1	TRUE	TRUE	TRUE	TRUE	TRUE	TRUE
drMalDome.wa38.v1a1.chr10A.g013350.t1	TRUE	TRUE	TRUE	TRUE	TRUE	TRUE
drMalDome.wa38.v1a1.chr10A.g013360.t1	TRUE	TRUE	FALSE	FALSE	TRUE	TRUE
drMalDome.wa38.v1a1.chr10A.g013370.t1	TRUE	TRUE	TRUE	TRUE	TRUE	TRUE
drMalDome.wa38.v1a1.chr10A.g013370.t2	TRUE	TRUE	TRUE	TRUE	TRUE	TRUE
drMalDome.wa38.v1a1.chr10A.g013380.t1	TRUE	TRUE	FALSE	FALSE	TRUE	TRUE
drMalDome.wa38.v1a1.chr10A.g013390.t1	TRUE	TRUE	FALSE	FALSE	TRUE	TRUE
drMalDome.wa38.v1a1.chr10A.g013400.t1	FALSE	TRUE	FALSE	FALSE	FALSE	FALSE
drMalDome.wa38.v1a1.chr10A.g013410.t1	TRUE	TRUE	TRUE	TRUE	TRUE	TRUE
drMalDome.wa38.v1a1.chr10A.g013410.t2	TRUE	TRUE	TRUE	TRUE	TRUE	TRUE
drMalDome.wa38.v1a1.chr10A.g013410.t3	TRUE	TRUE	TRUE	TRUE	TRUE	TRUE
drMalDome.wa38.v1a1.chr10A.g013410.t4	TRUE	TRUE	TRUE	TRUE	TRUE	TRUE
drMalDome.wa38.v1a1.chr10A.g013420.t1	FALSE	TRUE	FALSE	FALSE	TRUE	TRUE
drMalDome.wa38.v1a1.chr10A.g013430.t1	TRUE	TRUE	TRUE	TRUE	TRUE	TRUE
drMalDome.wa38.v1a1.chr10A.g013440.t1	TRUE	TRUE	FALSE	FALSE	TRUE	TRUE
drMalDome.wa38.v1a1.chr10A.g013450.t1	TRUE	TRUE	TRUE	TRUE	TRUE	TRUE
drMalDome.wa38.v1a1.chr10A.g013450.t2	TRUE	TRUE	TRUE	TRUE	TRUE	TRUE
drMalDome.wa38.v1a1.chr10A.g013460.t1	TRUE	TRUE	TRUE	TRUE	TRUE	TRUE
drMalDome.wa38.v1a1.chr10A.g013470.t1	TRUE	TRUE	TRUE	TRUE	TRUE	TRUE
drMalDome.wa38.v1a1.chr10A.g013470.t2	TRUE	TRUE	TRUE	TRUE	TRUE	TRUE
drMalDome.wa38.v1a1.chr10A.g013480.t1	TRUE	TRUE	TRUE	TRUE	TRUE	TRUE
drMalDome.wa38.v1a1.chr10A.g013480.t2	TRUE	TRUE	TRUE	TRUE	TRUE	TRUE
drMalDome.wa38.v1a1.chr10A.g013490.t1	TRUE	TRUE	TRUE	TRUE	TRUE	TRUE
drMalDome.wa38.v1a1.chr10A.g013500.t1	TRUE	TRUE	FALSE	TRUE	TRUE	TRUE
drMalDome.wa38.v1a1.chr10A.g013500.t2	TRUE	TRUE	FALSE	FALSE	TRUE	TRUE
drMalDome.wa38.v1a1.chr10A.g013510.t1	TRUE	TRUE	FALSE	FALSE	TRUE	TRUE
drMalDome.wa38.v1a1.chr10A.g013520.t1	FALSE	FALSE	FALSE	FALSE	TRUE	TRUE
drMalDome.wa38.v1a1.chr10A.g013530.t1	TRUE	TRUE	TRUE	TRUE	TRUE	TRUE
drMalDome.wa38.v1a1.chr10A.g013540.t1	TRUE	TRUE	FALSE	FALSE	FALSE	FALSE
drMalDome.wa38.v1a1.chr10A.g013550.t1	FALSE	FALSE	FALSE	TRUE	TRUE	TRUE
drMalDome.wa38.v1a1.chr10A.g013560.t1	TRUE	TRUE	TRUE	TRUE	TRUE	TRUE
drMalDome.wa38.v1a1.chr10A.g013570.t1	FALSE	FALSE	FALSE	FALSE	TRUE	TRUE
drMalDome.wa38.v1a1.chr10A.g013580.t1	FALSE	TRUE	FALSE	TRUE	TRUE	TRUE
drMalDome.wa38.v1a1.chr10A.g013580.t2	FALSE	TRUE	FALSE	TRUE	TRUE	TRUE
drMalDome.wa38.v1a1.chr10A.g013590.t1	TRUE	TRUE	FALSE	FALSE	FALSE	TRUE
drMalDome.wa38.v1a1.chr10A.g013600.t1	TRUE	TRUE	TRUE	TRUE	TRUE	TRUE
drMalDome.wa38.v1a1.chr10A.g013610.t1	TRUE	TRUE	TRUE	TRUE	TRUE	TRUE
drMalDome.wa38.v1a1.chr10A.g013620.t1	TRUE	TRUE	TRUE	TRUE	TRUE	TRUE
drMalDome.wa38.v1a1.chr10A.g013630.t1	TRUE	TRUE	TRUE	TRUE	TRUE	TRUE
drMalDome.wa38.v1a1.chr10A.g013630.t2	TRUE	TRUE	TRUE	TRUE	TRUE	TRUE
drMalDome.wa38.v1a1.chr10A.g013630.t3	TRUE	TRUE	TRUE	TRUE	TRUE	TRUE
drMalDome.wa38.v1a1.chr10A.g013640.t1	FALSE	FALSE	TRUE	TRUE	TRUE	TRUE
drMalDome.wa38.v1a1.chr10A.g013650.t1	TRUE	TRUE	TRUE	TRUE	TRUE	TRUE
drMalDome.wa38.v1a1.chr10A.g013660.t1	TRUE	TRUE	FALSE	TRUE	TRUE	TRUE
drMalDome.wa38.v1a1.chr10A.g013660.t2	TRUE	TRUE	FALSE	TRUE	TRUE	TRUE
drMalDome.wa38.v1a1.chr10A.g013670.t1	TRUE	TRUE	FALSE	FALSE	TRUE	TRUE
drMalDome.wa38.v1a1.chr10A.g013680.t1	FALSE	FALSE	TRUE	TRUE	TRUE	TRUE
drMalDome.wa38.v1a1.chr10A.g013690.t1	FALSE	FALSE	TRUE	TRUE	FALSE	FALSE
drMalDome.wa38.v1a1.chr10A.g013700.t1	TRUE	TRUE	FALSE	FALSE	TRUE	TRUE
drMalDome.wa38.v1a1.chr10A.g013710.t1	FALSE	TRUE	FALSE	TRUE	TRUE	TRUE
drMalDome.wa38.v1a1.chr10A.g013720.t1	TRUE	TRUE	FALSE	TRUE	TRUE	TRUE
drMalDome.wa38.v1a1.chr10A.g013720.t2	TRUE	TRUE	FALSE	TRUE	TRUE	TRUE
drMalDome.wa38.v1a1.chr10A.g013730.t1	TRUE	TRUE	FALSE	TRUE	TRUE	TRUE
drMalDome.wa38.v1a1.chr10A.g013730.t2	TRUE	TRUE	FALSE	TRUE	TRUE	TRUE
drMalDome.wa38.v1a1.chr10A.g013740.t1	TRUE	TRUE	FALSE	FALSE	FALSE	FALSE
drMalDome.wa38.v1a1.chr10A.g013750.t1	TRUE	TRUE	TRUE	TRUE	TRUE	TRUE
drMalDome.wa38.v1a1.chr10A.g013760.t1	TRUE	TRUE	FALSE	TRUE	TRUE	TRUE
drMalDome.wa38.v1a1.chr10A.g013770.t1	FALSE	TRUE	TRUE	TRUE	TRUE	TRUE
drMalDome.wa38.v1a1.chr10A.g013770.t2	FALSE	TRUE	TRUE	TRUE	TRUE	TRUE
drMalDome.wa38.v1a1.chr10A.g013780.t1	FALSE	TRUE	FALSE	TRUE	TRUE	TRUE
drMalDome.wa38.v1a1.chr10A.g013790.t1	TRUE	TRUE	FALSE	FALSE	FALSE	FALSE
drMalDome.wa38.v1a1.chr10A.g013790.t2	TRUE	TRUE	FALSE	FALSE	FALSE	FALSE
drMalDome.wa38.v1a1.chr10A.g013800.t1	FALSE	TRUE	FALSE	FALSE	FALSE	TRUE
drMalDome.wa38.v1a1.chr10A.g013810.t1	TRUE	TRUE	TRUE	TRUE	TRUE	TRUE
drMalDome.wa38.v1a1.chr10A.g013820.t1	TRUE	TRUE	FALSE	FALSE	TRUE	TRUE
drMalDome.wa38.v1a1.chr10A.g013830.t1	TRUE	TRUE	FALSE	FALSE	TRUE	TRUE
drMalDome.wa38.v1a1.chr10A.g013840.t1	TRUE	TRUE	TRUE	TRUE	TRUE	TRUE
drMalDome.wa38.v1a1.chr10A.g013850.t1	TRUE	TRUE	FALSE	FALSE	TRUE	TRUE
drMalDome.wa38.v1a1.chr10A.g013860.t1	FALSE	TRUE	FALSE	FALSE	TRUE	TRUE
drMalDome.wa38.v1a1.chr10A.g013860.t2	FALSE	TRUE	FALSE	TRUE	TRUE	TRUE
drMalDome.wa38.v1a1.chr10A.g013860.t3	FALSE	TRUE	FALSE	TRUE	TRUE	TRUE
drMalDome.wa38.v1a1.chr10A.g013870.t1	TRUE	TRUE	TRUE	TRUE	TRUE	TRUE
drMalDome.wa38.v1a1.chr10A.g013880.t1	TRUE	TRUE	TRUE	TRUE	TRUE	TRUE
drMalDome.wa38.v1a1.chr10A.g013890.t1	TRUE	TRUE	FALSE	TRUE	TRUE	TRUE
drMalDome.wa38.v1a1.chr10A.g013900.t1	TRUE	TRUE	FALSE	TRUE	TRUE	TRUE
drMalDome.wa38.v1a1.chr10A.g013900.t2	TRUE	TRUE	FALSE	TRUE	TRUE	TRUE
drMalDome.wa38.v1a1.chr10A.g013900.t3	TRUE	TRUE	FALSE	TRUE	TRUE	TRUE
drMalDome.wa38.v1a1.chr10A.g013900.t4	TRUE	TRUE	FALSE	TRUE	TRUE	TRUE
drMalDome.wa38.v1a1.chr10A.g013900.t5	TRUE	TRUE	FALSE	TRUE	TRUE	TRUE
drMalDome.wa38.v1a1.chr10A.g013910.t1	TRUE	TRUE	TRUE	TRUE	TRUE	TRUE
drMalDome.wa38.v1a1.chr10A.g013920.t1	FALSE	TRUE	FALSE	TRUE	TRUE	TRUE
drMalDome.wa38.v1a1.chr10A.g013930.t1	TRUE	TRUE	FALSE	FALSE	TRUE	TRUE
drMalDome.wa38.v1a1.chr10A.g013930.t2	TRUE	TRUE	FALSE	FALSE	TRUE	TRUE
drMalDome.wa38.v1a1.chr10A.g013930.t3	TRUE	TRUE	FALSE	FALSE	TRUE	TRUE
drMalDome.wa38.v1a1.chr10A.g013940.t1	TRUE	TRUE	TRUE	TRUE	TRUE	TRUE
drMalDome.wa38.v1a1.chr10A.g013940.t2	TRUE	TRUE	TRUE	TRUE	TRUE	TRUE
drMalDome.wa38.v1a1.chr10A.g013950.t1	FALSE	FALSE	FALSE	FALSE	TRUE	TRUE
drMalDome.wa38.v1a1.chr10A.g013960.t1	TRUE	TRUE	FALSE	FALSE	TRUE	TRUE
drMalDome.wa38.v1a1.chr10A.g013960.t2	TRUE	TRUE	FALSE	FALSE	TRUE	TRUE
drMalDome.wa38.v1a1.chr10A.g013970.t1	FALSE	TRUE	FALSE	FALSE	TRUE	TRUE
drMalDome.wa38.v1a1.chr10A.g013980.t1	FALSE	TRUE	FALSE	FALSE	FALSE	FALSE
drMalDome.wa38.v1a1.chr10A.g013990.t1	TRUE	TRUE	FALSE	TRUE	FALSE	FALSE
drMalDome.wa38.v1a1.chr10A.g014000.t1	FALSE	FALSE	FALSE	FALSE	FALSE	FALSE
drMalDome.wa38.v1a1.chr10A.g014010.t1	TRUE	TRUE	TRUE	TRUE	TRUE	TRUE
drMalDome.wa38.v1a1.chr10A.g014020.t1	TRUE	TRUE	FALSE	FALSE	TRUE	TRUE
drMalDome.wa38.v1a1.chr10A.g014030.t1	FALSE	TRUE	FALSE	FALSE	TRUE	TRUE
drMalDome.wa38.v1a1.chr10A.g014040.t1	TRUE	TRUE	TRUE	TRUE	TRUE	TRUE
drMalDome.wa38.v1a1.chr10A.g014050.t1	TRUE	TRUE	TRUE	TRUE	TRUE	TRUE
drMalDome.wa38.v1a1.chr10A.g014060.t1	FALSE	FALSE	FALSE	FALSE	TRUE	TRUE
drMalDome.wa38.v1a1.chr10A.g014060.t2	TRUE	TRUE	FALSE	FALSE	TRUE	TRUE
drMalDome.wa38.v1a1.chr10A.g014070.t1	TRUE	TRUE	TRUE	TRUE	TRUE	TRUE
drMalDome.wa38.v1a1.chr10A.g014080.t1	TRUE	TRUE	FALSE	TRUE	TRUE	TRUE
drMalDome.wa38.v1a1.chr10A.g014080.t2	TRUE	TRUE	FALSE	TRUE	TRUE	TRUE
drMalDome.wa38.v1a1.chr10A.g014090.t1	TRUE	TRUE	FALSE	TRUE	TRUE	TRUE
drMalDome.wa38.v1a1.chr10A.g014100.t1	TRUE	TRUE	TRUE	TRUE	TRUE	TRUE
drMalDome.wa38.v1a1.chr10A.g014100.t2	TRUE	TRUE	TRUE	TRUE	TRUE	TRUE
drMalDome.wa38.v1a1.chr10A.g014110.t1	TRUE	TRUE	TRUE	TRUE	TRUE	TRUE
drMalDome.wa38.v1a1.chr10A.g014110.t2	TRUE	TRUE	TRUE	TRUE	TRUE	TRUE
drMalDome.wa38.v1a1.chr10A.g014120.t1	TRUE	TRUE	FALSE	FALSE	FALSE	FALSE
drMalDome.wa38.v1a1.chr10A.g014120.t2	TRUE	TRUE	FALSE	FALSE	FALSE	FALSE
drMalDome.wa38.v1a1.chr10A.g014130.t1	FALSE	TRUE	FALSE	FALSE	TRUE	TRUE
drMalDome.wa38.v1a1.chr10A.g014140.t1	FALSE	TRUE	FALSE	TRUE	TRUE	TRUE
drMalDome.wa38.v1a1.chr10A.g014150.t1	FALSE	TRUE	FALSE	FALSE	TRUE	TRUE
drMalDome.wa38.v1a1.chr10A.g014160.t1	TRUE	TRUE	TRUE	TRUE	TRUE	TRUE
drMalDome.wa38.v1a1.chr10A.g014160.t2	FALSE	FALSE	FALSE	FALSE	TRUE	TRUE
drMalDome.wa38.v1a1.chr10A.g014170.t1	TRUE	TRUE	FALSE	TRUE	TRUE	TRUE
drMalDome.wa38.v1a1.chr10A.g014170.t2	TRUE	TRUE	FALSE	TRUE	TRUE	TRUE
drMalDome.wa38.v1a1.chr10A.g014180.t1	TRUE	TRUE	TRUE	TRUE	TRUE	TRUE
drMalDome.wa38.v1a1.chr10A.g014190.t1	TRUE	TRUE	TRUE	TRUE	TRUE	TRUE
drMalDome.wa38.v1a1.chr10A.g014200.t1	TRUE	TRUE	TRUE	TRUE	TRUE	TRUE
drMalDome.wa38.v1a1.chr10A.g014210.t1	TRUE	TRUE	FALSE	FALSE	FALSE	FALSE
drMalDome.wa38.v1a1.chr10A.g014220.t1	TRUE	TRUE	FALSE	TRUE	FALSE	FALSE
drMalDome.wa38.v1a1.chr10A.g014220.t2	TRUE	TRUE	FALSE	TRUE	FALSE	FALSE
drMalDome.wa38.v1a1.chr10A.g014230.t1	FALSE	TRUE	FALSE	FALSE	TRUE	TRUE
drMalDome.wa38.v1a1.chr10A.g014240.t1	FALSE	FALSE	TRUE	TRUE	TRUE	TRUE
drMalDome.wa38.v1a1.chr10A.g014250.t1	FALSE	FALSE	FALSE	FALSE	FALSE	TRUE
drMalDome.wa38.v1a1.chr10A.g014260.t1	FALSE	FALSE	FALSE	FALSE	FALSE	TRUE
drMalDome.wa38.v1a1.chr10A.g014270.t1	TRUE	TRUE	TRUE	TRUE	TRUE	TRUE
drMalDome.wa38.v1a1.chr10A.g014280.t1	TRUE	TRUE	FALSE	FALSE	TRUE	TRUE
drMalDome.wa38.v1a1.chr10A.g014280.t2	TRUE	TRUE	FALSE	FALSE	TRUE	TRUE
drMalDome.wa38.v1a1.chr10A.g014290.t1	FALSE	TRUE	FALSE	FALSE	TRUE	TRUE
drMalDome.wa38.v1a1.chr10A.g014300.t1	TRUE	TRUE	FALSE	FALSE	TRUE	TRUE
drMalDome.wa38.v1a1.chr10A.g014310.t1	TRUE	TRUE	TRUE	TRUE	TRUE	TRUE
drMalDome.wa38.v1a1.chr10A.g014310.t2	TRUE	TRUE	TRUE	TRUE	TRUE	TRUE
drMalDome.wa38.v1a1.chr10A.g014320.t1	TRUE	TRUE	TRUE	TRUE	TRUE	TRUE
drMalDome.wa38.v1a1.chr10A.g014330.t1	TRUE	TRUE	TRUE	TRUE	TRUE	TRUE
drMalDome.wa38.v1a1.chr10A.g014340.t1	TRUE	TRUE	FALSE	TRUE	TRUE	TRUE
drMalDome.wa38.v1a1.chr10A.g014340.t2	TRUE	TRUE	FALSE	FALSE	TRUE	TRUE
drMalDome.wa38.v1a1.chr10A.g014350.t1	TRUE	TRUE	TRUE	TRUE	TRUE	TRUE
drMalDome.wa38.v1a1.chr10A.g014360.t1	TRUE	TRUE	TRUE	TRUE	TRUE	TRUE
drMalDome.wa38.v1a1.chr10A.g014370.t1	TRUE	TRUE	TRUE	TRUE	TRUE	TRUE
drMalDome.wa38.v1a1.chr10A.g014380.t1	FALSE	TRUE	FALSE	FALSE	TRUE	TRUE
drMalDome.wa38.v1a1.chr10A.g014380.t2	FALSE	TRUE	FALSE	FALSE	TRUE	TRUE
drMalDome.wa38.v1a1.chr10A.g014390.t1	FALSE	TRUE	FALSE	FALSE	TRUE	TRUE
drMalDome.wa38.v1a1.chr10A.g014400.t1	FALSE	TRUE	FALSE	FALSE	TRUE	FALSE
drMalDome.wa38.v1a1.chr10A.g014410.t1	TRUE	TRUE	FALSE	FALSE	TRUE	TRUE
drMalDome.wa38.v1a1.chr10A.g014420.t1	FALSE	FALSE	FALSE	FALSE	TRUE	TRUE
drMalDome.wa38.v1a1.chr10A.g014430.t1	TRUE	TRUE	FALSE	FALSE	TRUE	TRUE
drMalDome.wa38.v1a1.chr10A.g014440.t1	FALSE	FALSE	FALSE	TRUE	TRUE	TRUE
drMalDome.wa38.v1a1.chr10A.g014440.t2	FALSE	FALSE	FALSE	TRUE	TRUE	TRUE
drMalDome.wa38.v1a1.chr10A.g014440.t3	FALSE	FALSE	FALSE	TRUE	TRUE	TRUE
drMalDome.wa38.v1a1.chr10A.g014450.t1	TRUE	TRUE	TRUE	TRUE	TRUE	TRUE
drMalDome.wa38.v1a1.chr10A.g014460.t1	TRUE	TRUE	FALSE	TRUE	TRUE	TRUE
drMalDome.wa38.v1a1.chr10A.g014470.t1	TRUE	TRUE	TRUE	TRUE	TRUE	TRUE
drMalDome.wa38.v1a1.chr10A.g014470.t2	TRUE	TRUE	TRUE	TRUE	TRUE	TRUE
drMalDome.wa38.v1a1.chr10A.g014480.t1	TRUE	TRUE	TRUE	TRUE	FALSE	FALSE
drMalDome.wa38.v1a1.chr10A.g014490.t1	TRUE	TRUE	FALSE	FALSE	TRUE	TRUE
drMalDome.wa38.v1a1.chr10A.g014500.t1	FALSE	TRUE	FALSE	FALSE	TRUE	TRUE
drMalDome.wa38.v1a1.chr10A.g014510.t1	FALSE	FALSE	FALSE	TRUE	FALSE	FALSE
drMalDome.wa38.v1a1.chr10A.g014520.t1	TRUE	TRUE	FALSE	FALSE	TRUE	TRUE
drMalDome.wa38.v1a1.chr10A.g014530.t1	TRUE	TRUE	FALSE	TRUE	TRUE	TRUE
drMalDome.wa38.v1a1.chr10A.g014530.t2	TRUE	TRUE	FALSE	TRUE	TRUE	TRUE
drMalDome.wa38.v1a1.chr10A.g014540.t1	TRUE	TRUE	FALSE	FALSE	TRUE	TRUE
drMalDome.wa38.v1a1.chr10A.g014550.t1	TRUE	TRUE	FALSE	FALSE	TRUE	TRUE
drMalDome.wa38.v1a1.chr10A.g014560.t1	FALSE	TRUE	FALSE	FALSE	TRUE	TRUE
drMalDome.wa38.v1a1.chr10A.g014570.t1	TRUE	TRUE	FALSE	FALSE	TRUE	TRUE
drMalDome.wa38.v1a1.chr10A.g014570.t2	TRUE	TRUE	FALSE	FALSE	TRUE	TRUE
drMalDome.wa38.v1a1.chr10A.g014580.t1	FALSE	TRUE	FALSE	FALSE	TRUE	TRUE
drMalDome.wa38.v1a1.chr10A.g014580.t2	FALSE	TRUE	FALSE	FALSE	TRUE	TRUE
drMalDome.wa38.v1a1.chr10A.g014580.t3	FALSE	TRUE	FALSE	FALSE	TRUE	TRUE
drMalDome.wa38.v1a1.chr10A.g014590.t1	FALSE	FALSE	TRUE	TRUE	TRUE	TRUE
drMalDome.wa38.v1a1.chr10A.g014600.t1	FALSE	TRUE	FALSE	FALSE	TRUE	TRUE
drMalDome.wa38.v1a1.chr10A.g014610.t1	FALSE	TRUE	FALSE	FALSE	FALSE	TRUE
drMalDome.wa38.v1a1.chr10A.g014620.t1	TRUE	TRUE	FALSE	FALSE	TRUE	TRUE
drMalDome.wa38.v1a1.chr10A.g014630.t1	FALSE	TRUE	FALSE	FALSE	TRUE	TRUE
drMalDome.wa38.v1a1.chr10A.g014640.t1	TRUE	TRUE	FALSE	FALSE	FALSE	FALSE
drMalDome.wa38.v1a1.chr10A.g014640.t2	TRUE	TRUE	FALSE	FALSE	TRUE	TRUE
drMalDome.wa38.v1a1.chr10A.g014650.t1	TRUE	TRUE	TRUE	TRUE	TRUE	TRUE
drMalDome.wa38.v1a1.chr10A.g014660.t1	FALSE	TRUE	FALSE	FALSE	FALSE	FALSE
drMalDome.wa38.v1a1.chr10A.g014670.t1	TRUE	TRUE	TRUE	TRUE	TRUE	TRUE
drMalDome.wa38.v1a1.chr10A.g014680.t1	TRUE	TRUE	FALSE	FALSE	TRUE	TRUE
drMalDome.wa38.v1a1.chr10A.g014690.t1	FALSE	TRUE	TRUE	TRUE	TRUE	TRUE
drMalDome.wa38.v1a1.chr10A.g014690.t2	FALSE	TRUE	TRUE	TRUE	TRUE	TRUE
drMalDome.wa38.v1a1.chr10A.g014690.t3	FALSE	TRUE	TRUE	TRUE	TRUE	TRUE
drMalDome.wa38.v1a1.chr10A.g014700.t1	FALSE	TRUE	TRUE	TRUE	TRUE	TRUE
drMalDome.wa38.v1a1.chr10A.g014710.t1	TRUE	TRUE	TRUE	TRUE	TRUE	TRUE
drMalDome.wa38.v1a1.chr10A.g014720.t1	TRUE	TRUE	FALSE	TRUE	TRUE	TRUE
drMalDome.wa38.v1a1.chr10A.g014730.t1	FALSE	FALSE	TRUE	TRUE	TRUE	TRUE
drMalDome.wa38.v1a1.chr10A.g014730.t2	TRUE	TRUE	TRUE	TRUE	TRUE	TRUE
drMalDome.wa38.v1a1.chr10A.g014740.t1	TRUE	TRUE	TRUE	TRUE	TRUE	TRUE
drMalDome.wa38.v1a1.chr10A.g014750.t1	TRUE	TRUE	TRUE	TRUE	TRUE	TRUE
drMalDome.wa38.v1a1.chr10A.g014750.t2	TRUE	TRUE	TRUE	TRUE	TRUE	TRUE
drMalDome.wa38.v1a1.chr10A.g014760.t1	TRUE	TRUE	FALSE	FALSE	TRUE	TRUE
drMalDome.wa38.v1a1.chr10A.g014760.t2	TRUE	TRUE	FALSE	FALSE	TRUE	TRUE
drMalDome.wa38.v1a1.chr10A.g014770.t1	TRUE	TRUE	TRUE	TRUE	TRUE	TRUE
drMalDome.wa38.v1a1.chr10A.g014780.t1	TRUE	TRUE	TRUE	TRUE	TRUE	TRUE
drMalDome.wa38.v1a1.chr10A.g014780.t2	TRUE	TRUE	TRUE	TRUE	TRUE	TRUE
drMalDome.wa38.v1a1.chr10A.g014790.t1	TRUE	TRUE	TRUE	TRUE	TRUE	TRUE
drMalDome.wa38.v1a1.chr10A.g014790.t2	TRUE	TRUE	TRUE	TRUE	TRUE	TRUE
drMalDome.wa38.v1a1.chr10A.g014790.t3	TRUE	TRUE	TRUE	TRUE	TRUE	TRUE
drMalDome.wa38.v1a1.chr10A.g014800.t1	TRUE	TRUE	FALSE	FALSE	TRUE	TRUE
drMalDome.wa38.v1a1.chr10A.g014810.t1	TRUE	TRUE	FALSE	TRUE	TRUE	TRUE
drMalDome.wa38.v1a1.chr10A.g014820.t1	TRUE	TRUE	TRUE	TRUE	TRUE	TRUE
drMalDome.wa38.v1a1.chr10A.g014820.t2	TRUE	TRUE	TRUE	TRUE	TRUE	TRUE
drMalDome.wa38.v1a1.chr10A.g014820.t3	TRUE	TRUE	TRUE	TRUE	TRUE	TRUE
drMalDome.wa38.v1a1.chr10A.g014820.t4	TRUE	TRUE	TRUE	TRUE	TRUE	TRUE
drMalDome.wa38.v1a1.chr10A.g014830.t1	TRUE	TRUE	FALSE	FALSE	TRUE	TRUE
drMalDome.wa38.v1a1.chr10A.g014840.t1	TRUE	TRUE	TRUE	TRUE	TRUE	TRUE
drMalDome.wa38.v1a1.chr10A.g014850.t1	TRUE	TRUE	TRUE	TRUE	TRUE	TRUE
drMalDome.wa38.v1a1.chr10A.g014860.t1	TRUE	TRUE	TRUE	TRUE	TRUE	TRUE
drMalDome.wa38.v1a1.chr10A.g014870.t1	TRUE	TRUE	FALSE	FALSE	TRUE	TRUE
drMalDome.wa38.v1a1.chr10A.g014880.t1	TRUE	TRUE	FALSE	FALSE	TRUE	TRUE
drMalDome.wa38.v1a1.chr10A.g014890.t1	TRUE	TRUE	TRUE	TRUE	TRUE	TRUE
drMalDome.wa38.v1a1.chr10A.g014900.t1	TRUE	TRUE	FALSE	TRUE	TRUE	TRUE
drMalDome.wa38.v1a1.chr10A.g014910.t1	FALSE	FALSE	TRUE	TRUE	TRUE	TRUE
drMalDome.wa38.v1a1.chr10A.g014910.t2	FALSE	FALSE	TRUE	TRUE	TRUE	TRUE
drMalDome.wa38.v1a1.chr10A.g014910.t3	TRUE	TRUE	TRUE	TRUE	TRUE	TRUE
drMalDome.wa38.v1a1.chr10A.g014920.t1	TRUE	TRUE	FALSE	FALSE	TRUE	TRUE
drMalDome.wa38.v1a1.chr10A.g014930.t1	TRUE	TRUE	FALSE	FALSE	TRUE	TRUE
drMalDome.wa38.v1a1.chr10A.g014940.t1	TRUE	TRUE	FALSE	FALSE	FALSE	FALSE
drMalDome.wa38.v1a1.chr10A.g014950.t1	TRUE	TRUE	FALSE	FALSE	TRUE	TRUE
drMalDome.wa38.v1a1.chr10A.g014960.t1	FALSE	TRUE	FALSE	TRUE	TRUE	TRUE
drMalDome.wa38.v1a1.chr10A.g014970.t1	FALSE	TRUE	FALSE	FALSE	TRUE	TRUE
drMalDome.wa38.v1a1.chr10A.g014980.t1	TRUE	TRUE	FALSE	FALSE	TRUE	TRUE
drMalDome.wa38.v1a1.chr10A.g014990.t1	FALSE	TRUE	FALSE	FALSE	TRUE	TRUE
drMalDome.wa38.v1a1.chr10A.g015000.t1	TRUE	TRUE	TRUE	TRUE	TRUE	TRUE
drMalDome.wa38.v1a1.chr10A.g015010.t1	TRUE	TRUE	FALSE	FALSE	TRUE	TRUE
drMalDome.wa38.v1a1.chr10A.g015010.t2	TRUE	TRUE	FALSE	FALSE	TRUE	TRUE
drMalDome.wa38.v1a1.chr10A.g015020.t1	FALSE	TRUE	FALSE	FALSE	TRUE	TRUE
drMalDome.wa38.v1a1.chr10A.g015030.t1	FALSE	TRUE	FALSE	FALSE	TRUE	TRUE
drMalDome.wa38.v1a1.chr10A.g015040.t1	TRUE	TRUE	FALSE	TRUE	TRUE	TRUE
drMalDome.wa38.v1a1.chr10A.g015050.t1	TRUE	TRUE	FALSE	TRUE	TRUE	TRUE
drMalDome.wa38.v1a1.chr10A.g015060.t1	TRUE	TRUE	FALSE	FALSE	TRUE	TRUE
drMalDome.wa38.v1a1.chr10A.g015070.t1	TRUE	TRUE	FALSE	TRUE	TRUE	TRUE
drMalDome.wa38.v1a1.chr10A.g015080.t1	TRUE	TRUE	TRUE	TRUE	TRUE	TRUE
drMalDome.wa38.v1a1.chr10A.g015090.t1	TRUE	TRUE	FALSE	TRUE	TRUE	TRUE
drMalDome.wa38.v1a1.chr10A.g015090.t2	TRUE	TRUE	FALSE	TRUE	TRUE	TRUE
drMalDome.wa38.v1a1.chr10A.g015100.t1	TRUE	TRUE	TRUE	TRUE	TRUE	TRUE
drMalDome.wa38.v1a1.chr10A.g015100.t2	TRUE	TRUE	TRUE	TRUE	TRUE	TRUE
drMalDome.wa38.v1a1.chr10A.g015110.t1	FALSE	FALSE	FALSE	TRUE	TRUE	TRUE
drMalDome.wa38.v1a1.chr10A.g015110.t2	TRUE	TRUE	FALSE	TRUE	TRUE	TRUE
drMalDome.wa38.v1a1.chr10A.g015120.t1	TRUE	TRUE	FALSE	FALSE	TRUE	TRUE
drMalDome.wa38.v1a1.chr10A.g015120.t2	TRUE	TRUE	FALSE	FALSE	TRUE	TRUE
drMalDome.wa38.v1a1.chr10A.g015130.t1	FALSE	FALSE	FALSE	FALSE	FALSE	FALSE
drMalDome.wa38.v1a1.chr10A.g015140.t1	TRUE	TRUE	TRUE	TRUE	TRUE	TRUE
drMalDome.wa38.v1a1.chr10A.g015150.t1	TRUE	TRUE	TRUE	TRUE	TRUE	TRUE
drMalDome.wa38.v1a1.chr10A.g015160.t1	TRUE	TRUE	TRUE	TRUE	TRUE	TRUE
drMalDome.wa38.v1a1.chr10A.g015170.t1	TRUE	TRUE	TRUE	TRUE	TRUE	TRUE
drMalDome.wa38.v1a1.chr10A.g015180.t1	TRUE	TRUE	FALSE	TRUE	TRUE	TRUE
drMalDome.wa38.v1a1.chr10A.g015190.t1	TRUE	TRUE	TRUE	TRUE	TRUE	TRUE
drMalDome.wa38.v1a1.chr10A.g015200.t1	TRUE	TRUE	TRUE	TRUE	TRUE	TRUE
drMalDome.wa38.v1a1.chr10A.g015210.t1	FALSE	FALSE	FALSE	FALSE	FALSE	FALSE
drMalDome.wa38.v1a1.chr10A.g015220.t1	FALSE	FALSE	FALSE	FALSE	FALSE	FALSE
drMalDome.wa38.v1a1.chr10A.g015220.t2	TRUE	TRUE	FALSE	FALSE	FALSE	FALSE
drMalDome.wa38.v1a1.chr10A.g015230.t1	TRUE	TRUE	FALSE	FALSE	TRUE	TRUE
drMalDome.wa38.v1a1.chr10A.g015240.t1	FALSE	TRUE	TRUE	TRUE	TRUE	TRUE
drMalDome.wa38.v1a1.chr10A.g015240.t2	FALSE	TRUE	FALSE	FALSE	TRUE	TRUE
drMalDome.wa38.v1a1.chr10A.g015250.t1	TRUE	TRUE	TRUE	TRUE	TRUE	TRUE
drMalDome.wa38.v1a1.chr10A.g015260.t1	FALSE	TRUE	FALSE	FALSE	TRUE	TRUE
drMalDome.wa38.v1a1.chr10A.g015270.t1	TRUE	TRUE	FALSE	FALSE	TRUE	TRUE
drMalDome.wa38.v1a1.chr10A.g015280.t1	TRUE	TRUE	TRUE	TRUE	TRUE	TRUE
drMalDome.wa38.v1a1.chr10A.g015290.t1	TRUE	TRUE	TRUE	TRUE	TRUE	TRUE
[truncated: 66,775 more rows]

## Sheet: SupTable3 hapB evidence
Table S3. Evidence source mapped to genes in hapB
Transcript	Full_Protein_Support	Any_Protein_Support	Full_RNA_Support	Any_RNA_Support	entap	gene_family
drMalDome.wa38.v1a1.chr10B.g000010.t1	TRUE	TRUE	TRUE	TRUE	TRUE	TRUE
drMalDome.wa38.v1a1.chr10B.g000010.t2	TRUE	TRUE	TRUE	TRUE	TRUE	TRUE
drMalDome.wa38.v1a1.chr10B.g000010.t3	TRUE	TRUE	TRUE	TRUE	TRUE	TRUE
drMalDome.wa38.v1a1.chr10B.g000020.t1	TRUE	TRUE	FALSE	FALSE	TRUE	TRUE
drMalDome.wa38.v1a1.chr10B.g000030.t1	TRUE	TRUE	FALSE	FALSE	TRUE	TRUE
drMalDome.wa38.v1a1.chr10B.g000030.t2	TRUE	TRUE	FALSE	FALSE	TRUE	TRUE
drMalDome.wa38.v1a1.chr10B.g000040.t1	FALSE	FALSE	FALSE	FALSE	FALSE	FALSE
drMalDome.wa38.v1a1.chr10B.g000050.t1	TRUE	TRUE	FALSE	FALSE	TRUE	TRUE
drMalDome.wa38.v1a1.chr10B.g000060.t1	FALSE	FALSE	FALSE	TRUE	TRUE	TRUE
drMalDome.wa38.v1a1.chr10B.g000070.t1	TRUE	TRUE	TRUE	TRUE	TRUE	TRUE
drMalDome.wa38.v1a1.chr10B.g000080.t1	FALSE	TRUE	FALSE	FALSE	FALSE	FALSE
drMalDome.wa38.v1a1.chr10B.g000090.t1	TRUE	TRUE	FALSE	FALSE	FALSE	TRUE
drMalDome.wa38.v1a1.chr10B.g000090.t2	TRUE	TRUE	FALSE	FALSE	FALSE	TRUE
drMalDome.wa38.v1a1.chr10B.g000100.t1	FALSE	FALSE	TRUE	TRUE	TRUE	TRUE
drMalDome.wa38.v1a1.chr10B.g000110.t1	TRUE	TRUE	FALSE	FALSE	TRUE	FALSE
drMalDome.wa38.v1a1.chr10B.g000120.t1	TRUE	TRUE	FALSE	FALSE	TRUE	TRUE
drMalDome.wa38.v1a1.chr10B.g000130.t1	FALSE	TRUE	FALSE	FALSE	FALSE	FALSE
drMalDome.wa38.v1a1.chr10B.g000140.t1	FALSE	TRUE	FALSE	FALSE	TRUE	TRUE
drMalDome.wa38.v1a1.chr10B.g000150.t1	TRUE	TRUE	FALSE	FALSE	FALSE	FALSE
drMalDome.wa38.v1a1.chr10B.g000160.t1	TRUE	TRUE	FALSE	FALSE	TRUE	TRUE
drMalDome.wa38.v1a1.chr10B.g000170.t1	FALSE	FALSE	FALSE	FALSE	FALSE	FALSE
drMalDome.wa38.v1a1.chr10B.g000180.t1	TRUE	TRUE	FALSE	FALSE	TRUE	TRUE
drMalDome.wa38.v1a1.chr10B.g000190.t1	TRUE	TRUE	TRUE	TRUE	TRUE	TRUE
drMalDome.wa38.v1a1.chr10B.g000190.t2	TRUE	TRUE	TRUE	TRUE	TRUE	TRUE
drMalDome.wa38.v1a1.chr10B.g000190.t3	TRUE	TRUE	TRUE	TRUE	TRUE	TRUE
drMalDome.wa38.v1a1.chr10B.g000200.t1	TRUE	TRUE	FALSE	FALSE	TRUE	TRUE
drMalDome.wa38.v1a1.chr10B.g000210.t1	TRUE	TRUE	FALSE	FALSE	TRUE	TRUE
drMalDome.wa38.v1a1.chr10B.g000210.t2	TRUE	TRUE	FALSE	FALSE	TRUE	TRUE
drMalDome.wa38.v1a1.chr10B.g000220.t1	TRUE	TRUE	TRUE	TRUE	TRUE	TRUE
drMalDome.wa38.v1a1.chr10B.g000220.t2	TRUE	TRUE	TRUE	TRUE	TRUE	TRUE
drMalDome.wa38.v1a1.chr10B.g000220.t3	TRUE	TRUE	TRUE	TRUE	TRUE	TRUE
drMalDome.wa38.v1a1.chr10B.g000220.t4	TRUE	TRUE	TRUE	TRUE	TRUE	TRUE
drMalDome.wa38.v1a1.chr10B.g000220.t5	TRUE	TRUE	TRUE	TRUE	TRUE	TRUE
drMalDome.wa38.v1a1.chr10B.g000220.t6	TRUE	TRUE	TRUE	TRUE	TRUE	TRUE
drMalDome.wa38.v1a1.chr10B.g000220.t7	TRUE	TRUE	TRUE	TRUE	TRUE	TRUE
drMalDome.wa38.v1a1.chr10B.g000220.t8	TRUE	TRUE	TRUE	TRUE	TRUE	TRUE
drMalDome.wa38.v1a1.chr10B.g000220.t9	TRUE	TRUE	TRUE	TRUE	TRUE	TRUE
drMalDome.wa38.v1a1.chr10B.g000220.t10	TRUE	TRUE	TRUE	TRUE	TRUE	TRUE
drMalDome.wa38.v1a1.chr10B.g000230.t1	TRUE	TRUE	TRUE	TRUE	TRUE	TRUE
drMalDome.wa38.v1a1.chr10B.g000240.t1	TRUE	TRUE	FALSE	FALSE	FALSE	TRUE
drMalDome.wa38.v1a1.chr10B.g000250.t1	TRUE	TRUE	FALSE	FALSE	FALSE	FALSE
drMalDome.wa38.v1a1.chr10B.g000260.t1	FALSE	TRUE	FALSE	TRUE	TRUE	TRUE
drMalDome.wa38.v1a1.chr10B.g000270.t1	FALSE	TRUE	FALSE	FALSE	FALSE	FALSE
drMalDome.wa38.v1a1.chr10B.g000280.t1	TRUE	TRUE	FALSE	FALSE	TRUE	TRUE
drMalDome.wa38.v1a1.chr10B.g000290.t1	TRUE	TRUE	FALSE	FALSE	TRUE	TRUE
drMalDome.wa38.v1a1.chr10B.g000300.t1	FALSE	FALSE	FALSE	FALSE	FALSE	FALSE
drMalDome.wa38.v1a1.chr10B.g000310.t1	TRUE	TRUE	TRUE	TRUE	TRUE	TRUE
drMalDome.wa38.v1a1.chr10B.g000320.t1	FALSE	TRUE	FALSE	FALSE	TRUE	TRUE
drMalDome.wa38.v1a1.chr10B.g000330.t1	FALSE	TRUE	FALSE	FALSE	TRUE	TRUE
drMalDome.wa38.v1a1.chr10B.g000340.t1	TRUE	TRUE	TRUE	TRUE	TRUE	TRUE
drMalDome.wa38.v1a1.chr10B.g000350.t1	FALSE	TRUE	FALSE	FALSE	FALSE	TRUE
drMalDome.wa38.v1a1.chr10B.g000360.t1	TRUE	TRUE	FALSE	FALSE	TRUE	TRUE
drMalDome.wa38.v1a1.chr10B.g000360.t2	TRUE	TRUE	FALSE	FALSE	TRUE	TRUE
drMalDome.wa38.v1a1.chr10B.g000370.t1	TRUE	TRUE	TRUE	TRUE	TRUE	TRUE
drMalDome.wa38.v1a1.chr10B.g000380.t1	TRUE	TRUE	FALSE	TRUE	TRUE	TRUE
drMalDome.wa38.v1a1.chr10B.g000380.t2	TRUE	TRUE	FALSE	TRUE	TRUE	TRUE
drMalDome.wa38.v1a1.chr10B.g000390.t1	TRUE	TRUE	TRUE	TRUE	TRUE	TRUE
drMalDome.wa38.v1a1.chr10B.g000390.t2	TRUE	TRUE	TRUE	TRUE	TRUE	TRUE
drMalDome.wa38.v1a1.chr10B.g000390.t3	TRUE	TRUE	TRUE	TRUE	TRUE	TRUE
drMalDome.wa38.v1a1.chr10B.g000400.t1	TRUE	TRUE	TRUE	TRUE	TRUE	TRUE
drMalDome.wa38.v1a1.chr10B.g000400.t2	TRUE	TRUE	TRUE	TRUE	TRUE	TRUE
drMalDome.wa38.v1a1.chr10B.g000410.t1	TRUE	TRUE	TRUE	TRUE	TRUE	TRUE
drMalDome.wa38.v1a1.chr10B.g000420.t1	TRUE	TRUE	FALSE	TRUE	TRUE	TRUE
drMalDome.wa38.v1a1.chr10B.g000430.t1	TRUE	TRUE	TRUE	TRUE	TRUE	TRUE
drMalDome.wa38.v1a1.chr10B.g000430.t2	TRUE	TRUE	TRUE	TRUE	TRUE	TRUE
drMalDome.wa38.v1a1.chr10B.g000440.t1	TRUE	TRUE	TRUE	TRUE	FALSE	FALSE
drMalDome.wa38.v1a1.chr10B.g000450.t1	TRUE	TRUE	TRUE	TRUE	TRUE	TRUE
drMalDome.wa38.v1a1.chr10B.g000450.t2	TRUE	TRUE	TRUE	TRUE	TRUE	TRUE
drMalDome.wa38.v1a1.chr10B.g000460.t1	TRUE	TRUE	FALSE	FALSE	TRUE	TRUE
drMalDome.wa38.v1a1.chr10B.g000470.t1	FALSE	FALSE	FALSE	FALSE	TRUE	TRUE
drMalDome.wa38.v1a1.chr10B.g000480.t1	TRUE	TRUE	TRUE	TRUE	TRUE	TRUE
drMalDome.wa38.v1a1.chr10B.g000490.t1	TRUE	TRUE	TRUE	TRUE	TRUE	TRUE
drMalDome.wa38.v1a1.chr10B.g000500.t1	TRUE	TRUE	FALSE	FALSE	TRUE	TRUE
drMalDome.wa38.v1a1.chr10B.g000510.t1	FALSE	TRUE	FALSE	FALSE	TRUE	TRUE
drMalDome.wa38.v1a1.chr10B.g000510.t2	FALSE	FALSE	FALSE	FALSE	TRUE	TRUE
drMalDome.wa38.v1a1.chr10B.g000510.t3	FALSE	TRUE	FALSE	FALSE	TRUE	TRUE
drMalDome.wa38.v1a1.chr10B.g000520.t1	TRUE	TRUE	FALSE	TRUE	TRUE	TRUE
drMalDome.wa38.v1a1.chr10B.g000520.t2	TRUE	TRUE	FALSE	TRUE	TRUE	TRUE
drMalDome.wa38.v1a1.chr10B.g000520.t3	TRUE	TRUE	FALSE	TRUE	TRUE	TRUE
drMalDome.wa38.v1a1.chr10B.g000520.t4	TRUE	TRUE	FALSE	TRUE	TRUE	TRUE
drMalDome.wa38.v1a1.chr10B.g000530.t1	TRUE	TRUE	FALSE	FALSE	TRUE	TRUE
drMalDome.wa38.v1a1.chr10B.g000540.t1	TRUE	TRUE	TRUE	TRUE	FALSE	FALSE
drMalDome.wa38.v1a1.chr10B.g000550.t1	TRUE	TRUE	FALSE	TRUE	TRUE	TRUE
drMalDome.wa38.v1a1.chr10B.g000560.t1	TRUE	TRUE	TRUE	TRUE	TRUE	TRUE
drMalDome.wa38.v1a1.chr10B.g000570.t1	TRUE	TRUE	TRUE	TRUE	TRUE	TRUE
drMalDome.wa38.v1a1.chr10B.g000570.t2	TRUE	TRUE	TRUE	TRUE	TRUE	TRUE
drMalDome.wa38.v1a1.chr10B.g000580.t1	TRUE	TRUE	TRUE	TRUE	TRUE	TRUE
drMalDome.wa38.v1a1.chr10B.g000590.t1	TRUE	TRUE	TRUE	TRUE	TRUE	TRUE
drMalDome.wa38.v1a1.chr10B.g000600.t1	TRUE	TRUE	TRUE	TRUE	TRUE	TRUE
drMalDome.wa38.v1a1.chr10B.g000610.t1	TRUE	TRUE	TRUE	TRUE	TRUE	TRUE
drMalDome.wa38.v1a1.chr10B.g000620.t1	TRUE	TRUE	TRUE	TRUE	TRUE	TRUE
drMalDome.wa38.v1a1.chr10B.g000630.t1	FALSE	FALSE	TRUE	TRUE	FALSE	FALSE
drMalDome.wa38.v1a1.chr10B.g000640.t1	TRUE	TRUE	FALSE	FALSE	TRUE	TRUE
drMalDome.wa38.v1a1.chr10B.g000650.t1	FALSE	FALSE	TRUE	TRUE	FALSE	FALSE
drMalDome.wa38.v1a1.chr10B.g000660.t1	TRUE	TRUE	FALSE	TRUE	TRUE	TRUE
drMalDome.wa38.v1a1.chr10B.g000670.t1	FALSE	FALSE	FALSE	TRUE	TRUE	TRUE
drMalDome.wa38.v1a1.chr10B.g000680.t1	TRUE	TRUE	FALSE	TRUE	TRUE	TRUE
drMalDome.wa38.v1a1.chr10B.g000690.t1	FALSE	FALSE	FALSE	FALSE	FALSE	FALSE
drMalDome.wa38.v1a1.chr10B.g000700.t1	TRUE	TRUE	TRUE	TRUE	TRUE	TRUE
drMalDome.wa38.v1a1.chr10B.g000700.t2	TRUE	TRUE	FALSE	FALSE	TRUE	TRUE
drMalDome.wa38.v1a1.chr10B.g000700.t3	TRUE	TRUE	FALSE	FALSE	TRUE	TRUE
drMalDome.wa38.v1a1.chr10B.g000710.t1	TRUE	TRUE	TRUE	TRUE	TRUE	TRUE
drMalDome.wa38.v1a1.chr10B.g000720.t1	TRUE	TRUE	FALSE	FALSE	FALSE	TRUE
drMalDome.wa38.v1a1.chr10B.g000730.t1	TRUE	TRUE	TRUE	TRUE	TRUE	TRUE
drMalDome.wa38.v1a1.chr10B.g000740.t1	TRUE	TRUE	FALSE	TRUE	TRUE	TRUE
drMalDome.wa38.v1a1.chr10B.g000750.t1	FALSE	TRUE	FALSE	TRUE	TRUE	TRUE
drMalDome.wa38.v1a1.chr10B.g000760.t1	TRUE	TRUE	FALSE	FALSE	FALSE	FALSE
drMalDome.wa38.v1a1.chr10B.g000770.t1	FALSE	TRUE	FALSE	FALSE	TRUE	TRUE
drMalDome.wa38.v1a1.chr10B.g000780.t1	TRUE	TRUE	FALSE	TRUE	TRUE	TRUE
drMalDome.wa38.v1a1.chr10B.g000790.t1	FALSE	TRUE	FALSE	FALSE	TRUE	TRUE
drMalDome.wa38.v1a1.chr10B.g000800.t1	TRUE	TRUE	FALSE	TRUE	TRUE	TRUE
drMalDome.wa38.v1a1.chr10B.g000810.t1	TRUE	TRUE	FALSE	FALSE	FALSE	FALSE
drMalDome.wa38.v1a1.chr10B.g000820.t1	TRUE	TRUE	TRUE	TRUE	TRUE	TRUE
drMalDome.wa38.v1a1.chr10B.g000820.t2	TRUE	TRUE	TRUE	TRUE	TRUE	TRUE
drMalDome.wa38.v1a1.chr10B.g000820.t3	TRUE	TRUE	TRUE	TRUE	TRUE	TRUE
drMalDome.wa38.v1a1.chr10B.g000830.t1	TRUE	TRUE	FALSE	FALSE	TRUE	TRUE
drMalDome.wa38.v1a1.chr10B.g000840.t1	TRUE	TRUE	TRUE	TRUE	TRUE	TRUE
drMalDome.wa38.v1a1.chr10B.g000850.t1	TRUE	TRUE	FALSE	FALSE	TRUE	TRUE
drMalDome.wa38.v1a1.chr10B.g000860.t1	TRUE	TRUE	FALSE	FALSE	TRUE	TRUE
drMalDome.wa38.v1a1.chr10B.g000870.t1	TRUE	TRUE	FALSE	FALSE	TRUE	TRUE
drMalDome.wa38.v1a1.chr10B.g000880.t1	TRUE	TRUE	TRUE	TRUE	TRUE	TRUE
drMalDome.wa38.v1a1.chr10B.g000890.t1	TRUE	TRUE	FALSE	FALSE	TRUE	TRUE
drMalDome.wa38.v1a1.chr10B.g000900.t1	TRUE	TRUE	TRUE	TRUE	TRUE	TRUE
drMalDome.wa38.v1a1.chr10B.g000910.t1	TRUE	TRUE	TRUE	TRUE	TRUE	TRUE
drMalDome.wa38.v1a1.chr10B.g000920.t1	TRUE	TRUE	FALSE	TRUE	TRUE	TRUE
drMalDome.wa38.v1a1.chr10B.g000930.t1	TRUE	TRUE	FALSE	FALSE	TRUE	TRUE
drMalDome.wa38.v1a1.chr10B.g000940.t1	TRUE	TRUE	TRUE	TRUE	TRUE	TRUE
drMalDome.wa38.v1a1.chr10B.g000950.t1	TRUE	TRUE	TRUE	TRUE	TRUE	TRUE
drMalDome.wa38.v1a1.chr10B.g000960.t1	TRUE	TRUE	TRUE	TRUE	TRUE	TRUE
drMalDome.wa38.v1a1.chr10B.g000970.t1	TRUE	TRUE	TRUE	TRUE	TRUE	TRUE
drMalDome.wa38.v1a1.chr10B.g000980.t1	TRUE	TRUE	TRUE	TRUE	TRUE	TRUE
drMalDome.wa38.v1a1.chr10B.g000990.t1	TRUE	TRUE	FALSE	FALSE	TRUE	TRUE
drMalDome.wa38.v1a1.chr10B.g001000.t1	TRUE	TRUE	FALSE	FALSE	TRUE	TRUE
drMalDome.wa38.v1a1.chr10B.g001000.t2	TRUE	TRUE	FALSE	FALSE	TRUE	TRUE
drMalDome.wa38.v1a1.chr10B.g001010.t1	FALSE	TRUE	FALSE	FALSE	FALSE	TRUE
drMalDome.wa38.v1a1.chr10B.g001010.t2	FALSE	TRUE	FALSE	FALSE	FALSE	TRUE
drMalDome.wa38.v1a1.chr10B.g001020.t1	FALSE	TRUE	FALSE	FALSE	TRUE	FALSE
drMalDome.wa38.v1a1.chr10B.g001030.t1	TRUE	TRUE	FALSE	FALSE	TRUE	FALSE
drMalDome.wa38.v1a1.chr10B.g001040.t1	TRUE	TRUE	FALSE	FALSE	TRUE	TRUE
drMalDome.wa38.v1a1.chr10B.g001050.t1	TRUE	TRUE	FALSE	FALSE	TRUE	TRUE
drMalDome.wa38.v1a1.chr10B.g001060.t1	TRUE	TRUE	FALSE	FALSE	TRUE	TRUE
drMalDome.wa38.v1a1.chr10B.g001070.t1	TRUE	TRUE	FALSE	FALSE	TRUE	TRUE
drMalDome.wa38.v1a1.chr10B.g001080.t1	FALSE	TRUE	FALSE	FALSE	TRUE	TRUE
drMalDome.wa38.v1a1.chr10B.g001090.t1	TRUE	TRUE	FALSE	FALSE	TRUE	TRUE
drMalDome.wa38.v1a1.chr10B.g001100.t1	TRUE	TRUE	FALSE	FALSE	TRUE	TRUE
drMalDome.wa38.v1a1.chr10B.g001110.t1	TRUE	TRUE	TRUE	TRUE	TRUE	TRUE
drMalDome.wa38.v1a1.chr10B.g001120.t1	FALSE	TRUE	FALSE	FALSE	TRUE	TRUE
drMalDome.wa38.v1a1.chr10B.g001130.t1	TRUE	TRUE	TRUE	TRUE	TRUE	TRUE
drMalDome.wa38.v1a1.chr10B.g001140.t1	TRUE	TRUE	TRUE	TRUE	TRUE	TRUE
drMalDome.wa38.v1a1.chr10B.g001140.t2	TRUE	TRUE	TRUE	TRUE	TRUE	TRUE
drMalDome.wa38.v1a1.chr10B.g001150.t1	FALSE	FALSE	FALSE	TRUE	TRUE	TRUE
drMalDome.wa38.v1a1.chr10B.g001160.t1	FALSE	TRUE	FALSE	FALSE	TRUE	TRUE
drMalDome.wa38.v1a1.chr10B.g001170.t1	FALSE	FALSE	FALSE	FALSE	TRUE	TRUE
drMalDome.wa38.v1a1.chr10B.g001180.t1	FALSE	FALSE	FALSE	FALSE	FALSE	FALSE
drMalDome.wa38.v1a1.chr10B.g001190.t1	FALSE	FALSE	FALSE	FALSE	FALSE	FALSE
drMalDome.wa38.v1a1.chr10B.g001200.t1	FALSE	TRUE	TRUE	TRUE	TRUE	TRUE
drMalDome.wa38.v1a1.chr10B.g001210.t1	TRUE	TRUE	TRUE	TRUE	TRUE	TRUE
drMalDome.wa38.v1a1.chr10B.g001220.t1	TRUE	TRUE	TRUE	TRUE	TRUE	TRUE
drMalDome.wa38.v1a1.chr10B.g001230.t1	TRUE	TRUE	FALSE	FALSE	TRUE	TRUE
drMalDome.wa38.v1a1.chr10B.g001230.t2	TRUE	TRUE	FALSE	TRUE	TRUE	TRUE
drMalDome.wa38.v1a1.chr10B.g001230.t3	TRUE	TRUE	FALSE	FALSE	TRUE	TRUE
drMalDome.wa38.v1a1.chr10B.g001230.t4	TRUE	TRUE	FALSE	FALSE	TRUE	TRUE
drMalDome.wa38.v1a1.chr10B.g001240.t1	TRUE	TRUE	FALSE	FALSE	TRUE	TRUE
drMalDome.wa38.v1a1.chr10B.g001250.t1	FALSE	TRUE	FALSE	FALSE	TRUE	TRUE
drMalDome.wa38.v1a1.chr10B.g001260.t1	FALSE	TRUE	FALSE	FALSE	TRUE	TRUE
drMalDome.wa38.v1a1.chr10B.g001270.t1	FALSE	FALSE	FALSE	FALSE	FALSE	TRUE
drMalDome.wa38.v1a1.chr10B.g001270.t2	TRUE	TRUE	FALSE	FALSE	FALSE	TRUE
drMalDome.wa38.v1a1.chr10B.g001280.t1	TRUE	TRUE	TRUE	TRUE	TRUE	TRUE
drMalDome.wa38.v1a1.chr10B.g001290.t1	FALSE	TRUE	FALSE	FALSE	TRUE	TRUE
drMalDome.wa38.v1a1.chr10B.g001300.t1	TRUE	TRUE	TRUE	TRUE	TRUE	TRUE
drMalDome.wa38.v1a1.chr10B.g001310.t1	TRUE	TRUE	TRUE	TRUE	TRUE	TRUE
drMalDome.wa38.v1a1.chr10B.g001320.t1	TRUE	TRUE	FALSE	FALSE	TRUE	TRUE
drMalDome.wa38.v1a1.chr10B.g001330.t1	FALSE	FALSE	FALSE	TRUE	TRUE	TRUE
drMalDome.wa38.v1a1.chr10B.g001340.t1	TRUE	TRUE	FALSE	TRUE	TRUE	TRUE
drMalDome.wa38.v1a1.chr10B.g001340.t2	TRUE	TRUE	FALSE	TRUE	TRUE	TRUE
drMalDome.wa38.v1a1.chr10B.g001350.t1	FALSE	FALSE	FALSE	FALSE	FALSE	FALSE
drMalDome.wa38.v1a1.chr10B.g001360.t1	TRUE	TRUE	FALSE	FALSE	TRUE	TRUE
drMalDome.wa38.v1a1.chr10B.g001370.t1	TRUE	TRUE	TRUE	TRUE	TRUE	TRUE
drMalDome.wa38.v1a1.chr10B.g001380.t1	TRUE	TRUE	TRUE	TRUE	TRUE	TRUE
drMalDome.wa38.v1a1.chr10B.g001390.t1	TRUE	TRUE	FALSE	FALSE	TRUE	TRUE
drMalDome.wa38.v1a1.chr10B.g001400.t1	TRUE	TRUE	TRUE	TRUE	TRUE	TRUE
drMalDome.wa38.v1a1.chr10B.g001410.t1	FALSE	TRUE	FALSE	TRUE	TRUE	TRUE
drMalDome.wa38.v1a1.chr10B.g001420.t1	FALSE	TRUE	FALSE	TRUE	TRUE	TRUE
drMalDome.wa38.v1a1.chr10B.g001430.t1	FALSE	FALSE	FALSE	FALSE	FALSE	FALSE
drMalDome.wa38.v1a1.chr10B.g001440.t1	TRUE	TRUE	TRUE	TRUE	TRUE	TRUE
drMalDome.wa38.v1a1.chr10B.g001450.t1	TRUE	TRUE	TRUE	TRUE	TRUE	TRUE
drMalDome.wa38.v1a1.chr10B.g001450.t2	TRUE	TRUE	TRUE	TRUE	TRUE	TRUE
drMalDome.wa38.v1a1.chr10B.g001460.t1	TRUE	TRUE	TRUE	TRUE	TRUE	TRUE
drMalDome.wa38.v1a1.chr10B.g001470.t1	FALSE	TRUE	FALSE	FALSE	TRUE	TRUE
drMalDome.wa38.v1a1.chr10B.g001480.t1	TRUE	TRUE	TRUE	TRUE	TRUE	TRUE
drMalDome.wa38.v1a1.chr10B.g001490.t1	TRUE	TRUE	FALSE	FALSE	TRUE	TRUE
drMalDome.wa38.v1a1.chr10B.g001500.t1	FALSE	TRUE	TRUE	TRUE	TRUE	TRUE
drMalDome.wa38.v1a1.chr10B.g001510.t1	FALSE	FALSE	TRUE	TRUE	FALSE	FALSE
drMalDome.wa38.v1a1.chr10B.g001520.t1	FALSE	TRUE	FALSE	FALSE	FALSE	FALSE
drMalDome.wa38.v1a1.chr10B.g001530.t1	FALSE	TRUE	FALSE	TRUE	TRUE	TRUE
drMalDome.wa38.v1a1.chr10B.g001540.t1	TRUE	TRUE	FALSE	TRUE	TRUE	TRUE
drMalDome.wa38.v1a1.chr10B.g001550.t1	FALSE	TRUE	FALSE	FALSE	TRUE	TRUE
drMalDome.wa38.v1a1.chr10B.g001560.t1	FALSE	TRUE	FALSE	FALSE	FALSE	FALSE
drMalDome.wa38.v1a1.chr10B.g001570.t1	TRUE	TRUE	TRUE	TRUE	TRUE	TRUE
drMalDome.wa38.v1a1.chr10B.g001580.t1	FALSE	TRUE	FALSE	FALSE	TRUE	TRUE
drMalDome.wa38.v1a1.chr10B.g001590.t1	FALSE	FALSE	FALSE	FALSE	TRUE	TRUE
drMalDome.wa38.v1a1.chr10B.g001600.t1	TRUE	TRUE	FALSE	FALSE	TRUE	TRUE
drMalDome.wa38.v1a1.chr10B.g001600.t2	TRUE	TRUE	FALSE	FALSE	TRUE	TRUE
drMalDome.wa38.v1a1.chr10B.g001600.t3	FALSE	FALSE	FALSE	FALSE	TRUE	TRUE
drMalDome.wa38.v1a1.chr10B.g001610.t1	TRUE	TRUE	TRUE	TRUE	TRUE	TRUE
drMalDome.wa38.v1a1.chr10B.g001610.t2	TRUE	TRUE	TRUE	TRUE	TRUE	TRUE
drMalDome.wa38.v1a1.chr10B.g001620.t1	TRUE	TRUE	TRUE	TRUE	TRUE	TRUE
drMalDome.wa38.v1a1.chr10B.g001630.t1	TRUE	TRUE	TRUE	TRUE	TRUE	TRUE
drMalDome.wa38.v1a1.chr10B.g001630.t2	TRUE	TRUE	TRUE	TRUE	TRUE	TRUE
drMalDome.wa38.v1a1.chr10B.g001640.t1	TRUE	TRUE	TRUE	TRUE	TRUE	TRUE
drMalDome.wa38.v1a1.chr10B.g001650.t1	TRUE	TRUE	FALSE	TRUE	TRUE	TRUE
drMalDome.wa38.v1a1.chr10B.g001650.t2	TRUE	TRUE	FALSE	TRUE	TRUE	TRUE
drMalDome.wa38.v1a1.chr10B.g001650.t3	TRUE	TRUE	TRUE	TRUE	TRUE	TRUE
drMalDome.wa38.v1a1.chr10B.g001650.t4	TRUE	TRUE	TRUE	TRUE	TRUE	TRUE
drMalDome.wa38.v1a1.chr10B.g001650.t5	TRUE	TRUE	TRUE	TRUE	TRUE	TRUE
drMalDome.wa38.v1a1.chr10B.g001650.t6	TRUE	TRUE	TRUE	TRUE	TRUE	TRUE
drMalDome.wa38.v1a1.chr10B.g001650.t7	TRUE	TRUE	TRUE	TRUE	TRUE	TRUE
drMalDome.wa38.v1a1.chr10B.g001650.t8	TRUE	TRUE	TRUE	TRUE	TRUE	TRUE
drMalDome.wa38.v1a1.chr10B.g001660.t1	FALSE	FALSE	TRUE	TRUE	TRUE	TRUE
drMalDome.wa38.v1a1.chr10B.g001660.t2	TRUE	TRUE	TRUE	TRUE	TRUE	TRUE
drMalDome.wa38.v1a1.chr10B.g001670.t1	TRUE	TRUE	TRUE	TRUE	TRUE	TRUE
drMalDome.wa38.v1a1.chr10B.g001670.t2	TRUE	TRUE	TRUE	TRUE	TRUE	TRUE
drMalDome.wa38.v1a1.chr10B.g001670.t3	TRUE	TRUE	TRUE	TRUE	TRUE	TRUE
drMalDome.wa38.v1a1.chr10B.g001680.t1	TRUE	TRUE	TRUE	TRUE	TRUE	TRUE
drMalDome.wa38.v1a1.chr10B.g001680.t2	TRUE	TRUE	TRUE	TRUE	TRUE	TRUE
drMalDome.wa38.v1a1.chr10B.g001690.t1	TRUE	TRUE	TRUE	TRUE	TRUE	TRUE
drMalDome.wa38.v1a1.chr10B.g001690.t2	TRUE	TRUE	TRUE	TRUE	TRUE	TRUE
drMalDome.wa38.v1a1.chr10B.g001700.t1	FALSE	TRUE	TRUE	TRUE	TRUE	TRUE
drMalDome.wa38.v1a1.chr10B.g001710.t1	TRUE	TRUE	TRUE	TRUE	TRUE	TRUE
drMalDome.wa38.v1a1.chr10B.g001720.t1	TRUE	TRUE	FALSE	FALSE	TRUE	TRUE
drMalDome.wa38.v1a1.chr10B.g001730.t1	TRUE	TRUE	FALSE	FALSE	TRUE	TRUE
drMalDome.wa38.v1a1.chr10B.g001730.t2	TRUE	TRUE	FALSE	FALSE	TRUE	TRUE
drMalDome.wa38.v1a1.chr10B.g001740.t1	FALSE	TRUE	FALSE	FALSE	TRUE	TRUE
drMalDome.wa38.v1a1.chr10B.g001740.t2	FALSE	TRUE	FALSE	FALSE	TRUE	TRUE
drMalDome.wa38.v1a1.chr10B.g001740.t3	FALSE	TRUE	FALSE	FALSE	TRUE	TRUE
drMalDome.wa38.v1a1.chr10B.g001740.t4	FALSE	TRUE	FALSE	FALSE	TRUE	TRUE
drMalDome.wa38.v1a1.chr10B.g001740.t5	FALSE	TRUE	FALSE	FALSE	TRUE	TRUE
drMalDome.wa38.v1a1.chr10B.g001750.t1	TRUE	TRUE	FALSE	FALSE	TRUE	TRUE
drMalDome.wa38.v1a1.chr10B.g001760.t1	TRUE	TRUE	TRUE	TRUE	TRUE	TRUE
drMalDome.wa38.v1a1.chr10B.g001770.t1	TRUE	TRUE	FALSE	TRUE	FALSE	TRUE
drMalDome.wa38.v1a1.chr10B.g001780.t1	TRUE	TRUE	FALSE	FALSE	TRUE	TRUE
drMalDome.wa38.v1a1.chr10B.g001790.t1	FALSE	FALSE	FALSE	FALSE	TRUE	TRUE
drMalDome.wa38.v1a1.chr10B.g001800.t1	FALSE	TRUE	FALSE	TRUE	TRUE	TRUE
drMalDome.wa38.v1a1.chr10B.g001810.t1	TRUE	TRUE	FALSE	TRUE	TRUE	TRUE
drMalDome.wa38.v1a1.chr10B.g001810.t2	TRUE	TRUE	FALSE	TRUE	TRUE	TRUE
drMalDome.wa38.v1a1.chr10B.g001810.t3	TRUE	TRUE	FALSE	TRUE	TRUE	TRUE
drMalDome.wa38.v1a1.chr10B.g001820.t1	TRUE	TRUE	FALSE	FALSE	TRUE	TRUE
drMalDome.wa38.v1a1.chr10B.g001830.t1	TRUE	TRUE	FALSE	FALSE	TRUE	TRUE
drMalDome.wa38.v1a1.chr10B.g001840.t1	TRUE	TRUE	FALSE	FALSE	TRUE	TRUE
drMalDome.wa38.v1a1.chr10B.g001850.t1	FALSE	TRUE	FALSE	TRUE	TRUE	TRUE
drMalDome.wa38.v1a1.chr10B.g001860.t1	TRUE	TRUE	FALSE	TRUE	TRUE	TRUE
drMalDome.wa38.v1a1.chr10B.g001870.t1	TRUE	TRUE	FALSE	FALSE	TRUE	TRUE
drMalDome.wa38.v1a1.chr10B.g001870.t2	TRUE	TRUE	FALSE	FALSE	TRUE	TRUE
drMalDome.wa38.v1a1.chr10B.g001880.t1	TRUE	TRUE	FALSE	FALSE	TRUE	TRUE
drMalDome.wa38.v1a1.chr10B.g001890.t1	TRUE	TRUE	FALSE	TRUE	TRUE	TRUE
drMalDome.wa38.v1a1.chr10B.g001900.t1	FALSE	TRUE	FALSE	TRUE	TRUE	TRUE
drMalDome.wa38.v1a1.chr10B.g001910.t1	TRUE	TRUE	FALSE	FALSE	FALSE	FALSE
drMalDome.wa38.v1a1.chr10B.g001910.t2	TRUE	TRUE	FALSE	FALSE	FALSE	FALSE
drMalDome.wa38.v1a1.chr10B.g001910.t3	TRUE	TRUE	FALSE	FALSE	FALSE	FALSE
drMalDome.wa38.v1a1.chr10B.g001910.t4	TRUE	TRUE	FALSE	FALSE	FALSE	FALSE
drMalDome.wa38.v1a1.chr10B.g001920.t1	TRUE	TRUE	FALSE	TRUE	TRUE	TRUE
drMalDome.wa38.v1a1.chr10B.g001930.t1	TRUE	TRUE	FALSE	TRUE	TRUE	TRUE
drMalDome.wa38.v1a1.chr10B.g001940.t1	TRUE	TRUE	FALSE	FALSE	TRUE	TRUE
drMalDome.wa38.v1a1.chr10B.g001950.t1	TRUE	TRUE	FALSE	FALSE	FALSE	FALSE
drMalDome.wa38.v1a1.chr10B.g001960.t1	FALSE	FALSE	FALSE	FALSE	FALSE	FALSE
drMalDome.wa38.v1a1.chr10B.g001970.t1	TRUE	TRUE	FALSE	FALSE	TRUE	TRUE
drMalDome.wa38.v1a1.chr10B.g001980.t1	TRUE	TRUE	FALSE	FALSE	TRUE	TRUE
drMalDome.wa38.v1a1.chr10B.g001990.t1	TRUE	TRUE	FALSE	TRUE	TRUE	TRUE
drMalDome.wa38.v1a1.chr10B.g002000.t1	FALSE	TRUE	FALSE	FALSE	TRUE	TRUE
drMalDome.wa38.v1a1.chr10B.g002010.t1	FALSE	FALSE	FALSE	FALSE	FALSE	FALSE
drMalDome.wa38.v1a1.chr10B.g002020.t1	TRUE	TRUE	TRUE	TRUE	TRUE	TRUE
drMalDome.wa38.v1a1.chr10B.g002030.t1	TRUE	TRUE	FALSE	FALSE	TRUE	TRUE
drMalDome.wa38.v1a1.chr10B.g002030.t2	TRUE	TRUE	FALSE	FALSE	TRUE	TRUE
drMalDome.wa38.v1a1.chr10B.g002040.t1	TRUE	TRUE	FALSE	FALSE	TRUE	TRUE
drMalDome.wa38.v1a1.chr10B.g002050.t1	TRUE	TRUE	FALSE	FALSE	FALSE	FALSE
drMalDome.wa38.v1a1.chr10B.g002060.t1	TRUE	TRUE	FALSE	FALSE	TRUE	TRUE
drMalDome.wa38.v1a1.chr10B.g002070.t1	TRUE	TRUE	FALSE	TRUE	TRUE	TRUE
drMalDome.wa38.v1a1.chr10B.g002080.t1	TRUE	TRUE	FALSE	FALSE	FALSE	TRUE
drMalDome.wa38.v1a1.chr10B.g002090.t1	TRUE	TRUE	FALSE	TRUE	FALSE	TRUE
drMalDome.wa38.v1a1.chr10B.g002090.t2	TRUE	TRUE	FALSE	TRUE	FALSE	TRUE
drMalDome.wa38.v1a1.chr10B.g002100.t1	FALSE	TRUE	FALSE	TRUE	TRUE	TRUE
drMalDome.wa38.v1a1.chr10B.g002100.t2	FALSE	TRUE	FALSE	TRUE	TRUE	TRUE
drMalDome.wa38.v1a1.chr10B.g002100.t3	FALSE	TRUE	FALSE	TRUE	TRUE	TRUE
drMalDome.wa38.v1a1.chr10B.g002100.t4	FALSE	TRUE	FALSE	TRUE	TRUE	TRUE
drMalDome.wa38.v1a1.chr10B.g002100.t5	FALSE	TRUE	FALSE	TRUE	TRUE	TRUE
drMalDome.wa38.v1a1.chr10B.g002110.t1	FALSE	TRUE	FALSE	FALSE	FALSE	FALSE
drMalDome.wa38.v1a1.chr10B.g002120.t1	FALSE	TRUE	TRUE	TRUE	TRUE	TRUE
drMalDome.wa38.v1a1.chr10B.g002130.t1	TRUE	TRUE	FALSE	FALSE	TRUE	TRUE
drMalDome.wa38.v1a1.chr10B.g002140.t1	TRUE	TRUE	FALSE	TRUE	TRUE	TRUE
drMalDome.wa38.v1a1.chr10B.g002140.t2	TRUE	TRUE	FALSE	TRUE	TRUE	TRUE
drMalDome.wa38.v1a1.chr10B.g002140.t3	FALSE	FALSE	FALSE	FALSE	TRUE	TRUE
drMalDome.wa38.v1a1.chr10B.g002150.t1	TRUE	TRUE	FALSE	FALSE	TRUE	TRUE
drMalDome.wa38.v1a1.chr10B.g002160.t1	TRUE	TRUE	FALSE	FALSE	TRUE	TRUE
drMalDome.wa38.v1a1.chr10B.g002170.t1	TRUE	TRUE	FALSE	FALSE	TRUE	TRUE
drMalDome.wa38.v1a1.chr10B.g002180.t1	TRUE	TRUE	FALSE	FALSE	TRUE	TRUE
drMalDome.wa38.v1a1.chr10B.g002190.t1	TRUE	TRUE	FALSE	FALSE	TRUE	TRUE
drMalDome.wa38.v1a1.chr10B.g002200.t1	TRUE	TRUE	FALSE	FALSE	TRUE	TRUE
drMalDome.wa38.v1a1.chr10B.g002210.t1	TRUE	TRUE	TRUE	TRUE	TRUE	TRUE
drMalDome.wa38.v1a1.chr10B.g002220.t1	TRUE	TRUE	FALSE	FALSE	TRUE	TRUE
drMalDome.wa38.v1a1.chr10B.g002230.t1	TRUE	TRUE	TRUE	TRUE	TRUE	TRUE
drMalDome.wa38.v1a1.chr10B.g002240.t1	TRUE	TRUE	FALSE	FALSE	TRUE	TRUE
drMalDome.wa38.v1a1.chr10B.g002250.t1	FALSE	FALSE	FALSE	FALSE	FALSE	FALSE
drMalDome.wa38.v1a1.chr10B.g002260.t1	TRUE	TRUE	FALSE	FALSE	TRUE	TRUE
drMalDome.wa38.v1a1.chr10B.g002270.t1	TRUE	TRUE	FALSE	FALSE	TRUE	TRUE
drMalDome.wa38.v1a1.chr10B.g002280.t1	FALSE	TRUE	FALSE	FALSE	FALSE	FALSE
drMalDome.wa38.v1a1.chr10B.g002290.t1	FALSE	TRUE	FALSE	FALSE	FALSE	FALSE
drMalDome.wa38.v1a1.chr10B.g002290.t2	FALSE	TRUE	FALSE	FALSE	FALSE	FALSE
drMalDome.wa38.v1a1.chr10B.g002300.t1	TRUE	TRUE	FALSE	FALSE	TRUE	TRUE
drMalDome.wa38.v1a1.chr10B.g002310.t1	TRUE	TRUE	TRUE	TRUE	TRUE	TRUE
drMalDome.wa38.v1a1.chr10B.g002320.t1	TRUE	TRUE	FALSE	FALSE	TRUE	TRUE
drMalDome.wa38.v1a1.chr10B.g002330.t1	FALSE	TRUE	FALSE	FALSE	FALSE	FALSE
drMalDome.wa38.v1a1.chr10B.g002340.t1	FALSE	TRUE	FALSE	FALSE	FALSE	TRUE
drMalDome.wa38.v1a1.chr10B.g002350.t1	TRUE	TRUE	TRUE	TRUE	TRUE	TRUE
drMalDome.wa38.v1a1.chr10B.g002350.t2	TRUE	TRUE	TRUE	TRUE	TRUE	TRUE
drMalDome.wa38.v1a1.chr10B.g002350.t3	TRUE	TRUE	TRUE	TRUE	TRUE	TRUE
drMalDome.wa38.v1a1.chr10B.g002350.t4	FALSE	FALSE	FALSE	FALSE	TRUE	TRUE
drMalDome.wa38.v1a1.chr10B.g002360.t1	TRUE	TRUE	TRUE	TRUE	TRUE	TRUE
drMalDome.wa38.v1a1.chr10B.g002370.t1	TRUE	TRUE	FALSE	FALSE	TRUE	TRUE
drMalDome.wa38.v1a1.chr10B.g002380.t1	TRUE	TRUE	FALSE	FALSE	TRUE	TRUE
drMalDome.wa38.v1a1.chr10B.g002390.t1	TRUE	TRUE	TRUE	TRUE	TRUE	TRUE
drMalDome.wa38.v1a1.chr10B.g002400.t1	TRUE	TRUE	TRUE	TRUE	TRUE	TRUE
drMalDome.wa38.v1a1.chr10B.g002410.t1	TRUE	TRUE	TRUE	TRUE	TRUE	TRUE
drMalDome.wa38.v1a1.chr10B.g002420.t1	TRUE	TRUE	FALSE	FALSE	TRUE	TRUE
drMalDome.wa38.v1a1.chr10B.g002430.t1	TRUE	TRUE	TRUE	TRUE	TRUE	TRUE
drMalDome.wa38.v1a1.chr10B.g002440.t1	TRUE	TRUE	TRUE	TRUE	TRUE	TRUE
drMalDome.wa38.v1a1.chr10B.g002450.t1	TRUE	TRUE	TRUE	TRUE	TRUE	TRUE
drMalDome.wa38.v1a1.chr10B.g002460.t1	FALSE	TRUE	FALSE	FALSE	FALSE	TRUE
drMalDome.wa38.v1a1.chr10B.g002470.t1	FALSE	TRUE	FALSE	FALSE	TRUE	TRUE
drMalDome.wa38.v1a1.chr10B.g002470.t2	FALSE	TRUE	FALSE	FALSE	TRUE	TRUE
drMalDome.wa38.v1a1.chr10B.g002480.t1	TRUE	TRUE	TRUE	TRUE	TRUE	TRUE
drMalDome.wa38.v1a1.chr10B.g002480.t2	TRUE	TRUE	TRUE	TRUE	TRUE	TRUE
drMalDome.wa38.v1a1.chr10B.g002490.t1	TRUE	TRUE	FALSE	FALSE	TRUE	TRUE
drMalDome.wa38.v1a1.chr10B.g002490.t2	TRUE	TRUE	FALSE	FALSE	TRUE	TRUE
drMalDome.wa38.v1a1.chr10B.g002500.t1	TRUE	TRUE	FALSE	FALSE	TRUE	TRUE
drMalDome.wa38.v1a1.chr10B.g002510.t1	FALSE	TRUE	FALSE	FALSE	FALSE	FALSE
drMalDome.wa38.v1a1.chr10B.g002520.t1	TRUE	TRUE	FALSE	FALSE	TRUE	TRUE
drMalDome.wa38.v1a1.chr10B.g002530.t1	TRUE	TRUE	TRUE	TRUE	TRUE	TRUE
drMalDome.wa38.v1a1.chr10B.g002540.t1	TRUE	TRUE	TRUE	TRUE	TRUE	TRUE
drMalDome.wa38.v1a1.chr10B.g002540.t2	TRUE	TRUE	TRUE	TRUE	TRUE	TRUE
drMalDome.wa38.v1a1.chr10B.g002550.t1	TRUE	TRUE	TRUE	TRUE	TRUE	TRUE
drMalDome.wa38.v1a1.chr10B.g002560.t1	TRUE	TRUE	TRUE	TRUE	TRUE	TRUE
drMalDome.wa38.v1a1.chr10B.g002570.t1	FALSE	TRUE	TRUE	TRUE	TRUE	TRUE
drMalDome.wa38.v1a1.chr10B.g002580.t1	TRUE	TRUE	FALSE	FALSE	TRUE	TRUE
drMalDome.wa38.v1a1.chr10B.g002590.t1	TRUE	TRUE	FALSE	FALSE	TRUE	TRUE
drMalDome.wa38.v1a1.chr10B.g002590.t2	TRUE	TRUE	FALSE	FALSE	TRUE	TRUE
drMalDome.wa38.v1a1.chr10B.g002600.t1	TRUE	TRUE	FALSE	FALSE	TRUE	TRUE
drMalDome.wa38.v1a1.chr10B.g002610.t1	TRUE	TRUE	FALSE	FALSE	TRUE	TRUE
drMalDome.wa38.v1a1.chr10B.g002620.t1	TRUE	TRUE	FALSE	FALSE	TRUE	TRUE
drMalDome.wa38.v1a1.chr10B.g002630.t1	TRUE	TRUE	FALSE	FALSE	TRUE	TRUE
drMalDome.wa38.v1a1.chr10B.g002640.t1	TRUE	TRUE	FALSE	FALSE	TRUE	TRUE
drMalDome.wa38.v1a1.chr10B.g002650.t1	TRUE	TRUE	FALSE	FALSE	TRUE	TRUE
drMalDome.wa38.v1a1.chr10B.g002660.t1	TRUE	TRUE	FALSE	FALSE	TRUE	TRUE
drMalDome.wa38.v1a1.chr10B.g002670.t1	TRUE	TRUE	FALSE	FALSE	TRUE	TRUE
drMalDome.wa38.v1a1.chr10B.g002680.t1	TRUE	TRUE	FALSE	FALSE	TRUE	TRUE
drMalDome.wa38.v1a1.chr10B.g002690.t1	TRUE	TRUE	FALSE	FALSE	TRUE	TRUE
drMalDome.wa38.v1a1.chr10B.g002700.t1	TRUE	TRUE	FALSE	FALSE	TRUE	TRUE
drMalDome.wa38.v1a1.chr10B.g002710.t1	TRUE	TRUE	FALSE	FALSE	TRUE	TRUE
drMalDome.wa38.v1a1.chr10B.g002720.t1	TRUE	TRUE	FALSE	FALSE	TRUE	TRUE
drMalDome.wa38.v1a1.chr10B.g002730.t1	TRUE	TRUE	FALSE	TRUE	FALSE	FALSE
drMalDome.wa38.v1a1.chr10B.g002740.t1	FALSE	FALSE	FALSE	FALSE	FALSE	FALSE
drMalDome.wa38.v1a1.chr10B.g002750.t1	FALSE	FALSE	FALSE	FALSE	TRUE	TRUE
drMalDome.wa38.v1a1.chr10B.g002760.t1	FALSE	TRUE	FALSE	FALSE	TRUE	TRUE
drMalDome.wa38.v1a1.chr10B.g002770.t1	TRUE	TRUE	TRUE	TRUE	TRUE	TRUE
drMalDome.wa38.v1a1.chr10B.g002780.t1	TRUE	TRUE	TRUE	TRUE	TRUE	TRUE
drMalDome.wa38.v1a1.chr10B.g002790.t1	TRUE	TRUE	TRUE	TRUE	TRUE	TRUE
drMalDome.wa38.v1a1.chr10B.g002800.t1	TRUE	TRUE	FALSE	TRUE	TRUE	TRUE
drMalDome.wa38.v1a1.chr10B.g002800.t2	TRUE	TRUE	FALSE	TRUE	TRUE	TRUE
drMalDome.wa38.v1a1.chr10B.g002810.t1	TRUE	TRUE	TRUE	TRUE	TRUE	TRUE
drMalDome.wa38.v1a1.chr10B.g002820.t1	TRUE	TRUE	TRUE	TRUE	TRUE	TRUE
drMalDome.wa38.v1a1.chr10B.g002830.t1	FALSE	FALSE	FALSE	FALSE	FALSE	FALSE
drMalDome.wa38.v1a1.chr10B.g002840.t1	TRUE	TRUE	TRUE	TRUE	TRUE	TRUE
drMalDome.wa38.v1a1.chr10B.g002850.t1	TRUE	TRUE	FALSE	FALSE	TRUE	TRUE
drMalDome.wa38.v1a1.chr10B.g002860.t1	FALSE	FALSE	FALSE	FALSE	TRUE	TRUE
drMalDome.wa38.v1a1.chr10B.g002870.t1	TRUE	TRUE	TRUE	TRUE	TRUE	TRUE
drMalDome.wa38.v1a1.chr10B.g002880.t1	TRUE	TRUE	FALSE	FALSE	TRUE	FALSE
drMalDome.wa38.v1a1.chr10B.g002890.t1	TRUE	TRUE	FALSE	FALSE	TRUE	TRUE
drMalDome.wa38.v1a1.chr10B.g002900.t1	TRUE	TRUE	TRUE	TRUE	TRUE	TRUE
drMalDome.wa38.v1a1.chr10B.g002910.t1	TRUE	TRUE	FALSE	TRUE	TRUE	TRUE
drMalDome.wa38.v1a1.chr10B.g002920.t1	TRUE	TRUE	TRUE	TRUE	TRUE	TRUE
drMalDome.wa38.v1a1.chr10B.g002930.t1	FALSE	TRUE	FALSE	TRUE	TRUE	TRUE
drMalDome.wa38.v1a1.chr10B.g002940.t1	TRUE	TRUE	TRUE	TRUE	TRUE	TRUE
drMalDome.wa38.v1a1.chr10B.g002950.t1	TRUE	TRUE	FALSE	FALSE	FALSE	TRUE
drMalDome.wa38.v1a1.chr10B.g002960.t1	FALSE	TRUE	FALSE	FALSE	FALSE	FALSE
drMalDome.wa38.v1a1.chr10B.g002970.t1	TRUE	TRUE	FALSE	FALSE	TRUE	TRUE
drMalDome.wa38.v1a1.chr10B.g002980.t1	TRUE	TRUE	FALSE	TRUE	TRUE	TRUE
drMalDome.wa38.v1a1.chr10B.g002990.t1	TRUE	TRUE	TRUE	TRUE	TRUE	TRUE
drMalDome.wa38.v1a1.chr10B.g002990.t2	TRUE	TRUE	TRUE	TRUE	TRUE	TRUE
drMalDome.wa38.v1a1.chr10B.g002990.t3	TRUE	TRUE	TRUE	TRUE	TRUE	TRUE
drMalDome.wa38.v1a1.chr10B.g002990.t4	TRUE	TRUE	TRUE	TRUE	TRUE	TRUE
drMalDome.wa38.v1a1.chr10B.g002990.t5	TRUE	TRUE	TRUE	TRUE	TRUE	TRUE
drMalDome.wa38.v1a1.chr10B.g003000.t1	TRUE	TRUE	FALSE	TRUE	TRUE	TRUE
drMalDome.wa38.v1a1.chr10B.g003010.t1	TRUE	TRUE	TRUE	TRUE	TRUE	TRUE
drMalDome.wa38.v1a1.chr10B.g003020.t1	FALSE	TRUE	FALSE	FALSE	TRUE	TRUE
drMalDome.wa38.v1a1.chr10B.g003030.t1	FALSE	FALSE	FALSE	FALSE	FALSE	FALSE
drMalDome.wa38.v1a1.chr10B.g003040.t1	FALSE	FALSE	FALSE	FALSE	TRUE	TRUE
drMalDome.wa38.v1a1.chr10B.g003050.t1	FALSE	FALSE	FALSE	FALSE	TRUE	TRUE
drMalDome.wa38.v1a1.chr10B.g003060.t1	TRUE	TRUE	TRUE	TRUE	TRUE	TRUE
drMalDome.wa38.v1a1.chr10B.g003070.t1	FALSE	FALSE	FALSE	FALSE	TRUE	FALSE
drMalDome.wa38.v1a1.chr10B.g003080.t1	TRUE	TRUE	FALSE	FALSE	TRUE	TRUE
drMalDome.wa38.v1a1.chr10B.g003080.t2	TRUE	TRUE	FALSE	FALSE	TRUE	TRUE
drMalDome.wa38.v1a1.chr10B.g003090.t1	TRUE	TRUE	TRUE	TRUE	TRUE	TRUE
drMalDome.wa38.v1a1.chr10B.g003090.t2	TRUE	TRUE	TRUE	TRUE	TRUE	TRUE
drMalDome.wa38.v1a1.chr10B.g003090.t3	TRUE	TRUE	TRUE	TRUE	TRUE	TRUE
drMalDome.wa38.v1a1.chr10B.g003090.t4	TRUE	TRUE	TRUE	TRUE	TRUE	TRUE
drMalDome.wa38.v1a1.chr10B.g003100.t1	TRUE	TRUE	TRUE	TRUE	TRUE	TRUE
drMalDome.wa38.v1a1.chr10B.g003110.t1	TRUE	TRUE	FALSE	TRUE	TRUE	TRUE
drMalDome.wa38.v1a1.chr10B.g003120.t1	TRUE	TRUE	FALSE	FALSE	TRUE	TRUE
drMalDome.wa38.v1a1.chr10B.g003130.t1	TRUE	TRUE	TRUE	TRUE	TRUE	TRUE
drMalDome.wa38.v1a1.chr10B.g003130.t2	TRUE	TRUE	TRUE	TRUE	TRUE	TRUE
drMalDome.wa38.v1a1.chr10B.g003140.t1	FALSE	TRUE	FALSE	FALSE	FALSE	FALSE
drMalDome.wa38.v1a1.chr10B.g003150.t1	TRUE	TRUE	TRUE	TRUE	TRUE	TRUE
drMalDome.wa38.v1a1.chr10B.g003160.t1	FALSE	TRUE	FALSE	FALSE	FALSE	FALSE
drMalDome.wa38.v1a1.chr10B.g003170.t1	FALSE	FALSE	FALSE	FALSE	FALSE	FALSE
drMalDome.wa38.v1a1.chr10B.g003180.t1	TRUE	TRUE	FALSE	FALSE	FALSE	FALSE
drMalDome.wa38.v1a1.chr10B.g003190.t1	TRUE	TRUE	FALSE	FALSE	TRUE	TRUE
drMalDome.wa38.v1a1.chr10B.g003200.t1	FALSE	TRUE	FALSE	FALSE	TRUE	TRUE
drMalDome.wa38.v1a1.chr10B.g003210.t1	TRUE	TRUE	FALSE	FALSE	TRUE	TRUE
drMalDome.wa38.v1a1.chr10B.g003210.t2	TRUE	TRUE	FALSE	FALSE	TRUE	TRUE
drMalDome.wa38.v1a1.chr10B.g003220.t1	TRUE	TRUE	FALSE	TRUE	TRUE	TRUE
drMalDome.wa38.v1a1.chr10B.g003220.t2	TRUE	TRUE	FALSE	TRUE	TRUE	TRUE
drMalDome.wa38.v1a1.chr10B.g003230.t1	TRUE	TRUE	FALSE	TRUE	TRUE	TRUE
drMalDome.wa38.v1a1.chr10B.g003230.t2	FALSE	FALSE	FALSE	FALSE	TRUE	TRUE
drMalDome.wa38.v1a1.chr10B.g003240.t1	TRUE	TRUE	TRUE	TRUE	TRUE	TRUE
drMalDome.wa38.v1a1.chr10B.g003250.t1	TRUE	TRUE	FALSE	FALSE	TRUE	TRUE
drMalDome.wa38.v1a1.chr10B.g003260.t1	TRUE	TRUE	FALSE	FALSE	TRUE	TRUE
drMalDome.wa38.v1a1.chr10B.g003270.t1	TRUE	TRUE	FALSE	FALSE	TRUE	TRUE
drMalDome.wa38.v1a1.chr10B.g003280.t1	FALSE	TRUE	FALSE	FALSE	FALSE	FALSE
drMalDome.wa38.v1a1.chr10B.g003290.t1	FALSE	FALSE	FALSE	FALSE	TRUE	TRUE
drMalDome.wa38.v1a1.chr10B.g003300.t1	TRUE	TRUE	TRUE	TRUE	TRUE	TRUE
drMalDome.wa38.v1a1.chr10B.g003310.t1	TRUE	TRUE	FALSE	FALSE	TRUE	TRUE
drMalDome.wa38.v1a1.chr10B.g003320.t1	TRUE	TRUE	TRUE	TRUE	TRUE	TRUE
drMalDome.wa38.v1a1.chr10B.g003330.t1	FALSE	TRUE	FALSE	FALSE	TRUE	TRUE
drMalDome.wa38.v1a1.chr10B.g003340.t1	TRUE	TRUE	TRUE	TRUE	TRUE	TRUE
drMalDome.wa38.v1a1.chr10B.g003350.t1	TRUE	TRUE	TRUE	TRUE	TRUE	TRUE
drMalDome.wa38.v1a1.chr10B.g003360.t1	TRUE	TRUE	FALSE	FALSE	TRUE	TRUE
drMalDome.wa38.v1a1.chr10B.g003370.t1	TRUE	TRUE	TRUE	TRUE	TRUE	TRUE
drMalDome.wa38.v1a1.chr10B.g003380.t1	TRUE	TRUE	TRUE	TRUE	TRUE	TRUE
drMalDome.wa38.v1a1.chr10B.g003390.t1	TRUE	TRUE	TRUE	TRUE	TRUE	TRUE
drMalDome.wa38.v1a1.chr10B.g003400.t1	TRUE	TRUE	TRUE	TRUE	TRUE	TRUE
drMalDome.wa38.v1a1.chr10B.g003410.t1	FALSE	TRUE	FALSE	FALSE	TRUE	FALSE
drMalDome.wa38.v1a1.chr10B.g003420.t1	TRUE	TRUE	FALSE	TRUE	TRUE	TRUE
drMalDome.wa38.v1a1.chr10B.g003420.t2	TRUE	TRUE	FALSE	TRUE	TRUE	TRUE
drMalDome.wa38.v1a1.chr10B.g003420.t3	TRUE	TRUE	FALSE	TRUE	TRUE	TRUE
drMalDome.wa38.v1a1.chr10B.g003420.t4	TRUE	TRUE	FALSE	TRUE	TRUE	TRUE
drMalDome.wa38.v1a1.chr10B.g003430.t1	FALSE	TRUE	FALSE	FALSE	TRUE	TRUE
drMalDome.wa38.v1a1.chr10B.g003440.t1	FALSE	FALSE	FALSE	FALSE	TRUE	TRUE
drMalDome.wa38.v1a1.chr10B.g003450.t1	FALSE	FALSE	FALSE	FALSE	TRUE	TRUE
drMalDome.wa38.v1a1.chr10B.g003460.t1	TRUE	TRUE	FALSE	FALSE	TRUE	FALSE
drMalDome.wa38.v1a1.chr10B.g003470.t1	FALSE	TRUE	FALSE	TRUE	TRUE	TRUE
drMalDome.wa38.v1a1.chr10B.g003480.t1	FALSE	FALSE	FALSE	FALSE	TRUE	TRUE
drMalDome.wa38.v1a1.chr10B.g003490.t1	FALSE	TRUE	FALSE	TRUE	TRUE	TRUE
drMalDome.wa38.v1a1.chr10B.g003500.t1	TRUE	TRUE	TRUE	TRUE	TRUE	TRUE
drMalDome.wa38.v1a1.chr10B.g003500.t2	TRUE	TRUE	TRUE	TRUE	TRUE	TRUE
drMalDome.wa38.v1a1.chr10B.g003500.t3	TRUE	TRUE	TRUE	TRUE	TRUE	TRUE
drMalDome.wa38.v1a1.chr10B.g003500.t4	FALSE	FALSE	FALSE	FALSE	TRUE	TRUE
drMalDome.wa38.v1a1.chr10B.g003500.t5	FALSE	FALSE	FALSE	FALSE	TRUE	TRUE
drMalDome.wa38.v1a1.chr10B.g003510.t1	TRUE	TRUE	TRUE	TRUE	TRUE	TRUE
drMalDome.wa38.v1a1.chr10B.g003520.t1	FALSE	FALSE	FALSE	FALSE	TRUE	TRUE
drMalDome.wa38.v1a1.chr10B.g003530.t1	FALSE	TRUE	FALSE	TRUE	TRUE	TRUE
drMalDome.wa38.v1a1.chr10B.g003540.t1	TRUE	TRUE	TRUE	TRUE	TRUE	TRUE
drMalDome.wa38.v1a1.chr10B.g003540.t2	TRUE	TRUE	TRUE	TRUE	TRUE	TRUE
drMalDome.wa38.v1a1.chr10B.g003540.t3	TRUE	TRUE	TRUE	TRUE	TRUE	TRUE
drMalDome.wa38.v1a1.chr10B.g003550.t1	TRUE	TRUE	TRUE	TRUE	TRUE	TRUE
drMalDome.wa38.v1a1.chr10B.g003560.t1	FALSE	TRUE	FALSE	FALSE	TRUE	TRUE
drMalDome.wa38.v1a1.chr10B.g003570.t1	TRUE	TRUE	TRUE	TRUE	TRUE	TRUE
drMalDome.wa38.v1a1.chr10B.g003570.t2	TRUE	TRUE	TRUE	TRUE	TRUE	TRUE
drMalDome.wa38.v1a1.chr10B.g003570.t3	TRUE	TRUE	TRUE	TRUE	TRUE	TRUE
drMalDome.wa38.v1a1.chr10B.g003570.t4	TRUE	TRUE	TRUE	TRUE	TRUE	TRUE
drMalDome.wa38.v1a1.chr10B.g003570.t5	TRUE	TRUE	TRUE	TRUE	TRUE	TRUE
drMalDome.wa38.v1a1.chr10B.g003580.t1	TRUE	TRUE	FALSE	FALSE	TRUE	TRUE
drMalDome.wa38.v1a1.chr10B.g003590.t1	FALSE	TRUE	FALSE	FALSE	TRUE	TRUE
drMalDome.wa38.v1a1.chr10B.g003600.t1	TRUE	TRUE	FALSE	FALSE	TRUE	TRUE
drMalDome.wa38.v1a1.chr10B.g003610.t1	FALSE	TRUE	FALSE	FALSE	TRUE	TRUE
drMalDome.wa38.v1a1.chr10B.g003620.t1	TRUE	TRUE	TRUE	TRUE	TRUE	TRUE
drMalDome.wa38.v1a1.chr10B.g003630.t1	TRUE	TRUE	TRUE	TRUE	TRUE	TRUE
drMalDome.wa38.v1a1.chr10B.g003630.t2	TRUE	TRUE	TRUE	TRUE	TRUE	TRUE
drMalDome.wa38.v1a1.chr10B.g003640.t1	FALSE	TRUE	FALSE	TRUE	TRUE	FALSE
drMalDome.wa38.v1a1.chr10B.g003640.t2	FALSE	TRUE	FALSE	TRUE	TRUE	FALSE
drMalDome.wa38.v1a1.chr10B.g003650.t1	TRUE	TRUE	TRUE	TRUE	TRUE	FALSE
drMalDome.wa38.v1a1.chr10B.g003660.t1	FALSE	TRUE	FALSE	FALSE	TRUE	TRUE
drMalDome.wa38.v1a1.chr10B.g003670.t1	TRUE	TRUE	FALSE	FALSE	FALSE	FALSE
drMalDome.wa38.v1a1.chr10B.g003680.t1	FALSE	TRUE	FALSE	FALSE	FALSE	FALSE
drMalDome.wa38.v1a1.chr10B.g003690.t1	FALSE	TRUE	FALSE	TRUE	TRUE	FALSE
drMalDome.wa38.v1a1.chr10B.g003700.t1	TRUE	TRUE	FALSE	FALSE	FALSE	FALSE
drMalDome.wa38.v1a1.chr10B.g003710.t1	TRUE	TRUE	TRUE	TRUE	TRUE	TRUE
drMalDome.wa38.v1a1.chr10B.g003720.t1	TRUE	TRUE	FALSE	FALSE	FALSE	FALSE
drMalDome.wa38.v1a1.chr10B.g003730.t1	TRUE	TRUE	FALSE	FALSE	TRUE	TRUE
drMalDome.wa38.v1a1.chr10B.g003730.t2	TRUE	TRUE	TRUE	TRUE	TRUE	TRUE
drMalDome.wa38.v1a1.chr10B.g003740.t1	TRUE	TRUE	FALSE	FALSE	TRUE	TRUE
drMalDome.wa38.v1a1.chr10B.g003750.t1	TRUE	TRUE	FALSE	FALSE	TRUE	TRUE
drMalDome.wa38.v1a1.chr10B.g003760.t1	TRUE	TRUE	TRUE	TRUE	TRUE	TRUE
drMalDome.wa38.v1a1.chr10B.g003770.t1	TRUE	TRUE	TRUE	TRUE	TRUE	TRUE
drMalDome.wa38.v1a1.chr10B.g003780.t1	TRUE	TRUE	FALSE	FALSE	TRUE	TRUE
drMalDome.wa38.v1a1.chr10B.g003790.t1	TRUE	TRUE	TRUE	TRUE	TRUE	TRUE
drMalDome.wa38.v1a1.chr10B.g003800.t1	FALSE	TRUE	TRUE	TRUE	TRUE	TRUE
drMalDome.wa38.v1a1.chr10B.g003810.t1	TRUE	TRUE	TRUE	TRUE	TRUE	TRUE
drMalDome.wa38.v1a1.chr10B.g003820.t1	TRUE	TRUE	TRUE	TRUE	TRUE	TRUE
drMalDome.wa38.v1a1.chr10B.g003830.t1	FALSE	TRUE	FALSE	FALSE	TRUE	TRUE
drMalDome.wa38.v1a1.chr10B.g003830.t2	FALSE	TRUE	FALSE	FALSE	TRUE	TRUE
drMalDome.wa38.v1a1.chr10B.g003840.t1	TRUE	TRUE	TRUE	TRUE	TRUE	TRUE
drMalDome.wa38.v1a1.chr10B.g003850.t1	TRUE	TRUE	TRUE	TRUE	TRUE	TRUE
drMalDome.wa38.v1a1.chr10B.g003860.t1	FALSE	FALSE	FALSE	FALSE	FALSE	FALSE
drMalDome.wa38.v1a1.chr10B.g003870.t1	TRUE	TRUE	TRUE	TRUE	TRUE	TRUE
drMalDome.wa38.v1a1.chr10B.g003870.t2	TRUE	TRUE	TRUE	TRUE	TRUE	TRUE
drMalDome.wa38.v1a1.chr10B.g003880.t1	TRUE	TRUE	FALSE	TRUE	TRUE	TRUE
drMalDome.wa38.v1a1.chr10B.g003890.t1	FALSE	TRUE	FALSE	FALSE	TRUE	TRUE
drMalDome.wa38.v1a1.chr10B.g003900.t1	FALSE	TRUE	FALSE	FALSE	TRUE	TRUE
drMalDome.wa38.v1a1.chr10B.g003910.t1	FALSE	TRUE	TRUE	TRUE	TRUE	TRUE
drMalDome.wa38.v1a1.chr10B.g003920.t1	TRUE	TRUE	TRUE	TRUE	TRUE	TRUE
drMalDome.wa38.v1a1.chr10B.g003920.t2	TRUE	TRUE	TRUE	TRUE	TRUE	TRUE
drMalDome.wa38.v1a1.chr10B.g003930.t1	FALSE	TRUE	FALSE	TRUE	TRUE	TRUE
drMalDome.wa38.v1a1.chr10B.g003940.t1	TRUE	TRUE	FALSE	FALSE	FALSE	TRUE
drMalDome.wa38.v1a1.chr10B.g003950.t1	FALSE	TRUE	FALSE	FALSE	TRUE	TRUE
drMalDome.wa38.v1a1.chr10B.g003960.t1	FALSE	FALSE	FALSE	FALSE	TRUE	TRUE
drMalDome.wa38.v1a1.chr10B.g003970.t1	TRUE	TRUE	FALSE	TRUE	TRUE	TRUE
drMalDome.wa38.v1a1.chr10B.g003980.t1	TRUE	TRUE	TRUE	TRUE	TRUE	TRUE
drMalDome.wa38.v1a1.chr10B.g003990.t1	FALSE	FALSE	FALSE	FALSE	FALSE	FALSE
drMalDome.wa38.v1a1.chr10B.g004000.t1	FALSE	FALSE	TRUE	TRUE	TRUE	TRUE
drMalDome.wa38.v1a1.chr10B.g004010.t1	FALSE	TRUE	TRUE	TRUE	TRUE	TRUE
drMalDome.wa38.v1a1.chr10B.g004020.t1	TRUE	TRUE	FALSE	FALSE	TRUE	TRUE
drMalDome.wa38.v1a1.chr10B.g004030.t1	FALSE	TRUE	TRUE	TRUE	TRUE	TRUE
drMalDome.wa38.v1a1.chr10B.g004040.t1	TRUE	TRUE	FALSE	FALSE	TRUE	TRUE
drMalDome.wa38.v1a1.chr10B.g004050.t1	TRUE	TRUE	FALSE	FALSE	FALSE	FALSE
drMalDome.wa38.v1a1.chr10B.g004060.t1	FALSE	TRUE	FALSE	TRUE	TRUE	TRUE
drMalDome.wa38.v1a1.chr10B.g004060.t2	FALSE	TRUE	FALSE	TRUE	TRUE	TRUE
drMalDome.wa38.v1a1.chr10B.g004070.t1	FALSE	TRUE	FALSE	FALSE	FALSE	FALSE
drMalDome.wa38.v1a1.chr10B.g004080.t1	TRUE	TRUE	TRUE	TRUE	TRUE	TRUE
drMalDome.wa38.v1a1.chr10B.g004080.t2	TRUE	TRUE	TRUE	TRUE	TRUE	TRUE
drMalDome.wa38.v1a1.chr10B.g004090.t1	TRUE	TRUE	FALSE	TRUE	FALSE	FALSE
drMalDome.wa38.v1a1.chr10B.g004100.t1	TRUE	TRUE	FALSE	FALSE	TRUE	TRUE
drMalDome.wa38.v1a1.chr10B.g004110.t1	TRUE	TRUE	FALSE	FALSE	TRUE	TRUE
drMalDome.wa38.v1a1.chr10B.g004120.t1	FALSE	TRUE	FALSE	TRUE	TRUE	TRUE
drMalDome.wa38.v1a1.chr10B.g004130.t1	TRUE	TRUE	FALSE	FALSE	TRUE	TRUE
drMalDome.wa38.v1a1.chr10B.g004140.t1	FALSE	TRUE	FALSE	FALSE	TRUE	TRUE
drMalDome.wa38.v1a1.chr10B.g004140.t2	FALSE	TRUE	FALSE	FALSE	TRUE	TRUE
drMalDome.wa38.v1a1.chr10B.g004150.t1	TRUE	TRUE	FALSE	FALSE	TRUE	TRUE
drMalDome.wa38.v1a1.chr10B.g004160.t1	TRUE	TRUE	FALSE	TRUE	TRUE	TRUE
drMalDome.wa38.v1a1.chr10B.g004170.t1	FALSE	TRUE	TRUE	TRUE	TRUE	TRUE
drMalDome.wa38.v1a1.chr10B.g004180.t1	FALSE	FALSE	TRUE	TRUE	TRUE	TRUE
drMalDome.wa38.v1a1.chr10B.g004190.t1	FALSE	TRUE	FALSE	FALSE	FALSE	FALSE
drMalDome.wa38.v1a1.chr10B.g004200.t1	TRUE	TRUE	TRUE	TRUE	TRUE	TRUE
drMalDome.wa38.v1a1.chr10B.g004210.t1	TRUE	TRUE	TRUE	TRUE	TRUE	TRUE
drMalDome.wa38.v1a1.chr10B.g004210.t2	TRUE	TRUE	TRUE	TRUE	TRUE	TRUE
drMalDome.wa38.v1a1.chr10B.g004220.t1	TRUE	TRUE	FALSE	FALSE	TRUE	TRUE
drMalDome.wa38.v1a1.chr10B.g004230.t1	TRUE	TRUE	TRUE	TRUE	TRUE	TRUE
drMalDome.wa38.v1a1.chr10B.g004240.t1	FALSE	TRUE	FALSE	FALSE	TRUE	TRUE
drMalDome.wa38.v1a1.chr10B.g004250.t1	TRUE	TRUE	TRUE	TRUE	TRUE	TRUE
drMalDome.wa38.v1a1.chr10B.g004260.t1	TRUE	TRUE	TRUE	TRUE	TRUE	TRUE
drMalDome.wa38.v1a1.chr10B.g004270.t1	TRUE	TRUE	TRUE	TRUE	TRUE	TRUE
drMalDome.wa38.v1a1.chr10B.g004270.t2	TRUE	TRUE	TRUE	TRUE	TRUE	TRUE
drMalDome.wa38.v1a1.chr10B.g004280.t1	FALSE	FALSE	FALSE	FALSE	TRUE	TRUE
drMalDome.wa38.v1a1.chr10B.g004290.t1	FALSE	TRUE	FALSE	FALSE	TRUE	TRUE
drMalDome.wa38.v1a1.chr10B.g004300.t1	TRUE	TRUE	FALSE	FALSE	TRUE	TRUE
drMalDome.wa38.v1a1.chr10B.g004310.t1	TRUE	TRUE	TRUE	TRUE	TRUE	TRUE
drMalDome.wa38.v1a1.chr10B.g004320.t1	TRUE	TRUE	TRUE	TRUE	TRUE	TRUE
drMalDome.wa38.v1a1.chr10B.g004320.t2	TRUE	TRUE	TRUE	TRUE	TRUE	TRUE
drMalDome.wa38.v1a1.chr10B.g004320.t3	TRUE	TRUE	TRUE	TRUE	TRUE	TRUE
drMalDome.wa38.v1a1.chr10B.g004320.t4	FALSE	FALSE	FALSE	FALSE	TRUE	TRUE
drMalDome.wa38.v1a1.chr10B.g004320.t5	FALSE	FALSE	FALSE	FALSE	TRUE	TRUE
drMalDome.wa38.v1a1.chr10B.g004320.t6	FALSE	FALSE	FALSE	FALSE	TRUE	TRUE
drMalDome.wa38.v1a1.chr10B.g004330.t1	TRUE	TRUE	TRUE	TRUE	TRUE	TRUE
drMalDome.wa38.v1a1.chr10B.g004340.t1	FALSE	TRUE	TRUE	TRUE	TRUE	TRUE
drMalDome.wa38.v1a1.chr10B.g004350.t1	TRUE	TRUE	FALSE	FALSE	TRUE	TRUE
drMalDome.wa38.v1a1.chr10B.g004360.t1	TRUE	TRUE	FALSE	FALSE	FALSE	FALSE
drMalDome.wa38.v1a1.chr10B.g004370.t1	TRUE	TRUE	TRUE	TRUE	TRUE	TRUE
drMalDome.wa38.v1a1.chr10B.g004380.t1	TRUE	TRUE	FALSE	FALSE	TRUE	TRUE
drMalDome.wa38.v1a1.chr10B.g004390.t1	TRUE	TRUE	TRUE	TRUE	TRUE	TRUE
drMalDome.wa38.v1a1.chr10B.g004400.t1	TRUE	TRUE	FALSE	FALSE	TRUE	TRUE
drMalDome.wa38.v1a1.chr10B.g004410.t1	FALSE	TRUE	FALSE	FALSE	FALSE	TRUE
drMalDome.wa38.v1a1.chr10B.g004420.t1	TRUE	TRUE	FALSE	FALSE	TRUE	TRUE
drMalDome.wa38.v1a1.chr10B.g004430.t1	TRUE	TRUE	FALSE	FALSE	TRUE	TRUE
drMalDome.wa38.v1a1.chr10B.g004440.t1	TRUE	TRUE	FALSE	FALSE	TRUE	TRUE
drMalDome.wa38.v1a1.chr10B.g004440.t2	TRUE	TRUE	FALSE	FALSE	TRUE	TRUE
drMalDome.wa38.v1a1.chr10B.g004450.t1	TRUE	TRUE	TRUE	TRUE	TRUE	TRUE
drMalDome.wa38.v1a1.chr10B.g004460.t1	FALSE	FALSE	TRUE	TRUE	FALSE	TRUE
drMalDome.wa38.v1a1.chr10B.g004470.t1	TRUE	TRUE	TRUE	TRUE	TRUE	TRUE
drMalDome.wa38.v1a1.chr10B.g004480.t1	TRUE	TRUE	FALSE	FALSE	TRUE	TRUE
drMalDome.wa38.v1a1.chr10B.g004490.t1	TRUE	TRUE	TRUE	TRUE	TRUE	TRUE
drMalDome.wa38.v1a1.chr10B.g004500.t1	TRUE	TRUE	TRUE	TRUE	TRUE	TRUE
drMalDome.wa38.v1a1.chr10B.g004500.t2	FALSE	FALSE	TRUE	TRUE	TRUE	TRUE
drMalDome.wa38.v1a1.chr10B.g004510.t1	TRUE	TRUE	TRUE	TRUE	TRUE	TRUE
drMalDome.wa38.v1a1.chr10B.g004520.t1	TRUE	TRUE	FALSE	FALSE	TRUE	TRUE
drMalDome.wa38.v1a1.chr10B.g004530.t1	TRUE	TRUE	TRUE	TRUE	TRUE	TRUE
drMalDome.wa38.v1a1.chr10B.g004540.t1	TRUE	TRUE	FALSE	TRUE	TRUE	TRUE
drMalDome.wa38.v1a1.chr10B.g004540.t2	TRUE	TRUE	FALSE	TRUE	TRUE	TRUE
drMalDome.wa38.v1a1.chr10B.g004540.t3	TRUE	TRUE	FALSE	TRUE	TRUE	TRUE
drMalDome.wa38.v1a1.chr10B.g004550.t1	TRUE	TRUE	FALSE	FALSE	TRUE	TRUE
drMalDome.wa38.v1a1.chr10B.g004560.t1	TRUE	TRUE	TRUE	TRUE	TRUE	TRUE
drMalDome.wa38.v1a1.chr10B.g004570.t1	TRUE	TRUE	FALSE	FALSE	TRUE	TRUE
drMalDome.wa38.v1a1.chr10B.g004580.t1	TRUE	TRUE	TRUE	TRUE	TRUE	TRUE
drMalDome.wa38.v1a1.chr10B.g004590.t1	TRUE	TRUE	FALSE	FALSE	TRUE	TRUE
drMalDome.wa38.v1a1.chr10B.g004600.t1	FALSE	FALSE	FALSE	FALSE	FALSE	FALSE
drMalDome.wa38.v1a1.chr10B.g004610.t1	TRUE	TRUE	TRUE	TRUE	TRUE	TRUE
drMalDome.wa38.v1a1.chr10B.g004610.t2	TRUE	TRUE	TRUE	TRUE	TRUE	TRUE
drMalDome.wa38.v1a1.chr10B.g004620.t1	TRUE	TRUE	FALSE	FALSE	FALSE	FALSE
drMalDome.wa38.v1a1.chr10B.g004630.t1	TRUE	TRUE	FALSE	FALSE	TRUE	TRUE
drMalDome.wa38.v1a1.chr10B.g004640.t1	FALSE	TRUE	FALSE	FALSE	FALSE	FALSE
drMalDome.wa38.v1a1.chr10B.g004650.t1	TRUE	TRUE	FALSE	TRUE	TRUE	TRUE
drMalDome.wa38.v1a1.chr10B.g004660.t1	TRUE	TRUE	TRUE	TRUE	FALSE	FALSE
drMalDome.wa38.v1a1.chr10B.g004670.t1	TRUE	TRUE	TRUE	TRUE	TRUE	TRUE
drMalDome.wa38.v1a1.chr10B.g004680.t1	TRUE	TRUE	FALSE	FALSE	TRUE	TRUE
drMalDome.wa38.v1a1.chr10B.g004680.t2	TRUE	TRUE	FALSE	FALSE	TRUE	TRUE
drMalDome.wa38.v1a1.chr10B.g004680.t3	TRUE	TRUE	FALSE	FALSE	TRUE	TRUE
drMalDome.wa38.v1a1.chr10B.g004690.t1	TRUE	TRUE	FALSE	TRUE	TRUE	TRUE
drMalDome.wa38.v1a1.chr10B.g004690.t2	TRUE	TRUE	FALSE	TRUE	TRUE	TRUE
drMalDome.wa38.v1a1.chr10B.g004700.t1	TRUE	TRUE	TRUE	TRUE	TRUE	TRUE
drMalDome.wa38.v1a1.chr10B.g004710.t1	TRUE	TRUE	FALSE	FALSE	TRUE	TRUE
drMalDome.wa38.v1a1.chr10B.g004720.t1	TRUE	TRUE	FALSE	FALSE	TRUE	TRUE
drMalDome.wa38.v1a1.chr10B.g004730.t1	TRUE	TRUE	TRUE	TRUE	TRUE	TRUE
drMalDome.wa38.v1a1.chr10B.g004740.t1	TRUE	TRUE	FALSE	FALSE	FALSE	TRUE
drMalDome.wa38.v1a1.chr10B.g004750.t1	TRUE	TRUE	FALSE	FALSE	TRUE	TRUE
drMalDome.wa38.v1a1.chr10B.g004760.t1	TRUE	TRUE	TRUE	TRUE	TRUE	TRUE
drMalDome.wa38.v1a1.chr10B.g004770.t1	TRUE	TRUE	TRUE	TRUE	TRUE	TRUE
drMalDome.wa38.v1a1.chr10B.g004780.t1	TRUE	TRUE	FALSE	TRUE	TRUE	TRUE
drMalDome.wa38.v1a1.chr10B.g004790.t1	TRUE	TRUE	FALSE	TRUE	TRUE	TRUE
drMalDome.wa38.v1a1.chr10B.g004800.t1	TRUE	TRUE	FALSE	FALSE	FALSE	FALSE
drMalDome.wa38.v1a1.chr10B.g004810.t1	TRUE	TRUE	FALSE	FALSE	TRUE	TRUE
drMalDome.wa38.v1a1.chr10B.g004820.t1	TRUE	TRUE	FALSE	FALSE	FALSE	FALSE
drMalDome.wa38.v1a1.chr10B.g004830.t1	TRUE	TRUE	TRUE	TRUE	TRUE	TRUE
drMalDome.wa38.v1a1.chr10B.g004840.t1	TRUE	TRUE	TRUE	TRUE	TRUE	TRUE
drMalDome.wa38.v1a1.chr10B.g004840.t2	TRUE	TRUE	TRUE	TRUE	TRUE	TRUE
drMalDome.wa38.v1a1.chr10B.g004850.t1	TRUE	TRUE	FALSE	FALSE	TRUE	TRUE
drMalDome.wa38.v1a1.chr10B.g004860.t1	TRUE	TRUE	FALSE	TRUE	TRUE	TRUE
drMalDome.wa38.v1a1.chr10B.g004870.t1	TRUE	TRUE	TRUE	TRUE	TRUE	TRUE
drMalDome.wa38.v1a1.chr10B.g004870.t2	TRUE	TRUE	TRUE	TRUE	TRUE	TRUE
drMalDome.wa38.v1a1.chr10B.g004880.t1	TRUE	TRUE	TRUE	TRUE	TRUE	TRUE
drMalDome.wa38.v1a1.chr10B.g004890.t1	FALSE	FALSE	FALSE	FALSE	FALSE	FALSE
drMalDome.wa38.v1a1.chr10B.g004900.t1	TRUE	TRUE	TRUE	TRUE	TRUE	TRUE
drMalDome.wa38.v1a1.chr10B.g004910.t1	TRUE	TRUE	FALSE	TRUE	TRUE	TRUE
drMalDome.wa38.v1a1.chr10B.g004920.t1	TRUE	TRUE	FALSE	TRUE	TRUE	TRUE
drMalDome.wa38.v1a1.chr10B.g004930.t1	FALSE	FALSE	FALSE	FALSE	TRUE	TRUE
drMalDome.wa38.v1a1.chr10B.g004940.t1	TRUE	TRUE	FALSE	FALSE	TRUE	TRUE
drMalDome.wa38.v1a1.chr10B.g004950.t1	TRUE	TRUE	FALSE	TRUE	TRUE	TRUE
drMalDome.wa38.v1a1.chr10B.g004960.t1	TRUE	TRUE	FALSE	TRUE	TRUE	TRUE
drMalDome.wa38.v1a1.chr10B.g004970.t1	TRUE	TRUE	TRUE	TRUE	TRUE	TRUE
drMalDome.wa38.v1a1.chr10B.g004980.t1	TRUE	TRUE	TRUE	TRUE	TRUE	TRUE
drMalDome.wa38.v1a1.chr10B.g004980.t2	TRUE	TRUE	TRUE	TRUE	TRUE	TRUE
drMalDome.wa38.v1a1.chr10B.g004980.t3	TRUE	TRUE	TRUE	TRUE	TRUE	TRUE
drMalDome.wa38.v1a1.chr10B.g004980.t4	TRUE	TRUE	TRUE	TRUE	TRUE	TRUE
drMalDome.wa38.v1a1.chr10B.g004990.t1	TRUE	TRUE	TRUE	TRUE	TRUE	TRUE
drMalDome.wa38.v1a1.chr10B.g004990.t2	FALSE	FALSE	FALSE	FALSE	TRUE	TRUE
drMalDome.wa38.v1a1.chr10B.g005000.t1	TRUE	TRUE	TRUE	TRUE	TRUE	TRUE
drMalDome.wa38.v1a1.chr10B.g005010.t1	TRUE	TRUE	FALSE	FALSE	FALSE	FALSE
drMalDome.wa38.v1a1.chr10B.g005020.t1	TRUE	TRUE	FALSE	FALSE	TRUE	FALSE
drMalDome.wa38.v1a1.chr10B.g005030.t1	TRUE	TRUE	TRUE	TRUE	TRUE	TRUE
drMalDome.wa38.v1a1.chr10B.g005030.t2	TRUE	TRUE	TRUE	TRUE	TRUE	TRUE
drMalDome.wa38.v1a1.chr10B.g005040.t1	TRUE	TRUE	FALSE	FALSE	TRUE	TRUE
drMalDome.wa38.v1a1.chr10B.g005050.t1	TRUE	TRUE	FALSE	FALSE	TRUE	TRUE
drMalDome.wa38.v1a1.chr10B.g005060.t1	TRUE	TRUE	FALSE	FALSE	TRUE	TRUE
drMalDome.wa38.v1a1.chr10B.g005070.t1	TRUE	TRUE	FALSE	TRUE	TRUE	TRUE
drMalDome.wa38.v1a1.chr10B.g005080.t1	TRUE	TRUE	TRUE	TRUE	TRUE	TRUE
drMalDome.wa38.v1a1.chr10B.g005090.t1	TRUE	TRUE	FALSE	FALSE	TRUE	TRUE
drMalDome.wa38.v1a1.chr10B.g005100.t1	TRUE	TRUE	FALSE	FALSE	FALSE	FALSE
drMalDome.wa38.v1a1.chr10B.g005110.t1	TRUE	TRUE	TRUE	TRUE	TRUE	TRUE
drMalDome.wa38.v1a1.chr10B.g005120.t1	TRUE	TRUE	TRUE	TRUE	TRUE	TRUE
drMalDome.wa38.v1a1.chr10B.g005120.t2	TRUE	TRUE	TRUE	TRUE	TRUE	TRUE
drMalDome.wa38.v1a1.chr10B.g005130.t1	TRUE	TRUE	TRUE	TRUE	TRUE	TRUE
drMalDome.wa38.v1a1.chr10B.g005140.t1	TRUE	TRUE	FALSE	FALSE	TRUE	TRUE
drMalDome.wa38.v1a1.chr10B.g005150.t1	TRUE	TRUE	FALSE	FALSE	FALSE	FALSE
drMalDome.wa38.v1a1.chr10B.g005150.t2	TRUE	TRUE	FALSE	FALSE	FALSE	FALSE
drMalDome.wa38.v1a1.chr10B.g005160.t1	FALSE	TRUE	FALSE	FALSE	FALSE	TRUE
drMalDome.wa38.v1a1.chr10B.g005170.t1	TRUE	TRUE	FALSE	FALSE	TRUE	TRUE
drMalDome.wa38.v1a1.chr10B.g005180.t1	TRUE	TRUE	TRUE	TRUE	TRUE	FALSE
drMalDome.wa38.v1a1.chr10B.g005190.t1	TRUE	TRUE	FALSE	FALSE	TRUE	TRUE
drMalDome.wa38.v1a1.chr10B.g005200.t1	FALSE	TRUE	FALSE	FALSE	FALSE	FALSE
drMalDome.wa38.v1a1.chr10B.g005210.t1	TRUE	TRUE	TRUE	TRUE	TRUE	TRUE
drMalDome.wa38.v1a1.chr10B.g005210.t2	TRUE	TRUE	TRUE	TRUE	TRUE	TRUE
drMalDome.wa38.v1a1.chr10B.g005210.t3	TRUE	TRUE	TRUE	TRUE	TRUE	TRUE
drMalDome.wa38.v1a1.chr10B.g005220.t1	TRUE	TRUE	TRUE	TRUE	TRUE	TRUE
drMalDome.wa38.v1a1.chr10B.g005230.t1	TRUE	TRUE	TRUE	TRUE	TRUE	TRUE
drMalDome.wa38.v1a1.chr10B.g005230.t2	TRUE	TRUE	TRUE	TRUE	TRUE	TRUE
drMalDome.wa38.v1a1.chr10B.g005230.t3	TRUE	TRUE	TRUE	TRUE	TRUE	TRUE
drMalDome.wa38.v1a1.chr10B.g005230.t4	FALSE	FALSE	FALSE	FALSE	TRUE	TRUE
drMalDome.wa38.v1a1.chr10B.g005240.t1	FALSE	FALSE	FALSE	FALSE	FALSE	FALSE
drMalDome.wa38.v1a1.chr10B.g005250.t1	FALSE	FALSE	FALSE	FALSE	TRUE	TRUE
drMalDome.wa38.v1a1.chr10B.g005260.t1	FALSE	TRUE	FALSE	TRUE	TRUE	TRUE
drMalDome.wa38.v1a1.chr10B.g005260.t2	FALSE	TRUE	FALSE	TRUE	TRUE	TRUE
drMalDome.wa38.v1a1.chr10B.g005270.t1	TRUE	TRUE	TRUE	TRUE	TRUE	TRUE
drMalDome.wa38.v1a1.chr10B.g005270.t2	TRUE	TRUE	TRUE	TRUE	TRUE	TRUE
drMalDome.wa38.v1a1.chr10B.g005270.t3	TRUE	TRUE	TRUE	TRUE	TRUE	TRUE
drMalDome.wa38.v1a1.chr10B.g005280.t1	TRUE	TRUE	FALSE	FALSE	TRUE	TRUE
drMalDome.wa38.v1a1.chr10B.g005290.t1	TRUE	TRUE	FALSE	TRUE	TRUE	TRUE
drMalDome.wa38.v1a1.chr10B.g005300.t1	TRUE	TRUE	TRUE	TRUE	TRUE	TRUE
drMalDome.wa38.v1a1.chr10B.g005310.t1	TRUE	TRUE	FALSE	TRUE	TRUE	TRUE
drMalDome.wa38.v1a1.chr10B.g005320.t1	TRUE	TRUE	FALSE	TRUE	TRUE	TRUE
drMalDome.wa38.v1a1.chr10B.g005320.t2	TRUE	TRUE	FALSE	TRUE	TRUE	TRUE
drMalDome.wa38.v1a1.chr10B.g005330.t1	FALSE	TRUE	FALSE	FALSE	FALSE	FALSE
drMalDome.wa38.v1a1.chr10B.g005340.t1	TRUE	TRUE	FALSE	FALSE	TRUE	TRUE
drMalDome.wa38.v1a1.chr10B.g005350.t1	TRUE	TRUE	TRUE	TRUE	TRUE	TRUE
drMalDome.wa38.v1a1.chr10B.g005360.t1	TRUE	TRUE	TRUE	TRUE	TRUE	TRUE
drMalDome.wa38.v1a1.chr10B.g005360.t2	TRUE	TRUE	TRUE	TRUE	TRUE	TRUE
drMalDome.wa38.v1a1.chr10B.g005360.t3	TRUE	TRUE	TRUE	TRUE	TRUE	TRUE
drMalDome.wa38.v1a1.chr10B.g005370.t1	TRUE	TRUE	TRUE	TRUE	TRUE	TRUE
drMalDome.wa38.v1a1.chr10B.g005380.t1	FALSE	TRUE	FALSE	FALSE	TRUE	TRUE
drMalDome.wa38.v1a1.chr10B.g005380.t2	FALSE	TRUE	FALSE	FALSE	TRUE	TRUE
drMalDome.wa38.v1a1.chr10B.g005380.t3	FALSE	TRUE	FALSE	FALSE	TRUE	TRUE
drMalDome.wa38.v1a1.chr10B.g005390.t1	TRUE	TRUE	TRUE	TRUE	TRUE	TRUE
drMalDome.wa38.v1a1.chr10B.g005390.t2	TRUE	TRUE	TRUE	TRUE	TRUE	TRUE
drMalDome.wa38.v1a1.chr10B.g005390.t3	TRUE	TRUE	TRUE	TRUE	TRUE	TRUE
drMalDome.wa38.v1a1.chr10B.g005390.t4	TRUE	TRUE	TRUE	TRUE	TRUE	TRUE
drMalDome.wa38.v1a1.chr10B.g005400.t1	TRUE	TRUE	TRUE	TRUE	TRUE	TRUE
drMalDome.wa38.v1a1.chr10B.g005410.t1	TRUE	TRUE	TRUE	TRUE	TRUE	TRUE
drMalDome.wa38.v1a1.chr10B.g005420.t1	TRUE	TRUE	TRUE	TRUE	TRUE	TRUE
drMalDome.wa38.v1a1.chr10B.g005430.t1	FALSE	TRUE	FALSE	TRUE	TRUE	TRUE
drMalDome.wa38.v1a1.chr10B.g005440.t1	FALSE	TRUE	FALSE	FALSE	FALSE	FALSE
drMalDome.wa38.v1a1.chr10B.g005450.t1	TRUE	TRUE	TRUE	TRUE	TRUE	TRUE
drMalDome.wa38.v1a1.chr10B.g005460.t1	TRUE	TRUE	TRUE	TRUE	TRUE	TRUE
drMalDome.wa38.v1a1.chr10B.g005470.t1	TRUE	TRUE	FALSE	FALSE	TRUE	TRUE
drMalDome.wa38.v1a1.chr10B.g005480.t1	TRUE	TRUE	TRUE	TRUE	TRUE	TRUE
drMalDome.wa38.v1a1.chr10B.g005490.t1	TRUE	TRUE	FALSE	FALSE	FALSE	FALSE
drMalDome.wa38.v1a1.chr10B.g005500.t1	FALSE	FALSE	FALSE	FALSE	TRUE	TRUE
drMalDome.wa38.v1a1.chr10B.g005510.t1	TRUE	TRUE	TRUE	TRUE	TRUE	TRUE
drMalDome.wa38.v1a1.chr10B.g005520.t1	TRUE	TRUE	FALSE	FALSE	TRUE	TRUE
drMalDome.wa38.v1a1.chr10B.g005530.t1	FALSE	FALSE	FALSE	FALSE	FALSE	FALSE
drMalDome.wa38.v1a1.chr10B.g005540.t1	FALSE	TRUE	FALSE	FALSE	TRUE	TRUE
drMalDome.wa38.v1a1.chr10B.g005550.t1	FALSE	TRUE	FALSE	FALSE	FALSE	TRUE
drMalDome.wa38.v1a1.chr10B.g005560.t1	TRUE	TRUE	FALSE	FALSE	TRUE	TRUE
drMalDome.wa38.v1a1.chr10B.g005560.t2	TRUE	TRUE	FALSE	FALSE	TRUE	TRUE
drMalDome.wa38.v1a1.chr10B.g005570.t1	TRUE	TRUE	TRUE	TRUE	TRUE	TRUE
drMalDome.wa38.v1a1.chr10B.g005580.t1	TRUE	TRUE	FALSE	TRUE	TRUE	TRUE
drMalDome.wa38.v1a1.chr10B.g005590.t1	FALSE	TRUE	TRUE	TRUE	TRUE	TRUE
drMalDome.wa38.v1a1.chr10B.g005600.t1	TRUE	TRUE	FALSE	FALSE	TRUE	TRUE
drMalDome.wa38.v1a1.chr10B.g005610.t1	TRUE	TRUE	TRUE	TRUE	TRUE	TRUE
drMalDome.wa38.v1a1.chr10B.g005610.t2	TRUE	TRUE	TRUE	TRUE	TRUE	TRUE
drMalDome.wa38.v1a1.chr10B.g005620.t1	FALSE	FALSE	FALSE	FALSE	FALSE	FALSE
drMalDome.wa38.v1a1.chr10B.g005630.t1	TRUE	TRUE	FALSE	FALSE	TRUE	TRUE
drMalDome.wa38.v1a1.chr10B.g005640.t1	FALSE	TRUE	FALSE	FALSE	FALSE	FALSE
drMalDome.wa38.v1a1.chr10B.g005650.t1	TRUE	TRUE	TRUE	TRUE	TRUE	TRUE
drMalDome.wa38.v1a1.chr10B.g005660.t1	FALSE	TRUE	FALSE	FALSE	TRUE	TRUE
drMalDome.wa38.v1a1.chr10B.g005670.t1	FALSE	FALSE	FALSE	FALSE	TRUE	TRUE
drMalDome.wa38.v1a1.chr10B.g005680.t1	TRUE	TRUE	FALSE	FALSE	TRUE	TRUE
drMalDome.wa38.v1a1.chr10B.g005690.t1	TRUE	TRUE	FALSE	FALSE	TRUE	TRUE
drMalDome.wa38.v1a1.chr10B.g005700.t1	TRUE	TRUE	TRUE	TRUE	TRUE	TRUE
drMalDome.wa38.v1a1.chr10B.g005700.t2	FALSE	FALSE	FALSE	FALSE	TRUE	TRUE
drMalDome.wa38.v1a1.chr10B.g005700.t3	TRUE	TRUE	TRUE	TRUE	TRUE	TRUE
drMalDome.wa38.v1a1.chr10B.g005710.t1	TRUE	TRUE	FALSE	TRUE	FALSE	FALSE
drMalDome.wa38.v1a1.chr10B.g005720.t1	FALSE	TRUE	FALSE	FALSE	TRUE	TRUE
drMalDome.wa38.v1a1.chr10B.g005730.t1	TRUE	TRUE	TRUE	TRUE	TRUE	TRUE
drMalDome.wa38.v1a1.chr10B.g005740.t1	TRUE	TRUE	FALSE	FALSE	TRUE	TRUE
drMalDome.wa38.v1a1.chr10B.g005740.t2	TRUE	TRUE	FALSE	FALSE	TRUE	TRUE
drMalDome.wa38.v1a1.chr10B.g005750.t1	TRUE	TRUE	TRUE	TRUE	TRUE	TRUE
drMalDome.wa38.v1a1.chr10B.g005760.t1	TRUE	TRUE	TRUE	TRUE	TRUE	TRUE
drMalDome.wa38.v1a1.chr10B.g005770.t1	TRUE	TRUE	FALSE	TRUE	TRUE	TRUE
drMalDome.wa38.v1a1.chr10B.g005780.t1	TRUE	TRUE	FALSE	FALSE	TRUE	TRUE
drMalDome.wa38.v1a1.chr10B.g005790.t1	TRUE	TRUE	TRUE	TRUE	TRUE	TRUE
drMalDome.wa38.v1a1.chr10B.g005800.t1	TRUE	TRUE	FALSE	TRUE	TRUE	TRUE
drMalDome.wa38.v1a1.chr10B.g005810.t1	TRUE	TRUE	FALSE	FALSE	TRUE	TRUE
drMalDome.wa38.v1a1.chr10B.g005810.t2	FALSE	FALSE	FALSE	FALSE	FALSE	TRUE
drMalDome.wa38.v1a1.chr10B.g005820.t1	TRUE	TRUE	FALSE	FALSE	TRUE	TRUE
drMalDome.wa38.v1a1.chr10B.g005830.t1	FALSE	TRUE	FALSE	FALSE	TRUE	TRUE
drMalDome.wa38.v1a1.chr10B.g005840.t1	FALSE	TRUE	FALSE	FALSE	FALSE	TRUE
drMalDome.wa38.v1a1.chr10B.g005850.t1	TRUE	TRUE	FALSE	FALSE	TRUE	TRUE
drMalDome.wa38.v1a1.chr10B.g005860.t1	FALSE	TRUE	FALSE	FALSE	TRUE	TRUE
drMalDome.wa38.v1a1.chr10B.g005870.t1	TRUE	TRUE	FALSE	TRUE	TRUE	TRUE
drMalDome.wa38.v1a1.chr10B.g005880.t1	TRUE	TRUE	FALSE	FALSE	TRUE	TRUE
drMalDome.wa38.v1a1.chr10B.g005890.t1	TRUE	TRUE	FALSE	FALSE	TRUE	TRUE
drMalDome.wa38.v1a1.chr10B.g005900.t1	TRUE	TRUE	TRUE	TRUE	TRUE	TRUE
drMalDome.wa38.v1a1.chr10B.g005910.t1	TRUE	TRUE	TRUE	TRUE	TRUE	TRUE
drMalDome.wa38.v1a1.chr10B.g005920.t1	TRUE	TRUE	FALSE	FALSE	TRUE	TRUE
drMalDome.wa38.v1a1.chr10B.g005930.t1	TRUE	TRUE	FALSE	FALSE	TRUE	TRUE
drMalDome.wa38.v1a1.chr10B.g005940.t1	TRUE	TRUE	FALSE	FALSE	TRUE	FALSE
drMalDome.wa38.v1a1.chr10B.g005950.t1	TRUE	TRUE	FALSE	FALSE	TRUE	FALSE
drMalDome.wa38.v1a1.chr10B.g005960.t1	TRUE	TRUE	TRUE	TRUE	TRUE	TRUE
drMalDome.wa38.v1a1.chr10B.g005970.t1	TRUE	TRUE	TRUE	TRUE	TRUE	TRUE
drMalDome.wa38.v1a1.chr10B.g005970.t2	TRUE	TRUE	TRUE	TRUE	TRUE	TRUE
drMalDome.wa38.v1a1.chr10B.g005980.t1	TRUE	TRUE	FALSE	TRUE	TRUE	TRUE
drMalDome.wa38.v1a1.chr10B.g005990.t1	FALSE	TRUE	FALSE	FALSE	TRUE	TRUE
drMalDome.wa38.v1a1.chr10B.g006000.t1	TRUE	TRUE	FALSE	FALSE	TRUE	TRUE
drMalDome.wa38.v1a1.chr10B.g006010.t1	TRUE	TRUE	TRUE	TRUE	TRUE	TRUE
drMalDome.wa38.v1a1.chr10B.g006020.t1	TRUE	TRUE	TRUE	TRUE	TRUE	TRUE
drMalDome.wa38.v1a1.chr10B.g006030.t1	TRUE	TRUE	TRUE	TRUE	TRUE	TRUE
drMalDome.wa38.v1a1.chr10B.g006040.t1	TRUE	TRUE	TRUE	TRUE	TRUE	TRUE
drMalDome.wa38.v1a1.chr10B.g006050.t1	TRUE	TRUE	TRUE	TRUE	TRUE	TRUE
drMalDome.wa38.v1a1.chr10B.g006060.t1	TRUE	TRUE	FALSE	FALSE	TRUE	TRUE
drMalDome.wa38.v1a1.chr10B.g006070.t1	TRUE	TRUE	TRUE	TRUE	TRUE	TRUE
drMalDome.wa38.v1a1.chr10B.g006080.t1	TRUE	TRUE	TRUE	TRUE	TRUE	TRUE
drMalDome.wa38.v1a1.chr10B.g006090.t1	FALSE	FALSE	TRUE	TRUE	TRUE	TRUE
drMalDome.wa38.v1a1.chr10B.g006100.t1	TRUE	TRUE	FALSE	FALSE	TRUE	FALSE
drMalDome.wa38.v1a1.chr10B.g006110.t1	FALSE	FALSE	TRUE	TRUE	TRUE	TRUE
drMalDome.wa38.v1a1.chr10B.g006120.t1	TRUE	TRUE	FALSE	FALSE	TRUE	TRUE
drMalDome.wa38.v1a1.chr10B.g006130.t1	TRUE	TRUE	TRUE	TRUE	TRUE	TRUE
drMalDome.wa38.v1a1.chr10B.g006140.t1	TRUE	TRUE	FALSE	TRUE	TRUE	TRUE
drMalDome.wa38.v1a1.chr10B.g006150.t1	TRUE	TRUE	FALSE	FALSE	TRUE	TRUE
drMalDome.wa38.v1a1.chr10B.g006160.t1	TRUE	TRUE	TRUE	TRUE	TRUE	TRUE
drMalDome.wa38.v1a1.chr10B.g006160.t2	TRUE	TRUE	TRUE	TRUE	TRUE	TRUE
drMalDome.wa38.v1a1.chr10B.g006160.t3	TRUE	TRUE	TRUE	TRUE	TRUE	TRUE
drMalDome.wa38.v1a1.chr10B.g006160.t4	TRUE	TRUE	TRUE	TRUE	TRUE	TRUE
drMalDome.wa38.v1a1.chr10B.g006160.t5	TRUE	TRUE	TRUE	TRUE	TRUE	TRUE
drMalDome.wa38.v1a1.chr10B.g006160.t6	TRUE	TRUE	TRUE	TRUE	TRUE	TRUE
drMalDome.wa38.v1a1.chr10B.g006170.t1	TRUE	TRUE	FALSE	FALSE	TRUE	TRUE
drMalDome.wa38.v1a1.chr10B.g006180.t1	TRUE	TRUE	FALSE	TRUE	TRUE	TRUE
drMalDome.wa38.v1a1.chr10B.g006180.t2	TRUE	TRUE	FALSE	TRUE	TRUE	TRUE
drMalDome.wa38.v1a1.chr10B.g006190.t1	TRUE	TRUE	TRUE	TRUE	TRUE	TRUE
drMalDome.wa38.v1a1.chr10B.g006200.t1	TRUE	TRUE	TRUE	TRUE	TRUE	TRUE
drMalDome.wa38.v1a1.chr10B.g006210.t1	FALSE	TRUE	FALSE	TRUE	TRUE	TRUE
drMalDome.wa38.v1a1.chr10B.g006220.t1	TRUE	TRUE	TRUE	TRUE	TRUE	TRUE
drMalDome.wa38.v1a1.chr10B.g006230.t1	TRUE	TRUE	TRUE	TRUE	TRUE	TRUE
drMalDome.wa38.v1a1.chr10B.g006240.t1	TRUE	TRUE	TRUE	TRUE	TRUE	TRUE
drMalDome.wa38.v1a1.chr10B.g006250.t1	TRUE	TRUE	TRUE	TRUE	TRUE	TRUE
drMalDome.wa38.v1a1.chr10B.g006260.t1	TRUE	TRUE	TRUE	TRUE	TRUE	TRUE
drMalDome.wa38.v1a1.chr10B.g006260.t2	TRUE	TRUE	FALSE	FALSE	TRUE	TRUE
drMalDome.wa38.v1a1.chr10B.g006270.t1	TRUE	TRUE	FALSE	FALSE	TRUE	TRUE
drMalDome.wa38.v1a1.chr10B.g006280.t1	FALSE	TRUE	FALSE	FALSE	TRUE	TRUE
drMalDome.wa38.v1a1.chr10B.g006290.t1	TRUE	TRUE	FALSE	FALSE	TRUE	TRUE
drMalDome.wa38.v1a1.chr10B.g006300.t1	TRUE	TRUE	FALSE	FALSE	TRUE	TRUE
drMalDome.wa38.v1a1.chr10B.g006310.t1	TRUE	TRUE	FALSE	FALSE	FALSE	FALSE
drMalDome.wa38.v1a1.chr10B.g006320.t1	FALSE	FALSE	TRUE	TRUE	TRUE	FALSE
drMalDome.wa38.v1a1.chr10B.g006330.t1	TRUE	TRUE	FALSE	FALSE	TRUE	TRUE
drMalDome.wa38.v1a1.chr10B.g006330.t2	FALSE	FALSE	FALSE	FALSE	TRUE	TRUE
drMalDome.wa38.v1a1.chr10B.g006340.t1	TRUE	TRUE	FALSE	FALSE	TRUE	TRUE
drMalDome.wa38.v1a1.chr10B.g006350.t1	FALSE	TRUE	FALSE	FALSE	FALSE	FALSE
drMalDome.wa38.v1a1.chr10B.g006360.t1	FALSE	TRUE	FALSE	FALSE	TRUE	TRUE
drMalDome.wa38.v1a1.chr10B.g006370.t1	TRUE	TRUE	FALSE	FALSE	TRUE	TRUE
drMalDome.wa38.v1a1.chr10B.g006380.t1	FALSE	TRUE	FALSE	FALSE	TRUE	TRUE
drMalDome.wa38.v1a1.chr10B.g006390.t1	FALSE	FALSE	FALSE	FALSE	FALSE	FALSE
drMalDome.wa38.v1a1.chr10B.g006400.t1	TRUE	TRUE	FALSE	FALSE	TRUE	TRUE
drMalDome.wa38.v1a1.chr10B.g006410.t1	TRUE	TRUE	FALSE	FALSE	TRUE	TRUE
drMalDome.wa38.v1a1.chr10B.g006420.t1	FALSE	TRUE	FALSE	FALSE	FALSE	FALSE
drMalDome.wa38.v1a1.chr10B.g006430.t1	TRUE	TRUE	FALSE	FALSE	TRUE	TRUE
drMalDome.wa38.v1a1.chr10B.g006430.t2	TRUE	TRUE	FALSE	FALSE	TRUE	TRUE
drMalDome.wa38.v1a1.chr10B.g006440.t1	TRUE	TRUE	FALSE	FALSE	TRUE	TRUE
drMalDome.wa38.v1a1.chr10B.g006450.t1	TRUE	TRUE	FALSE	FALSE	TRUE	TRUE
drMalDome.wa38.v1a1.chr10B.g006450.t2	TRUE	TRUE	FALSE	FALSE	TRUE	TRUE
drMalDome.wa38.v1a1.chr10B.g006460.t1	FALSE	FALSE	FALSE	FALSE	FALSE	FALSE
drMalDome.wa38.v1a1.chr10B.g006470.t1	FALSE	FALSE	FALSE	FALSE	FALSE	FALSE
drMalDome.wa38.v1a1.chr10B.g006480.t1	FALSE	TRUE	FALSE	FALSE	FALSE	FALSE
drMalDome.wa38.v1a1.chr10B.g006490.t1	TRUE	TRUE	TRUE	TRUE	TRUE	TRUE
drMalDome.wa38.v1a1.chr10B.g006500.t1	FALSE	FALSE	FALSE	FALSE	FALSE	TRUE
drMalDome.wa38.v1a1.chr10B.g006510.t1	TRUE	TRUE	FALSE	FALSE	TRUE	TRUE
drMalDome.wa38.v1a1.chr10B.g006520.t1	FALSE	TRUE	FALSE	FALSE	FALSE	TRUE
drMalDome.wa38.v1a1.chr10B.g006530.t1	TRUE	TRUE	FALSE	FALSE	TRUE	TRUE
drMalDome.wa38.v1a1.chr10B.g006540.t1	FALSE	FALSE	FALSE	FALSE	TRUE	TRUE
drMalDome.wa38.v1a1.chr10B.g006540.t2	TRUE	TRUE	FALSE	FALSE	TRUE	TRUE
drMalDome.wa38.v1a1.chr10B.g006550.t1	TRUE	TRUE	FALSE	FALSE	FALSE	FALSE
drMalDome.wa38.v1a1.chr10B.g006560.t1	TRUE	TRUE	TRUE	TRUE	TRUE	TRUE
drMalDome.wa38.v1a1.chr10B.g006570.t1	TRUE	TRUE	FALSE	FALSE	TRUE	TRUE
drMalDome.wa38.v1a1.chr10B.g006580.t1	TRUE	TRUE	FALSE	FALSE	TRUE	TRUE
drMalDome.wa38.v1a1.chr10B.g006590.t1	TRUE	TRUE	TRUE	TRUE	TRUE	TRUE
drMalDome.wa38.v1a1.chr10B.g006600.t1	TRUE	TRUE	FALSE	FALSE	TRUE	TRUE
drMalDome.wa38.v1a1.chr10B.g006610.t1	TRUE	TRUE	FALSE	FALSE	TRUE	TRUE
drMalDome.wa38.v1a1.chr10B.g006620.t1	TRUE	TRUE	TRUE	TRUE	TRUE	TRUE
drMalDome.wa38.v1a1.chr10B.g006620.t2	TRUE	TRUE	TRUE	TRUE	TRUE	TRUE
drMalDome.wa38.v1a1.chr10B.g006630.t1	TRUE	TRUE	FALSE	FALSE	TRUE	TRUE
drMalDome.wa38.v1a1.chr10B.g006630.t2	TRUE	TRUE	FALSE	FALSE	TRUE	TRUE
drMalDome.wa38.v1a1.chr10B.g006640.t1	FALSE	TRUE	FALSE	FALSE	FALSE	FALSE
drMalDome.wa38.v1a1.chr10B.g006650.t1	FALSE	TRUE	FALSE	FALSE	TRUE	TRUE
drMalDome.wa38.v1a1.chr10B.g006660.t1	TRUE	TRUE	FALSE	TRUE	TRUE	TRUE
drMalDome.wa38.v1a1.chr10B.g006660.t2	TRUE	TRUE	FALSE	TRUE	TRUE	TRUE
drMalDome.wa38.v1a1.chr10B.g006660.t3	TRUE	TRUE	FALSE	TRUE	TRUE	TRUE
drMalDome.wa38.v1a1.chr10B.g006670.t1	TRUE	TRUE	FALSE	TRUE	TRUE	TRUE
drMalDome.wa38.v1a1.chr10B.g006680.t1	TRUE	TRUE	TRUE	TRUE	TRUE	TRUE
drMalDome.wa38.v1a1.chr10B.g006690.t1	TRUE	TRUE	FALSE	FALSE	TRUE	FALSE
drMalDome.wa38.v1a1.chr10B.g006700.t1	FALSE	TRUE	FALSE	FALSE	TRUE	TRUE
drMalDome.wa38.v1a1.chr10B.g006710.t1	FALSE	TRUE	FALSE	FALSE	FALSE	TRUE
drMalDome.wa38.v1a1.chr10B.g006720.t1	TRUE	TRUE	FALSE	FALSE	FALSE	TRUE
drMalDome.wa38.v1a1.chr10B.g006730.t1	TRUE	TRUE	FALSE	FALSE	FALSE	TRUE
drMalDome.wa38.v1a1.chr10B.g006740.t1	TRUE	TRUE	TRUE	TRUE	TRUE	TRUE
drMalDome.wa38.v1a1.chr10B.g006750.t1	TRUE	TRUE	FALSE	FALSE	TRUE	TRUE
drMalDome.wa38.v1a1.chr10B.g006760.t1	FALSE	FALSE	FALSE	FALSE	FALSE	FALSE
drMalDome.wa38.v1a1.chr10B.g006770.t1	TRUE	TRUE	FALSE	FALSE	TRUE	TRUE
drMalDome.wa38.v1a1.chr10B.g006780.t1	FALSE	FALSE	TRUE	TRUE	TRUE	TRUE
drMalDome.wa38.v1a1.chr10B.g006780.t2	TRUE	TRUE	TRUE	TRUE	TRUE	TRUE
drMalDome.wa38.v1a1.chr10B.g006790.t1	TRUE	TRUE	TRUE	TRUE	TRUE	TRUE
drMalDome.wa38.v1a1.chr10B.g006800.t1	TRUE	TRUE	FALSE	FALSE	TRUE	TRUE
drMalDome.wa38.v1a1.chr10B.g006810.t1	TRUE	TRUE	TRUE	TRUE	TRUE	TRUE
drMalDome.wa38.v1a1.chr10B.g006820.t1	TRUE	TRUE	TRUE	TRUE	TRUE	TRUE
drMalDome.wa38.v1a1.chr10B.g006820.t2	TRUE	TRUE	TRUE	TRUE	TRUE	TRUE
drMalDome.wa38.v1a1.chr10B.g006830.t1	TRUE	TRUE	TRUE	TRUE	TRUE	TRUE
drMalDome.wa38.v1a1.chr10B.g006840.t1	FALSE	TRUE	FALSE	FALSE	FALSE	FALSE
drMalDome.wa38.v1a1.chr10B.g006840.t2	FALSE	TRUE	FALSE	FALSE	FALSE	FALSE
drMalDome.wa38.v1a1.chr10B.g006850.t1	TRUE	TRUE	FALSE	FALSE	FALSE	TRUE
drMalDome.wa38.v1a1.chr10B.g006860.t1	TRUE	TRUE	FALSE	TRUE	TRUE	TRUE
drMalDome.wa38.v1a1.chr10B.g006870.t1	TRUE	TRUE	TRUE	TRUE	TRUE	TRUE
drMalDome.wa38.v1a1.chr10B.g006880.t1	TRUE	TRUE	TRUE	TRUE	TRUE	TRUE
drMalDome.wa38.v1a1.chr10B.g006890.t1	TRUE	TRUE	TRUE	TRUE	TRUE	TRUE
drMalDome.wa38.v1a1.chr10B.g006900.t1	FALSE	FALSE	FALSE	FALSE	FALSE	FALSE
drMalDome.wa38.v1a1.chr10B.g006910.t1	TRUE	TRUE	TRUE	TRUE	TRUE	TRUE
drMalDome.wa38.v1a1.chr10B.g006920.t1	TRUE	TRUE	FALSE	FALSE	TRUE	TRUE
drMalDome.wa38.v1a1.chr10B.g006930.t1	TRUE	TRUE	TRUE	TRUE	TRUE	TRUE
drMalDome.wa38.v1a1.chr10B.g006940.t1	TRUE	TRUE	TRUE	TRUE	TRUE	TRUE
drMalDome.wa38.v1a1.chr10B.g006950.t1	TRUE	TRUE	TRUE	TRUE	TRUE	TRUE
drMalDome.wa38.v1a1.chr10B.g006960.t1	TRUE	TRUE	FALSE	FALSE	FALSE	FALSE
drMalDome.wa38.v1a1.chr10B.g006970.t1	FALSE	TRUE	FALSE	FALSE	TRUE	TRUE
drMalDome.wa38.v1a1.chr10B.g006980.t1	TRUE	TRUE	FALSE	FALSE	TRUE	TRUE
drMalDome.wa38.v1a1.chr10B.g006980.t2	TRUE	TRUE	FALSE	FALSE	FALSE	FALSE
drMalDome.wa38.v1a1.chr10B.g006990.t1	TRUE	TRUE	FALSE	FALSE	FALSE	FALSE
drMalDome.wa38.v1a1.chr10B.g007000.t1	TRUE	TRUE	FALSE	FALSE	TRUE	TRUE
drMalDome.wa38.v1a1.chr10B.g007010.t1	TRUE	TRUE	FALSE	FALSE	TRUE	TRUE
drMalDome.wa38.v1a1.chr10B.g007010.t2	TRUE	TRUE	FALSE	FALSE	TRUE	TRUE
drMalDome.wa38.v1a1.chr10B.g007010.t3	TRUE	TRUE	FALSE	FALSE	TRUE	TRUE
drMalDome.wa38.v1a1.chr10B.g007010.t4	TRUE	TRUE	FALSE	FALSE	TRUE	TRUE
drMalDome.wa38.v1a1.chr10B.g007020.t1	FALSE	TRUE	FALSE	FALSE	TRUE	TRUE
drMalDome.wa38.v1a1.chr10B.g007020.t2	FALSE	TRUE	FALSE	FALSE	TRUE	TRUE
drMalDome.wa38.v1a1.chr10B.g007030.t1	TRUE	TRUE	FALSE	FALSE	FALSE	FALSE
drMalDome.wa38.v1a1.chr10B.g007040.t1	TRUE	TRUE	FALSE	FALSE	TRUE	TRUE
drMalDome.wa38.v1a1.chr10B.g007050.t1	TRUE	TRUE	TRUE	TRUE	TRUE	TRUE
drMalDome.wa38.v1a1.chr10B.g007050.t2	TRUE	TRUE	TRUE	TRUE	TRUE	TRUE
drMalDome.wa38.v1a1.chr10B.g007050.t3	TRUE	TRUE	TRUE	TRUE	TRUE	TRUE
drMalDome.wa38.v1a1.chr10B.g007050.t4	TRUE	TRUE	TRUE	TRUE	TRUE	TRUE
drMalDome.wa38.v1a1.chr10B.g007050.t5	TRUE	TRUE	TRUE	TRUE	TRUE	TRUE
drMalDome.wa38.v1a1.chr10B.g007060.t1	TRUE	TRUE	TRUE	TRUE	TRUE	TRUE
drMalDome.wa38.v1a1.chr10B.g007060.t2	TRUE	TRUE	TRUE	TRUE	TRUE	TRUE
drMalDome.wa38.v1a1.chr10B.g007070.t1	TRUE	TRUE	FALSE	FALSE	TRUE	TRUE
drMalDome.wa38.v1a1.chr10B.g007080.t1	TRUE	TRUE	FALSE	FALSE	TRUE	TRUE
drMalDome.wa38.v1a1.chr10B.g007090.t1	TRUE	TRUE	TRUE	TRUE	TRUE	TRUE
drMalDome.wa38.v1a1.chr10B.g007090.t2	TRUE	TRUE	TRUE	TRUE	TRUE	TRUE
drMalDome.wa38.v1a1.chr10B.g007100.t1	TRUE	TRUE	FALSE	FALSE	TRUE	TRUE
drMalDome.wa38.v1a1.chr10B.g007100.t2	TRUE	TRUE	FALSE	FALSE	TRUE	TRUE
drMalDome.wa38.v1a1.chr10B.g007110.t1	TRUE	TRUE	TRUE	TRUE	TRUE	TRUE
drMalDome.wa38.v1a1.chr10B.g007120.t1	TRUE	TRUE	FALSE	FALSE	TRUE	TRUE
drMalDome.wa38.v1a1.chr10B.g007130.t1	TRUE	TRUE	FALSE	FALSE	TRUE	TRUE
drMalDome.wa38.v1a1.chr10B.g007140.t1	TRUE	TRUE	TRUE	TRUE	TRUE	TRUE
drMalDome.wa38.v1a1.chr10B.g007140.t2	TRUE	TRUE	TRUE	TRUE	TRUE	TRUE
drMalDome.wa38.v1a1.chr10B.g007140.t3	TRUE	TRUE	TRUE	TRUE	TRUE	TRUE
drMalDome.wa38.v1a1.chr10B.g007150.t1	TRUE	TRUE	TRUE	TRUE	TRUE	TRUE
drMalDome.wa38.v1a1.chr10B.g007160.t1	TRUE	TRUE	FALSE	FALSE	TRUE	TRUE
drMalDome.wa38.v1a1.chr10B.g007160.t2	TRUE	TRUE	FALSE	FALSE	TRUE	TRUE
drMalDome.wa38.v1a1.chr10B.g007170.t1	TRUE	TRUE	TRUE	TRUE	TRUE	TRUE
drMalDome.wa38.v1a1.chr10B.g007180.t1	FALSE	TRUE	FALSE	FALSE	TRUE	TRUE
drMalDome.wa38.v1a1.chr10B.g007190.t1	TRUE	TRUE	FALSE	FALSE	TRUE	TRUE
drMalDome.wa38.v1a1.chr10B.g007200.t1	FALSE	TRUE	FALSE	TRUE	TRUE	TRUE
drMalDome.wa38.v1a1.chr10B.g007210.t1	TRUE	TRUE	FALSE	FALSE	TRUE	TRUE
drMalDome.wa38.v1a1.chr10B.g007210.t2	FALSE	FALSE	FALSE	FALSE	TRUE	TRUE
drMalDome.wa38.v1a1.chr10B.g007220.t1	FALSE	TRUE	FALSE	FALSE	FALSE	TRUE
drMalDome.wa38.v1a1.chr10B.g007230.t1	FALSE	FALSE	FALSE	FALSE	TRUE	TRUE
drMalDome.wa38.v1a1.chr10B.g007240.t1	FALSE	TRUE	TRUE	TRUE	TRUE	TRUE
drMalDome.wa38.v1a1.chr10B.g007240.t2	FALSE	TRUE	TRUE	TRUE	TRUE	TRUE
drMalDome.wa38.v1a1.chr10B.g007250.t1	TRUE	TRUE	TRUE	TRUE	TRUE	TRUE
drMalDome.wa38.v1a1.chr10B.g007250.t2	TRUE	TRUE	TRUE	TRUE	TRUE	TRUE
drMalDome.wa38.v1a1.chr10B.g007260.t1	TRUE	TRUE	TRUE	TRUE	TRUE	TRUE
drMalDome.wa38.v1a1.chr10B.g007270.t1	TRUE	TRUE	TRUE	TRUE	TRUE	TRUE
drMalDome.wa38.v1a1.chr10B.g007270.t2	TRUE	TRUE	TRUE	TRUE	TRUE	TRUE
drMalDome.wa38.v1a1.chr10B.g007270.t3	TRUE	TRUE	TRUE	TRUE	TRUE	TRUE
drMalDome.wa38.v1a1.chr10B.g007280.t1	TRUE	TRUE	FALSE	FALSE	TRUE	TRUE
drMalDome.wa38.v1a1.chr10B.g007290.t1	TRUE	TRUE	TRUE	TRUE	TRUE	TRUE
drMalDome.wa38.v1a1.chr10B.g007300.t1	TRUE	TRUE	TRUE	TRUE	TRUE	TRUE
drMalDome.wa38.v1a1.chr10B.g007310.t1	FALSE	TRUE	TRUE	TRUE	TRUE	TRUE
drMalDome.wa38.v1a1.chr10B.g007310.t2	FALSE	TRUE	TRUE	TRUE	TRUE	TRUE
drMalDome.wa38.v1a1.chr10B.g007310.t3	FALSE	TRUE	TRUE	TRUE	TRUE	TRUE
drMalDome.wa38.v1a1.chr10B.g007320.t1	TRUE	TRUE	FALSE	FALSE	TRUE	TRUE
drMalDome.wa38.v1a1.chr10B.g007330.t1	TRUE	TRUE	TRUE	TRUE	TRUE	TRUE
drMalDome.wa38.v1a1.chr10B.g007340.t1	TRUE	TRUE	TRUE	TRUE	TRUE	TRUE
drMalDome.wa38.v1a1.chr10B.g007350.t1	TRUE	TRUE	FALSE	TRUE	TRUE	TRUE
drMalDome.wa38.v1a1.chr10B.g007360.t1	TRUE	TRUE	FALSE	FALSE	TRUE	TRUE
drMalDome.wa38.v1a1.chr10B.g007370.t1	FALSE	FALSE	FALSE	FALSE	FALSE	FALSE
drMalDome.wa38.v1a1.chr10B.g007380.t1	TRUE	TRUE	FALSE	FALSE	TRUE	TRUE
drMalDome.wa38.v1a1.chr10B.g007390.t1	TRUE	TRUE	FALSE	FALSE	TRUE	TRUE
drMalDome.wa38.v1a1.chr10B.g007400.t1	TRUE	TRUE	FALSE	FALSE	TRUE	TRUE
drMalDome.wa38.v1a1.chr10B.g007410.t1	TRUE	TRUE	TRUE	TRUE	TRUE	TRUE
drMalDome.wa38.v1a1.chr10B.g007410.t2	TRUE	TRUE	TRUE	TRUE	TRUE	TRUE
drMalDome.wa38.v1a1.chr10B.g007420.t1	TRUE	TRUE	TRUE	TRUE	TRUE	TRUE
drMalDome.wa38.v1a1.chr10B.g007420.t2	TRUE	TRUE	TRUE	TRUE	TRUE	TRUE
drMalDome.wa38.v1a1.chr10B.g007430.t1	TRUE	TRUE	TRUE	TRUE	TRUE	TRUE
drMalDome.wa38.v1a1.chr10B.g007440.t1	TRUE	TRUE	TRUE	TRUE	TRUE	TRUE
drMalDome.wa38.v1a1.chr10B.g007450.t1	TRUE	TRUE	TRUE	TRUE	TRUE	TRUE
drMalDome.wa38.v1a1.chr10B.g007460.t1	TRUE	TRUE	FALSE	TRUE	TRUE	TRUE
drMalDome.wa38.v1a1.chr10B.g007460.t2	TRUE	TRUE	FALSE	TRUE	TRUE	TRUE
drMalDome.wa38.v1a1.chr10B.g007470.t1	TRUE	TRUE	TRUE	TRUE	TRUE	TRUE
drMalDome.wa38.v1a1.chr10B.g007480.t1	TRUE	TRUE	FALSE	FALSE	TRUE	TRUE
drMalDome.wa38.v1a1.chr10B.g007490.t1	TRUE	TRUE	TRUE	TRUE	TRUE	TRUE
drMalDome.wa38.v1a1.chr10B.g007500.t1	TRUE	TRUE	FALSE	FALSE	TRUE	TRUE
drMalDome.wa38.v1a1.chr10B.g007510.t1	TRUE	TRUE	FALSE	FALSE	TRUE	TRUE
drMalDome.wa38.v1a1.chr10B.g007520.t1	TRUE	TRUE	TRUE	TRUE	TRUE	TRUE
drMalDome.wa38.v1a1.chr10B.g007520.t2	TRUE	TRUE	TRUE	TRUE	TRUE	TRUE
drMalDome.wa38.v1a1.chr10B.g007530.t1	TRUE	TRUE	TRUE	TRUE	TRUE	TRUE
drMalDome.wa38.v1a1.chr10B.g007540.t1	TRUE	TRUE	TRUE	TRUE	TRUE	TRUE
drMalDome.wa38.v1a1.chr10B.g007540.t2	TRUE	TRUE	FALSE	FALSE	TRUE	TRUE
drMalDome.wa38.v1a1.chr10B.g007550.t1	TRUE	TRUE	TRUE	TRUE	TRUE	TRUE
drMalDome.wa38.v1a1.chr10B.g007560.t1	TRUE	TRUE	FALSE	FALSE	TRUE	TRUE
drMalDome.wa38.v1a1.chr10B.g007560.t2	TRUE	TRUE	FALSE	FALSE	FALSE	FALSE
drMalDome.wa38.v1a1.chr10B.g007570.t1	FALSE	FALSE	FALSE	TRUE	FALSE	FALSE
drMalDome.wa38.v1a1.chr10B.g007580.t1	TRUE	TRUE	TRUE	TRUE	TRUE	TRUE
drMalDome.wa38.v1a1.chr10B.g007590.t1	TRUE	TRUE	FALSE	FALSE	TRUE	TRUE
drMalDome.wa38.v1a1.chr10B.g007600.t1	TRUE	TRUE	TRUE	TRUE	TRUE	TRUE
drMalDome.wa38.v1a1.chr10B.g007610.t1	TRUE	TRUE	FALSE	TRUE	TRUE	TRUE
drMalDome.wa38.v1a1.chr10B.g007620.t1	TRUE	TRUE	FALSE	FALSE	TRUE	TRUE
drMalDome.wa38.v1a1.chr10B.g007630.t1	TRUE	TRUE	FALSE	FALSE	TRUE	TRUE
drMalDome.wa38.v1a1.chr10B.g007630.t2	TRUE	TRUE	FALSE	FALSE	TRUE	TRUE
drMalDome.wa38.v1a1.chr10B.g007640.t1	FALSE	FALSE	FALSE	FALSE	FALSE	FALSE
drMalDome.wa38.v1a1.chr10B.g007650.t1	FALSE	TRUE	FALSE	FALSE	FALSE	FALSE
drMalDome.wa38.v1a1.chr10B.g007650.t2	FALSE	TRUE	FALSE	FALSE	FALSE	TRUE
drMalDome.wa38.v1a1.chr10B.g007660.t1	FALSE	TRUE	FALSE	FALSE	TRUE	TRUE
drMalDome.wa38.v1a1.chr10B.g007670.t1	TRUE	TRUE	FALSE	FALSE	TRUE	TRUE
drMalDome.wa38.v1a1.chr10B.g007680.t1	FALSE	FALSE	FALSE	FALSE	TRUE	TRUE
drMalDome.wa38.v1a1.chr10B.g007690.t1	TRUE	TRUE	FALSE	FALSE	TRUE	TRUE
drMalDome.wa38.v1a1.chr10B.g007700.t1	FALSE	FALSE	FALSE	FALSE	FALSE	FALSE
drMalDome.wa38.v1a1.chr10B.g007700.t2	FALSE	FALSE	FALSE	FALSE	FALSE	FALSE
drMalDome.wa38.v1a1.chr10B.g007710.t1	FALSE	FALSE	FALSE	FALSE	FALSE	FALSE
drMalDome.wa38.v1a1.chr10B.g007720.t1	FALSE	FALSE	FALSE	FALSE	TRUE	TRUE
drMalDome.wa38.v1a1.chr10B.g007720.t2	FALSE	FALSE	FALSE	FALSE	TRUE	TRUE
drMalDome.wa38.v1a1.chr10B.g007730.t1	TRUE	TRUE	TRUE	TRUE	TRUE	TRUE
drMalDome.wa38.v1a1.chr10B.g007730.t2	TRUE	TRUE	TRUE	TRUE	TRUE	TRUE
drMalDome.wa38.v1a1.chr10B.g007740.t1	FALSE	TRUE	FALSE	FALSE	TRUE	TRUE
drMalDome.wa38.v1a1.chr10B.g007750.t1	TRUE	TRUE	TRUE	TRUE	TRUE	TRUE
drMalDome.wa38.v1a1.chr10B.g007750.t2	TRUE	TRUE	TRUE	TRUE	TRUE	TRUE
drMalDome.wa38.v1a1.chr10B.g007750.t3	TRUE	TRUE	TRUE	TRUE	TRUE	TRUE
drMalDome.wa38.v1a1.chr10B.g007750.t4	TRUE	TRUE	TRUE	TRUE	TRUE	TRUE
drMalDome.wa38.v1a1.chr10B.g007760.t1	FALSE	FALSE	FALSE	FALSE	FALSE	FALSE
drMalDome.wa38.v1a1.chr10B.g007770.t1	TRUE	TRUE	TRUE	TRUE	TRUE	TRUE
drMalDome.wa38.v1a1.chr10B.g007780.t1	TRUE	TRUE	TRUE	TRUE	TRUE	TRUE
drMalDome.wa38.v1a1.chr10B.g007780.t2	TRUE	TRUE	TRUE	TRUE	TRUE	TRUE
drMalDome.wa38.v1a1.chr10B.g007790.t1	TRUE	TRUE	FALSE	FALSE	TRUE	TRUE
drMalDome.wa38.v1a1.chr10B.g007800.t1	FALSE	FALSE	FALSE	FALSE	TRUE	TRUE
drMalDome.wa38.v1a1.chr10B.g007810.t1	TRUE	TRUE	TRUE	TRUE	TRUE	TRUE
drMalDome.wa38.v1a1.chr10B.g007820.t1	FALSE	TRUE	FALSE	FALSE	FALSE	FALSE
drMalDome.wa38.v1a1.chr10B.g007830.t1	TRUE	TRUE	TRUE	TRUE	TRUE	TRUE
drMalDome.wa38.v1a1.chr10B.g007840.t1	TRUE	TRUE	TRUE	TRUE	TRUE	TRUE
drMalDome.wa38.v1a1.chr10B.g007840.t2	TRUE	TRUE	TRUE	TRUE	TRUE	TRUE
drMalDome.wa38.v1a1.chr10B.g007850.t1	FALSE	TRUE	FALSE	FALSE	TRUE	TRUE
drMalDome.wa38.v1a1.chr10B.g007860.t1	TRUE	TRUE	TRUE	TRUE	TRUE	TRUE
drMalDome.wa38.v1a1.chr10B.g007870.t1	TRUE	TRUE	FALSE	TRUE	TRUE	TRUE
drMalDome.wa38.v1a1.chr10B.g007880.t1	TRUE	TRUE	TRUE	TRUE	TRUE	TRUE
drMalDome.wa38.v1a1.chr10B.g007890.t1	FALSE	FALSE	FALSE	FALSE	TRUE	TRUE
drMalDome.wa38.v1a1.chr10B.g007890.t2	FALSE	FALSE	FALSE	FALSE	TRUE	TRUE
drMalDome.wa38.v1a1.chr10B.g007900.t1	TRUE	TRUE	FALSE	FALSE	FALSE	FALSE
drMalDome.wa38.v1a1.chr10B.g007910.t1	TRUE	TRUE	FALSE	FALSE	FALSE	FALSE
drMalDome.wa38.v1a1.chr10B.g007920.t1	TRUE	TRUE	FALSE	FALSE	TRUE	TRUE
drMalDome.wa38.v1a1.chr10B.g007930.t1	TRUE	TRUE	TRUE	TRUE	TRUE	TRUE
drMalDome.wa38.v1a1.chr10B.g007940.t1	TRUE	TRUE	FALSE	FALSE	TRUE	TRUE
drMalDome.wa38.v1a1.chr10B.g007950.t1	TRUE	TRUE	TRUE	TRUE	TRUE	TRUE
drMalDome.wa38.v1a1.chr10B.g007960.t1	TRUE	TRUE	TRUE	TRUE	TRUE	TRUE
drMalDome.wa38.v1a1.chr10B.g007970.t1	FALSE	TRUE	FALSE	FALSE	TRUE	FALSE
drMalDome.wa38.v1a1.chr10B.g007980.t1	TRUE	TRUE	FALSE	TRUE	TRUE	TRUE
drMalDome.wa38.v1a1.chr10B.g007990.t1	FALSE	FALSE	TRUE	TRUE	FALSE	TRUE
drMalDome.wa38.v1a1.chr10B.g008000.t1	TRUE	TRUE	TRUE	TRUE	TRUE	TRUE
drMalDome.wa38.v1a1.chr10B.g008000.t2	TRUE	TRUE	TRUE	TRUE	TRUE	TRUE
drMalDome.wa38.v1a1.chr10B.g008010.t1	TRUE	TRUE	TRUE	TRUE	TRUE	TRUE
drMalDome.wa38.v1a1.chr10B.g008010.t2	TRUE	TRUE	TRUE	TRUE	TRUE	TRUE
drMalDome.wa38.v1a1.chr10B.g008010.t3	TRUE	TRUE	TRUE	TRUE	TRUE	TRUE
drMalDome.wa38.v1a1.chr10B.g008010.t4	TRUE	TRUE	TRUE	TRUE	TRUE	TRUE
drMalDome.wa38.v1a1.chr10B.g008010.t5	TRUE	TRUE	TRUE	TRUE	TRUE	TRUE
drMalDome.wa38.v1a1.chr10B.g008020.t1	TRUE	TRUE	TRUE	TRUE	TRUE	TRUE
drMalDome.wa38.v1a1.chr10B.g008030.t1	TRUE	TRUE	TRUE	TRUE	TRUE	TRUE
drMalDome.wa38.v1a1.chr10B.g008030.t2	TRUE	TRUE	TRUE	TRUE	TRUE	TRUE
drMalDome.wa38.v1a1.chr10B.g008030.t3	TRUE	TRUE	TRUE	TRUE	TRUE	TRUE
drMalDome.wa38.v1a1.chr10B.g008040.t1	FALSE	FALSE	FALSE	FALSE	FALSE	FALSE
drMalDome.wa38.v1a1.chr10B.g008050.t1	TRUE	TRUE	TRUE	TRUE	TRUE	TRUE
drMalDome.wa38.v1a1.chr10B.g008060.t1	FALSE	TRUE	FALSE	FALSE	FALSE	FALSE
drMalDome.wa38.v1a1.chr10B.g008070.t1	TRUE	TRUE	FALSE	FALSE	TRUE	TRUE
drMalDome.wa38.v1a1.chr10B.g008080.t1	FALSE	TRUE	FALSE	FALSE	TRUE	TRUE
drMalDome.wa38.v1a1.chr10B.g008090.t1	TRUE	TRUE	FALSE	FALSE	TRUE	TRUE
drMalDome.wa38.v1a1.chr10B.g008100.t1	TRUE	TRUE	FALSE	FALSE	TRUE	TRUE
drMalDome.wa38.v1a1.chr10B.g008110.t1	TRUE	TRUE	FALSE	TRUE	TRUE	TRUE
drMalDome.wa38.v1a1.chr10B.g008110.t2	TRUE	TRUE	FALSE	TRUE	TRUE	TRUE
drMalDome.wa38.v1a1.chr10B.g008120.t1	TRUE	TRUE	TRUE	TRUE	TRUE	TRUE
drMalDome.wa38.v1a1.chr10B.g008130.t1	TRUE	TRUE	FALSE	FALSE	TRUE	TRUE
drMalDome.wa38.v1a1.chr10B.g008140.t1	FALSE	TRUE	FALSE	TRUE	FALSE	FALSE
drMalDome.wa38.v1a1.chr10B.g008150.t1	FALSE	FALSE	FALSE	FALSE	FALSE	FALSE
drMalDome.wa38.v1a1.chr10B.g008160.t1	TRUE	TRUE	FALSE	FALSE	TRUE	TRUE
drMalDome.wa38.v1a1.chr10B.g008160.t2	TRUE	TRUE	FALSE	FALSE	TRUE	TRUE
drMalDome.wa38.v1a1.chr10B.g008170.t1	TRUE	TRUE	TRUE	TRUE	TRUE	TRUE
drMalDome.wa38.v1a1.chr10B.g008180.t1	FALSE	TRUE	FALSE	FALSE	TRUE	TRUE
drMalDome.wa38.v1a1.chr10B.g008190.t1	TRUE	TRUE	TRUE	TRUE	TRUE	TRUE
drMalDome.wa38.v1a1.chr10B.g008200.t1	TRUE	TRUE	FALSE	FALSE	FALSE	FALSE
drMalDome.wa38.v1a1.chr10B.g008210.t1	TRUE	TRUE	FALSE	FALSE	TRUE	TRUE
drMalDome.wa38.v1a1.chr10B.g008210.t2	TRUE	TRUE	FALSE	FALSE	TRUE	TRUE
drMalDome.wa38.v1a1.chr10B.g008220.t1	TRUE	TRUE	TRUE	TRUE	TRUE	TRUE
drMalDome.wa38.v1a1.chr10B.g008220.t2	TRUE	TRUE	TRUE	TRUE	TRUE	TRUE
drMalDome.wa38.v1a1.chr10B.g008220.t3	TRUE	TRUE	TRUE	TRUE	TRUE	TRUE
drMalDome.wa38.v1a1.chr10B.g008230.t1	TRUE	TRUE	FALSE	FALSE	TRUE	TRUE
drMalDome.wa38.v1a1.chr10B.g008230.t2	TRUE	TRUE	FALSE	FALSE	TRUE	TRUE
drMalDome.wa38.v1a1.chr10B.g008240.t1	TRUE	TRUE	FALSE	FALSE	TRUE	TRUE
drMalDome.wa38.v1a1.chr10B.g008250.t1	TRUE	TRUE	FALSE	TRUE	TRUE	TRUE
drMalDome.wa38.v1a1.chr10B.g008250.t2	TRUE	TRUE	FALSE	TRUE	TRUE	TRUE
drMalDome.wa38.v1a1.chr10B.g008260.t1	TRUE	TRUE	FALSE	TRUE	TRUE	TRUE
drMalDome.wa38.v1a1.chr10B.g008260.t2	TRUE	TRUE	FALSE	TRUE	TRUE	TRUE
drMalDome.wa38.v1a1.chr10B.g008270.t1	TRUE	TRUE	TRUE	TRUE	TRUE	TRUE
drMalDome.wa38.v1a1.chr10B.g008280.t1	TRUE	TRUE	TRUE	TRUE	TRUE	TRUE
drMalDome.wa38.v1a1.chr10B.g008280.t2	TRUE	TRUE	TRUE	TRUE	TRUE	TRUE
drMalDome.wa38.v1a1.chr10B.g008290.t1	TRUE	TRUE	TRUE	TRUE	TRUE	TRUE
drMalDome.wa38.v1a1.chr10B.g008300.t1	TRUE	TRUE	TRUE	TRUE	TRUE	TRUE
drMalDome.wa38.v1a1.chr10B.g008300.t2	TRUE	TRUE	TRUE	TRUE	TRUE	TRUE
drMalDome.wa38.v1a1.chr10B.g008300.t3	TRUE	TRUE	TRUE	TRUE	TRUE	TRUE
drMalDome.wa38.v1a1.chr10B.g008310.t1	TRUE	TRUE	TRUE	TRUE	TRUE	TRUE
drMalDome.wa38.v1a1.chr10B.g008320.t1	TRUE	TRUE	TRUE	TRUE	TRUE	TRUE
drMalDome.wa38.v1a1.chr10B.g008330.t1	TRUE	TRUE	TRUE	TRUE	TRUE	TRUE
drMalDome.wa38.v1a1.chr10B.g008340.t1	TRUE	TRUE	TRUE	TRUE	TRUE	TRUE
drMalDome.wa38.v1a1.chr10B.g008350.t1	TRUE	TRUE	FALSE	FALSE	TRUE	TRUE
drMalDome.wa38.v1a1.chr10B.g008360.t1	TRUE	TRUE	TRUE	TRUE	TRUE	TRUE
drMalDome.wa38.v1a1.chr10B.g008360.t2	TRUE	TRUE	TRUE	TRUE	TRUE	TRUE
drMalDome.wa38.v1a1.chr10B.g008360.t3	TRUE	TRUE	TRUE	TRUE	TRUE	TRUE
drMalDome.wa38.v1a1.chr10B.g008370.t1	TRUE	TRUE	FALSE	FALSE	TRUE	TRUE
drMalDome.wa38.v1a1.chr10B.g008380.t1	TRUE	TRUE	TRUE	TRUE	TRUE	TRUE
drMalDome.wa38.v1a1.chr10B.g008380.t2	TRUE	TRUE	TRUE	TRUE	TRUE	TRUE
drMalDome.wa38.v1a1.chr10B.g008390.t1	TRUE	TRUE	TRUE	TRUE	TRUE	TRUE
drMalDome.wa38.v1a1.chr10B.g008400.t1	TRUE	TRUE	FALSE	FALSE	TRUE	TRUE
drMalDome.wa38.v1a1.chr10B.g008410.t1	FALSE	TRUE	FALSE	FALSE	TRUE	TRUE
drMalDome.wa38.v1a1.chr10B.g008420.t1	FALSE	TRUE	FALSE	FALSE	TRUE	TRUE
drMalDome.wa38.v1a1.chr10B.g008430.t1	FALSE	TRUE	FALSE	FALSE	TRUE	TRUE
drMalDome.wa38.v1a1.chr10B.g008440.t1	TRUE	TRUE	TRUE	TRUE	TRUE	TRUE
drMalDome.wa38.v1a1.chr10B.g008450.t1	TRUE	TRUE	TRUE	TRUE	TRUE	TRUE
drMalDome.wa38.v1a1.chr10B.g008460.t1	TRUE	TRUE	TRUE	TRUE	TRUE	TRUE
drMalDome.wa38.v1a1.chr10B.g008470.t1	TRUE	TRUE	FALSE	FALSE	TRUE	TRUE
drMalDome.wa38.v1a1.chr10B.g008480.t1	TRUE	TRUE	TRUE	TRUE	TRUE	TRUE
drMalDome.wa38.v1a1.chr10B.g008480.t2	TRUE	TRUE	TRUE	TRUE	TRUE	TRUE
drMalDome.wa38.v1a1.chr10B.g008480.t3	TRUE	TRUE	TRUE	TRUE	TRUE	TRUE
drMalDome.wa38.v1a1.chr10B.g008490.t1	TRUE	TRUE	FALSE	FALSE	FALSE	FALSE
drMalDome.wa38.v1a1.chr10B.g008500.t1	TRUE	TRUE	FALSE	TRUE	TRUE	TRUE
drMalDome.wa38.v1a1.chr10B.g008510.t1	TRUE	TRUE	FALSE	TRUE	TRUE	TRUE
drMalDome.wa38.v1a1.chr10B.g008520.t1	TRUE	TRUE	FALSE	FALSE	TRUE	TRUE
drMalDome.wa38.v1a1.chr10B.g008520.t2	TRUE	TRUE	FALSE	FALSE	TRUE	TRUE
drMalDome.wa38.v1a1.chr10B.g008520.t3	TRUE	TRUE	FALSE	FALSE	TRUE	TRUE
drMalDome.wa38.v1a1.chr10B.g008530.t1	TRUE	TRUE	TRUE	TRUE	TRUE	TRUE
drMalDome.wa38.v1a1.chr10B.g008530.t2	TRUE	TRUE	TRUE	TRUE	TRUE	TRUE
drMalDome.wa38.v1a1.chr10B.g008530.t3	TRUE	TRUE	TRUE	TRUE	TRUE	TRUE
drMalDome.wa38.v1a1.chr10B.g008540.t1	TRUE	TRUE	FALSE	FALSE	TRUE	TRUE
drMalDome.wa38.v1a1.chr10B.g008550.t1	TRUE	TRUE	TRUE	TRUE	TRUE	TRUE
drMalDome.wa38.v1a1.chr10B.g008560.t1	TRUE	TRUE	FALSE	FALSE	TRUE	TRUE
drMalDome.wa38.v1a1.chr10B.g008570.t1	TRUE	TRUE	FALSE	FALSE	TRUE	TRUE
drMalDome.wa38.v1a1.chr10B.g008580.t1	TRUE	TRUE	FALSE	FALSE	TRUE	TRUE
drMalDome.wa38.v1a1.chr10B.g008580.t2	TRUE	TRUE	FALSE	FALSE	TRUE	TRUE
drMalDome.wa38.v1a1.chr10B.g008590.t1	TRUE	TRUE	FALSE	FALSE	TRUE	TRUE
drMalDome.wa38.v1a1.chr10B.g008600.t1	TRUE	TRUE	FALSE	TRUE	TRUE	TRUE
drMalDome.wa38.v1a1.chr10B.g008610.t1	TRUE	TRUE	FALSE	FALSE	TRUE	TRUE
drMalDome.wa38.v1a1.chr10B.g008620.t1	TRUE	TRUE	TRUE	TRUE	TRUE	TRUE
drMalDome.wa38.v1a1.chr10B.g008630.t1	TRUE	TRUE	TRUE	TRUE	TRUE	TRUE
drMalDome.wa38.v1a1.chr10B.g008640.t1	TRUE	TRUE	FALSE	TRUE	TRUE	TRUE
drMalDome.wa38.v1a1.chr10B.g008650.t1	TRUE	TRUE	FALSE	FALSE	TRUE	TRUE
drMalDome.wa38.v1a1.chr10B.g008650.t2	FALSE	FALSE	FALSE	FALSE	TRUE	TRUE
drMalDome.wa38.v1a1.chr10B.g008660.t1	FALSE	TRUE	FALSE	FALSE	FALSE	FALSE
drMalDome.wa38.v1a1.chr10B.g008670.t1	TRUE	TRUE	TRUE	TRUE	TRUE	TRUE
drMalDome.wa38.v1a1.chr10B.g008680.t1	TRUE	TRUE	TRUE	TRUE	TRUE	TRUE
drMalDome.wa38.v1a1.chr10B.g008690.t1	TRUE	TRUE	TRUE	TRUE	TRUE	TRUE
drMalDome.wa38.v1a1.chr10B.g008700.t1	FALSE	TRUE	FALSE	FALSE	TRUE	TRUE
drMalDome.wa38.v1a1.chr10B.g008710.t1	TRUE	TRUE	FALSE	FALSE	TRUE	TRUE
drMalDome.wa38.v1a1.chr10B.g008720.t1	TRUE	TRUE	TRUE	TRUE	TRUE	TRUE
drMalDome.wa38.v1a1.chr10B.g008730.t1	TRUE	TRUE	TRUE	TRUE	TRUE	TRUE
drMalDome.wa38.v1a1.chr10B.g008740.t1	TRUE	TRUE	TRUE	TRUE	TRUE	TRUE
drMalDome.wa38.v1a1.chr10B.g008750.t1	TRUE	TRUE	TRUE	TRUE	TRUE	TRUE
drMalDome.wa38.v1a1.chr10B.g008760.t1	TRUE	TRUE	TRUE	TRUE	TRUE	TRUE
drMalDome.wa38.v1a1.chr10B.g008760.t2	TRUE	TRUE	TRUE	TRUE	TRUE	TRUE
drMalDome.wa38.v1a1.chr10B.g008770.t1	TRUE	TRUE	FALSE	FALSE	TRUE	TRUE
drMalDome.wa38.v1a1.chr10B.g008780.t1	FALSE	TRUE	FALSE	FALSE	TRUE	TRUE
drMalDome.wa38.v1a1.chr10B.g008790.t1	TRUE	TRUE	TRUE	TRUE	TRUE	TRUE
drMalDome.wa38.v1a1.chr10B.g008800.t1	TRUE	TRUE	FALSE	FALSE	TRUE	TRUE
drMalDome.wa38.v1a1.chr10B.g008810.t1	TRUE	TRUE	FALSE	FALSE	TRUE	TRUE
drMalDome.wa38.v1a1.chr10B.g008820.t1	TRUE	TRUE	FALSE	FALSE	TRUE	TRUE
drMalDome.wa38.v1a1.chr10B.g008830.t1	TRUE	TRUE	TRUE	TRUE	TRUE	TRUE
drMalDome.wa38.v1a1.chr10B.g008830.t2	TRUE	TRUE	TRUE	TRUE	TRUE	TRUE
drMalDome.wa38.v1a1.chr10B.g008840.t1	TRUE	TRUE	FALSE	FALSE	TRUE	TRUE
drMalDome.wa38.v1a1.chr10B.g008850.t1	TRUE	TRUE	TRUE	TRUE	TRUE	TRUE
drMalDome.wa38.v1a1.chr10B.g008860.t1	TRUE	TRUE	FALSE	TRUE	TRUE	TRUE
drMalDome.wa38.v1a1.chr10B.g008860.t2	TRUE	TRUE	FALSE	TRUE	TRUE	TRUE
drMalDome.wa38.v1a1.chr10B.g008860.t3	TRUE	TRUE	FALSE	TRUE	TRUE	TRUE
drMalDome.wa38.v1a1.chr10B.g008860.t4	TRUE	TRUE	FALSE	TRUE	TRUE	TRUE
drMalDome.wa38.v1a1.chr10B.g008870.t1	TRUE	TRUE	FALSE	FALSE	TRUE	TRUE
drMalDome.wa38.v1a1.chr10B.g008880.t1	TRUE	TRUE	FALSE	FALSE	TRUE	TRUE
drMalDome.wa38.v1a1.chr10B.g008890.t1	TRUE	TRUE	FALSE	FALSE	TRUE	TRUE
drMalDome.wa38.v1a1.chr10B.g008900.t1	FALSE	TRUE	FALSE	FALSE	FALSE	TRUE
drMalDome.wa38.v1a1.chr10B.g008910.t1	FALSE	TRUE	FALSE	FALSE	TRUE	TRUE
drMalDome.wa38.v1a1.chr10B.g008920.t1	TRUE	TRUE	TRUE	TRUE	TRUE	TRUE
drMalDome.wa38.v1a1.chr10B.g008930.t1	TRUE	TRUE	TRUE	TRUE	TRUE	TRUE
drMalDome.wa38.v1a1.chr10B.g008940.t1	FALSE	TRUE	FALSE	FALSE	TRUE	TRUE
drMalDome.wa38.v1a1.chr10B.g008950.t1	FALSE	FALSE	FALSE	FALSE	FALSE	FALSE
drMalDome.wa38.v1a1.chr10B.g008950.t2	TRUE	TRUE	FALSE	FALSE	FALSE	FALSE
drMalDome.wa38.v1a1.chr10B.g008960.t1	TRUE	TRUE	FALSE	FALSE	TRUE	TRUE
drMalDome.wa38.v1a1.chr10B.g008960.t2	TRUE	TRUE	FALSE	FALSE	TRUE	TRUE
drMalDome.wa38.v1a1.chr10B.g008970.t1	TRUE	TRUE	FALSE	FALSE	FALSE	FALSE
drMalDome.wa38.v1a1.chr10B.g008980.t1	TRUE	TRUE	FALSE	FALSE	TRUE	TRUE
drMalDome.wa38.v1a1.chr10B.g008990.t1	FALSE	TRUE	TRUE	TRUE	TRUE	TRUE
drMalDome.wa38.v1a1.chr10B.g009000.t1	TRUE	TRUE	TRUE	TRUE	TRUE	TRUE
drMalDome.wa38.v1a1.chr10B.g009000.t2	TRUE	TRUE	TRUE	TRUE	TRUE	TRUE
drMalDome.wa38.v1a1.chr10B.g009010.t1	TRUE	TRUE	TRUE	TRUE	TRUE	TRUE
drMalDome.wa38.v1a1.chr10B.g009020.t1	TRUE	TRUE	TRUE	TRUE	TRUE	TRUE
drMalDome.wa38.v1a1.chr10B.g009020.t2	TRUE	TRUE	TRUE	TRUE	TRUE	TRUE
drMalDome.wa38.v1a1.chr10B.g009020.t3	TRUE	TRUE	TRUE	TRUE	TRUE	TRUE
drMalDome.wa38.v1a1.chr10B.g009020.t4	TRUE	TRUE	TRUE	TRUE	TRUE	TRUE
drMalDome.wa38.v1a1.chr10B.g009020.t5	TRUE	TRUE	TRUE	TRUE	TRUE	TRUE
drMalDome.wa38.v1a1.chr10B.g009020.t6	TRUE	TRUE	TRUE	TRUE	TRUE	TRUE
drMalDome.wa38.v1a1.chr10B.g009020.t7	TRUE	TRUE	TRUE	TRUE	TRUE	TRUE
drMalDome.wa38.v1a1.chr10B.g009030.t1	TRUE	TRUE	FALSE	TRUE	TRUE	TRUE
drMalDome.wa38.v1a1.chr10B.g009030.t2	TRUE	TRUE	FALSE	TRUE	TRUE	TRUE
drMalDome.wa38.v1a1.chr10B.g009040.t1	TRUE	TRUE	TRUE	TRUE	TRUE	TRUE
drMalDome.wa38.v1a1.chr10B.g009050.t1	TRUE	TRUE	TRUE	TRUE	TRUE	TRUE
drMalDome.wa38.v1a1.chr10B.g009060.t1	TRUE	TRUE	FALSE	FALSE	TRUE	TRUE
drMalDome.wa38.v1a1.chr10B.g009070.t1	TRUE	TRUE	FALSE	FALSE	TRUE	TRUE
drMalDome.wa38.v1a1.chr10B.g009080.t1	TRUE	TRUE	FALSE	FALSE	TRUE	TRUE
drMalDome.wa38.v1a1.chr10B.g009090.t1	FALSE	TRUE	FALSE	FALSE	TRUE	TRUE
drMalDome.wa38.v1a1.chr10B.g009100.t1	TRUE	TRUE	TRUE	TRUE	TRUE	TRUE
drMalDome.wa38.v1a1.chr10B.g009110.t1	FALSE	TRUE	FALSE	FALSE	TRUE	TRUE
drMalDome.wa38.v1a1.chr10B.g009120.t1	TRUE	TRUE	FALSE	FALSE	TRUE	TRUE
drMalDome.wa38.v1a1.chr10B.g009130.t1	TRUE	TRUE	FALSE	FALSE	FALSE	FALSE
drMalDome.wa38.v1a1.chr10B.g009140.t1	TRUE	TRUE	FALSE	FALSE	TRUE	TRUE
drMalDome.wa38.v1a1.chr10B.g009150.t1	TRUE	TRUE	TRUE	TRUE	TRUE	TRUE
drMalDome.wa38.v1a1.chr10B.g009160.t1	TRUE	TRUE	TRUE	TRUE	TRUE	TRUE
drMalDome.wa38.v1a1.chr10B.g009170.t1	TRUE	TRUE	FALSE	FALSE	TRUE	TRUE
drMalDome.wa38.v1a1.chr10B.g009180.t1	TRUE	TRUE	FALSE	TRUE	TRUE	TRUE
drMalDome.wa38.v1a1.chr10B.g009190.t1	TRUE	TRUE	TRUE	TRUE	TRUE	TRUE
drMalDome.wa38.v1a1.chr10B.g009200.t1	TRUE	TRUE	FALSE	FALSE	TRUE	TRUE
drMalDome.wa38.v1a1.chr10B.g009210.t1	TRUE	TRUE	FALSE	FALSE	TRUE	TRUE
drMalDome.wa38.v1a1.chr10B.g009220.t1	TRUE	TRUE	FALSE	TRUE	TRUE	TRUE
drMalDome.wa38.v1a1.chr10B.g009230.t1	FALSE	TRUE	FALSE	FALSE	TRUE	TRUE
drMalDome.wa38.v1a1.chr10B.g009240.t1	FALSE	FALSE	FALSE	FALSE	TRUE	FALSE
drMalDome.wa38.v1a1.chr10B.g009250.t1	TRUE	TRUE	TRUE	TRUE	TRUE	TRUE
drMalDome.wa38.v1a1.chr10B.g009260.t1	TRUE	TRUE	FALSE	FALSE	TRUE	TRUE
drMalDome.wa38.v1a1.chr10B.g009270.t1	TRUE	TRUE	FALSE	FALSE	TRUE	TRUE
drMalDome.wa38.v1a1.chr10B.g009280.t1	TRUE	TRUE	TRUE	TRUE	TRUE	TRUE
drMalDome.wa38.v1a1.chr10B.g009290.t1	TRUE	TRUE	FALSE	FALSE	FALSE	FALSE
drMalDome.wa38.v1a1.chr10B.g009300.t1	TRUE	TRUE	FALSE	FALSE	FALSE	TRUE
drMalDome.wa38.v1a1.chr10B.g009310.t1	TRUE	TRUE	FALSE	FALSE	TRUE	TRUE
drMalDome.wa38.v1a1.chr10B.g009320.t1	TRUE	TRUE	FALSE	FALSE	FALSE	FALSE
drMalDome.wa38.v1a1.chr10B.g009330.t1	FALSE	TRUE	FALSE	FALSE	FALSE	TRUE
drMalDome.wa38.v1a1.chr10B.g009340.t1	TRUE	TRUE	FALSE	FALSE	TRUE	TRUE
drMalDome.wa38.v1a1.chr10B.g009350.t1	TRUE	TRUE	FALSE	FALSE	FALSE	FALSE
drMalDome.wa38.v1a1.chr10B.g009360.t1	TRUE	TRUE	FALSE	FALSE	TRUE	TRUE
drMalDome.wa38.v1a1.chr10B.g009370.t1	TRUE	TRUE	FALSE	TRUE	TRUE	TRUE
drMalDome.wa38.v1a1.chr10B.g009380.t1	FALSE	FALSE	FALSE	FALSE	TRUE	TRUE
drMalDome.wa38.v1a1.chr10B.g009390.t1	TRUE	TRUE	TRUE	TRUE	TRUE	TRUE
drMalDome.wa38.v1a1.chr10B.g009390.t2	TRUE	TRUE	TRUE	TRUE	TRUE	TRUE
drMalDome.wa38.v1a1.chr10B.g009390.t3	TRUE	TRUE	TRUE	TRUE	TRUE	TRUE
drMalDome.wa38.v1a1.chr10B.g009390.t4	TRUE	TRUE	TRUE	TRUE	TRUE	TRUE
drMalDome.wa38.v1a1.chr10B.g009390.t5	TRUE	TRUE	TRUE	TRUE	TRUE	TRUE
drMalDome.wa38.v1a1.chr10B.g009400.t1	TRUE	TRUE	TRUE	TRUE	TRUE	TRUE
drMalDome.wa38.v1a1.chr10B.g009400.t2	TRUE	TRUE	TRUE	TRUE	TRUE	TRUE
drMalDome.wa38.v1a1.chr10B.g009400.t3	TRUE	TRUE	TRUE	TRUE	TRUE	TRUE
drMalDome.wa38.v1a1.chr10B.g009400.t4	FALSE	FALSE	FALSE	FALSE	TRUE	TRUE
drMalDome.wa38.v1a1.chr10B.g009400.t5	TRUE	TRUE	TRUE	TRUE	TRUE	TRUE
drMalDome.wa38.v1a1.chr10B.g009400.t6	TRUE	TRUE	TRUE	TRUE	TRUE	TRUE
drMalDome.wa38.v1a1.chr10B.g009400.t7	TRUE	TRUE	TRUE	TRUE	TRUE	TRUE
drMalDome.wa38.v1a1.chr10B.g009400.t8	FALSE	FALSE	FALSE	FALSE	TRUE	TRUE
drMalDome.wa38.v1a1.chr10B.g009410.t1	FALSE	TRUE	FALSE	TRUE	TRUE	TRUE
drMalDome.wa38.v1a1.chr10B.g009420.t1	TRUE	TRUE	TRUE	TRUE	TRUE	TRUE
drMalDome.wa38.v1a1.chr10B.g009430.t1	FALSE	FALSE	FALSE	FALSE	FALSE	FALSE
drMalDome.wa38.v1a1.chr10B.g009440.t1	TRUE	TRUE	FALSE	FALSE	TRUE	TRUE
drMalDome.wa38.v1a1.chr10B.g009450.t1	FALSE	TRUE	FALSE	TRUE	TRUE	TRUE
drMalDome.wa38.v1a1.chr10B.g009460.t1	TRUE	TRUE	TRUE	TRUE	TRUE	TRUE
drMalDome.wa38.v1a1.chr10B.g009470.t1	TRUE	TRUE	TRUE	TRUE	TRUE	TRUE
drMalDome.wa38.v1a1.chr10B.g009480.t1	TRUE	TRUE	FALSE	FALSE	TRUE	TRUE
drMalDome.wa38.v1a1.chr10B.g009480.t2	FALSE	FALSE	FALSE	FALSE	TRUE	TRUE
drMalDome.wa38.v1a1.chr10B.g009480.t3	TRUE	TRUE	FALSE	FALSE	TRUE	TRUE
drMalDome.wa38.v1a1.chr10B.g009490.t1	FALSE	FALSE	FALSE	FALSE	TRUE	TRUE
drMalDome.wa38.v1a1.chr10B.g009490.t2	TRUE	TRUE	FALSE	FALSE	TRUE	TRUE
drMalDome.wa38.v1a1.chr10B.g009500.t1	TRUE	TRUE	TRUE	TRUE	TRUE	TRUE
drMalDome.wa38.v1a1.chr10B.g009510.t1	TRUE	TRUE	TRUE	TRUE	TRUE	TRUE
drMalDome.wa38.v1a1.chr10B.g009520.t1	FALSE	TRUE	FALSE	TRUE	FALSE	FALSE
drMalDome.wa38.v1a1.chr10B.g009530.t1	TRUE	TRUE	TRUE	TRUE	TRUE	TRUE
drMalDome.wa38.v1a1.chr10B.g009530.t2	TRUE	TRUE	TRUE	TRUE	TRUE	TRUE
drMalDome.wa38.v1a1.chr10B.g009530.t3	TRUE	TRUE	TRUE	TRUE	TRUE	TRUE
drMalDome.wa38.v1a1.chr10B.g009530.t4	TRUE	TRUE	TRUE	TRUE	TRUE	TRUE
drMalDome.wa38.v1a1.chr10B.g009530.t5	TRUE	TRUE	TRUE	TRUE	TRUE	TRUE
drMalDome.wa38.v1a1.chr10B.g009530.t6	TRUE	TRUE	TRUE	TRUE	TRUE	TRUE
drMalDome.wa38.v1a1.chr10B.g009530.t7	TRUE	TRUE	TRUE	TRUE	TRUE	TRUE
drMalDome.wa38.v1a1.chr10B.g009530.t8	TRUE	TRUE	TRUE	TRUE	TRUE	TRUE
drMalDome.wa38.v1a1.chr10B.g009530.t9	TRUE	TRUE	TRUE	TRUE	TRUE	TRUE
drMalDome.wa38.v1a1.chr10B.g009540.t1	FALSE	TRUE	FALSE	FALSE	FALSE	FALSE
drMalDome.wa38.v1a1.chr10B.g009550.t1	TRUE	TRUE	FALSE	FALSE	TRUE	TRUE
drMalDome.wa38.v1a1.chr10B.g009560.t1	TRUE	TRUE	FALSE	FALSE	TRUE	TRUE
drMalDome.wa38.v1a1.chr10B.g009570.t1	TRUE	TRUE	FALSE	FALSE	TRUE	TRUE
drMalDome.wa38.v1a1.chr10B.g009580.t1	FALSE	TRUE	FALSE	FALSE	TRUE	TRUE
drMalDome.wa38.v1a1.chr10B.g009590.t1	TRUE	TRUE	FALSE	FALSE	TRUE	TRUE
drMalDome.wa38.v1a1.chr10B.g009600.t1	TRUE	TRUE	TRUE	TRUE	TRUE	TRUE
drMalDome.wa38.v1a1.chr10B.g009600.t2	TRUE	TRUE	TRUE	TRUE	TRUE	TRUE
drMalDome.wa38.v1a1.chr10B.g009600.t3	TRUE	TRUE	TRUE	TRUE	TRUE	TRUE
drMalDome.wa38.v1a1.chr10B.g009600.t4	TRUE	TRUE	TRUE	TRUE	TRUE	TRUE
drMalDome.wa38.v1a1.chr10B.g009610.t1	TRUE	TRUE	TRUE	TRUE	TRUE	TRUE
drMalDome.wa38.v1a1.chr10B.g009620.t1	TRUE	TRUE	TRUE	TRUE	TRUE	TRUE
drMalDome.wa38.v1a1.chr10B.g009630.t1	FALSE	FALSE	FALSE	TRUE	TRUE	TRUE
drMalDome.wa38.v1a1.chr10B.g009640.t1	TRUE	TRUE	TRUE	TRUE	TRUE	TRUE
drMalDome.wa38.v1a1.chr10B.g009650.t1	FALSE	TRUE	FALSE	FALSE	TRUE	TRUE
drMalDome.wa38.v1a1.chr10B.g009650.t2	FALSE	TRUE	FALSE	FALSE	TRUE	TRUE
drMalDome.wa38.v1a1.chr10B.g009660.t1	TRUE	TRUE	TRUE	TRUE	TRUE	TRUE
drMalDome.wa38.v1a1.chr10B.g009670.t1	FALSE	FALSE	FALSE	FALSE	TRUE	TRUE
drMalDome.wa38.v1a1.chr10B.g009680.t1	TRUE	TRUE	TRUE	TRUE	TRUE	TRUE
drMalDome.wa38.v1a1.chr10B.g009680.t2	TRUE	TRUE	TRUE	TRUE	TRUE	TRUE
drMalDome.wa38.v1a1.chr10B.g009690.t1	TRUE	TRUE	TRUE	TRUE	TRUE	TRUE
drMalDome.wa38.v1a1.chr10B.g009700.t1	TRUE	TRUE	TRUE	TRUE	TRUE	TRUE
drMalDome.wa38.v1a1.chr10B.g009710.t1	TRUE	TRUE	FALSE	FALSE	TRUE	TRUE
drMalDome.wa38.v1a1.chr10B.g009720.t1	TRUE	TRUE	FALSE	FALSE	FALSE	TRUE
drMalDome.wa38.v1a1.chr10B.g009730.t1	TRUE	TRUE	FALSE	FALSE	TRUE	TRUE
drMalDome.wa38.v1a1.chr10B.g009740.t1	TRUE	TRUE	TRUE	TRUE	TRUE	TRUE
drMalDome.wa38.v1a1.chr10B.g009740.t2	TRUE	TRUE	TRUE	TRUE	TRUE	TRUE
drMalDome.wa38.v1a1.chr10B.g009750.t1	TRUE	TRUE	TRUE	TRUE	TRUE	TRUE
drMalDome.wa38.v1a1.chr10B.g009760.t1	TRUE	TRUE	FALSE	FALSE	FALSE	FALSE
drMalDome.wa38.v1a1.chr10B.g009770.t1	FALSE	FALSE	FALSE	FALSE	FALSE	FALSE
drMalDome.wa38.v1a1.chr10B.g009780.t1	TRUE	TRUE	TRUE	TRUE	TRUE	TRUE
drMalDome.wa38.v1a1.chr10B.g009780.t2	TRUE	TRUE	TRUE	TRUE	TRUE	TRUE
drMalDome.wa38.v1a1.chr10B.g009780.t3	TRUE	TRUE	TRUE	TRUE	TRUE	TRUE
drMalDome.wa38.v1a1.chr10B.g009790.t1	TRUE	TRUE	TRUE	TRUE	TRUE	TRUE
drMalDome.wa38.v1a1.chr10B.g009800.t1	TRUE	TRUE	FALSE	TRUE	TRUE	TRUE
drMalDome.wa38.v1a1.chr10B.g009810.t1	TRUE	TRUE	FALSE	FALSE	TRUE	FALSE
drMalDome.wa38.v1a1.chr10B.g009820.t1	TRUE	TRUE	FALSE	FALSE	TRUE	TRUE
drMalDome.wa38.v1a1.chr10B.g009830.t1	FALSE	TRUE	FALSE	FALSE	TRUE	TRUE
drMalDome.wa38.v1a1.chr10B.g009840.t1	TRUE	TRUE	FALSE	FALSE	TRUE	TRUE
drMalDome.wa38.v1a1.chr10B.g009850.t1	TRUE	TRUE	FALSE	FALSE	FALSE	FALSE
drMalDome.wa38.v1a1.chr10B.g009860.t1	TRUE	TRUE	TRUE	TRUE	TRUE	TRUE
drMalDome.wa38.v1a1.chr10B.g009870.t1	TRUE	TRUE	FALSE	FALSE	TRUE	TRUE
drMalDome.wa38.v1a1.chr10B.g009880.t1	TRUE	TRUE	TRUE	TRUE	TRUE	TRUE
drMalDome.wa38.v1a1.chr10B.g009880.t2	TRUE	TRUE	TRUE	TRUE	TRUE	TRUE
drMalDome.wa38.v1a1.chr10B.g009880.t3	TRUE	TRUE	TRUE	TRUE	TRUE	TRUE
drMalDome.wa38.v1a1.chr10B.g009880.t4	TRUE	TRUE	TRUE	TRUE	TRUE	TRUE
drMalDome.wa38.v1a1.chr10B.g009890.t1	FALSE	FALSE	FALSE	FALSE	FALSE	FALSE
drMalDome.wa38.v1a1.chr10B.g009900.t1	TRUE	TRUE	FALSE	FALSE	TRUE	TRUE
drMalDome.wa38.v1a1.chr10B.g009910.t1	TRUE	TRUE	FALSE	FALSE	TRUE	TRUE
drMalDome.wa38.v1a1.chr10B.g009920.t1	FALSE	TRUE	FALSE	FALSE	FALSE	FALSE
drMalDome.wa38.v1a1.chr10B.g009930.t1	TRUE	TRUE	FALSE	FALSE	FALSE	FALSE
drMalDome.wa38.v1a1.chr10B.g009940.t1	TRUE	TRUE	FALSE	FALSE	FALSE	FALSE
drMalDome.wa38.v1a1.chr10B.g009950.t1	TRUE	TRUE	FALSE	FALSE	TRUE	FALSE
drMalDome.wa38.v1a1.chr10B.g009960.t1	TRUE	TRUE	FALSE	FALSE	FALSE	TRUE
drMalDome.wa38.v1a1.chr10B.g009970.t1	TRUE	TRUE	FALSE	FALSE	FALSE	FALSE
drMalDome.wa38.v1a1.chr10B.g009980.t1	TRUE	TRUE	FALSE	FALSE	FALSE	FALSE
drMalDome.wa38.v1a1.chr10B.g009990.t1	TRUE	TRUE	FALSE	FALSE	FALSE	FALSE
drMalDome.wa38.v1a1.chr10B.g010000.t1	FALSE	TRUE	FALSE	FALSE	FALSE	FALSE
drMalDome.wa38.v1a1.chr10B.g010010.t1	TRUE	TRUE	FALSE	FALSE	TRUE	TRUE
drMalDome.wa38.v1a1.chr10B.g010020.t1	TRUE	TRUE	FALSE	FALSE	TRUE	TRUE
drMalDome.wa38.v1a1.chr10B.g010030.t1	FALSE	TRUE	FALSE	FALSE	TRUE	TRUE
drMalDome.wa38.v1a1.chr10B.g010040.t1	FALSE	TRUE	FALSE	FALSE	TRUE	TRUE
drMalDome.wa38.v1a1.chr10B.g010050.t1	FALSE	TRUE	FALSE	FALSE	TRUE	TRUE
drMalDome.wa38.v1a1.chr10B.g010060.t1	TRUE	TRUE	FALSE	FALSE	FALSE	FALSE
drMalDome.wa38.v1a1.chr10B.g010070.t1	FALSE	TRUE	FALSE	TRUE	FALSE	FALSE
drMalDome.wa38.v1a1.chr10B.g010080.t1	FALSE	TRUE	FALSE	TRUE	TRUE	TRUE
drMalDome.wa38.v1a1.chr10B.g010080.t2	FALSE	TRUE	FALSE	TRUE	TRUE	TRUE
drMalDome.wa38.v1a1.chr10B.g010090.t1	TRUE	TRUE	TRUE	TRUE	TRUE	TRUE
drMalDome.wa38.v1a1.chr10B.g010100.t1	TRUE	TRUE	FALSE	FALSE	TRUE	TRUE
drMalDome.wa38.v1a1.chr10B.g010110.t1	TRUE	TRUE	TRUE	TRUE	TRUE	TRUE
drMalDome.wa38.v1a1.chr10B.g010120.t1	TRUE	TRUE	TRUE	TRUE	TRUE	TRUE
drMalDome.wa38.v1a1.chr10B.g010120.t2	FALSE	FALSE	FALSE	FALSE	TRUE	TRUE
drMalDome.wa38.v1a1.chr10B.g010120.t3	TRUE	TRUE	TRUE	TRUE	TRUE	TRUE
drMalDome.wa38.v1a1.chr10B.g010130.t1	FALSE	TRUE	FALSE	FALSE	FALSE	FALSE
drMalDome.wa38.v1a1.chr10B.g010140.t1	FALSE	FALSE	FALSE	FALSE	TRUE	TRUE
drMalDome.wa38.v1a1.chr10B.g010150.t1	TRUE	TRUE	FALSE	FALSE	TRUE	TRUE
drMalDome.wa38.v1a1.chr10B.g010150.t2	TRUE	TRUE	FALSE	FALSE	TRUE	TRUE
drMalDome.wa38.v1a1.chr10B.g010160.t1	FALSE	FALSE	FALSE	FALSE	FALSE	FALSE
drMalDome.wa38.v1a1.chr10B.g010170.t1	TRUE	TRUE	TRUE	TRUE	TRUE	TRUE
drMalDome.wa38.v1a1.chr10B.g010170.t2	TRUE	TRUE	TRUE	TRUE	TRUE	TRUE
drMalDome.wa38.v1a1.chr10B.g010170.t3	TRUE	TRUE	TRUE	TRUE	TRUE	TRUE
drMalDome.wa38.v1a1.chr10B.g010180.t1	FALSE	TRUE	FALSE	FALSE	TRUE	TRUE
drMalDome.wa38.v1a1.chr10B.g010190.t1	FALSE	FALSE	FALSE	FALSE	TRUE	TRUE
drMalDome.wa38.v1a1.chr10B.g010200.t1	TRUE	TRUE	TRUE	TRUE	TRUE	TRUE
drMalDome.wa38.v1a1.chr10B.g010210.t1	TRUE	TRUE	FALSE	FALSE	TRUE	TRUE
drMalDome.wa38.v1a1.chr10B.g010210.t2	TRUE	TRUE	FALSE	FALSE	TRUE	TRUE
drMalDome.wa38.v1a1.chr10B.g010210.t3	TRUE	TRUE	FALSE	FALSE	TRUE	TRUE
drMalDome.wa38.v1a1.chr10B.g010220.t1	FALSE	TRUE	FALSE	TRUE	TRUE	TRUE
drMalDome.wa38.v1a1.chr10B.g010230.t1	TRUE	TRUE	TRUE	TRUE	TRUE	TRUE
drMalDome.wa38.v1a1.chr10B.g010240.t1	TRUE	TRUE	FALSE	FALSE	TRUE	TRUE
drMalDome.wa38.v1a1.chr10B.g010250.t1	TRUE	TRUE	FALSE	FALSE	TRUE	TRUE
drMalDome.wa38.v1a1.chr10B.g010260.t1	FALSE	TRUE	FALSE	FALSE	FALSE	FALSE
drMalDome.wa38.v1a1.chr10B.g010270.t1	TRUE	TRUE	FALSE	TRUE	TRUE	TRUE
drMalDome.wa38.v1a1.chr10B.g010280.t1	TRUE	TRUE	TRUE	TRUE	TRUE	TRUE
drMalDome.wa38.v1a1.chr10B.g010290.t1	TRUE	TRUE	FALSE	FALSE	TRUE	TRUE
drMalDome.wa38.v1a1.chr10B.g010300.t1	TRUE	TRUE	FALSE	FALSE	TRUE	TRUE
drMalDome.wa38.v1a1.chr10B.g010310.t1	TRUE	TRUE	TRUE	TRUE	TRUE	TRUE
drMalDome.wa38.v1a1.chr10B.g010320.t1	TRUE	TRUE	TRUE	TRUE	TRUE	TRUE
drMalDome.wa38.v1a1.chr10B.g010330.t1	TRUE	TRUE	FALSE	FALSE	TRUE	TRUE
drMalDome.wa38.v1a1.chr10B.g010340.t1	TRUE	TRUE	FALSE	FALSE	TRUE	TRUE
drMalDome.wa38.v1a1.chr10B.g010350.t1	TRUE	TRUE	FALSE	FALSE	TRUE	TRUE
drMalDome.wa38.v1a1.chr10B.g010360.t1	TRUE	TRUE	TRUE	TRUE	TRUE	TRUE
drMalDome.wa38.v1a1.chr10B.g010370.t1	FALSE	FALSE	FALSE	FALSE	TRUE	TRUE
drMalDome.wa38.v1a1.chr10B.g010380.t1	TRUE	TRUE	TRUE	TRUE	TRUE	TRUE
drMalDome.wa38.v1a1.chr10B.g010390.t1	TRUE	TRUE	TRUE	TRUE	TRUE	TRUE
drMalDome.wa38.v1a1.chr10B.g010400.t1	TRUE	TRUE	TRUE	TRUE	TRUE	TRUE
drMalDome.wa38.v1a1.chr10B.g010400.t2	TRUE	TRUE	TRUE	TRUE	TRUE	TRUE
drMalDome.wa38.v1a1.chr10B.g010400.t3	TRUE	TRUE	TRUE	TRUE	TRUE	TRUE
drMalDome.wa38.v1a1.chr10B.g010400.t4	TRUE	TRUE	TRUE	TRUE	TRUE	TRUE
drMalDome.wa38.v1a1.chr10B.g010410.t1	TRUE	TRUE	TRUE	TRUE	TRUE	TRUE
drMalDome.wa38.v1a1.chr10B.g010420.t1	TRUE	TRUE	FALSE	TRUE	TRUE	TRUE
drMalDome.wa38.v1a1.chr10B.g010430.t1	TRUE	TRUE	FALSE	FALSE	TRUE	TRUE
drMalDome.wa38.v1a1.chr10B.g010440.t1	TRUE	TRUE	FALSE	FALSE	TRUE	TRUE
drMalDome.wa38.v1a1.chr10B.g010450.t1	TRUE	TRUE	TRUE	TRUE	TRUE	TRUE
drMalDome.wa38.v1a1.chr10B.g010460.t1	TRUE	TRUE	TRUE	TRUE	TRUE	TRUE
drMalDome.wa38.v1a1.chr10B.g010460.t2	TRUE	TRUE	TRUE	TRUE	TRUE	TRUE
drMalDome.wa38.v1a1.chr10B.g010460.t3	TRUE	TRUE	TRUE	TRUE	TRUE	TRUE
drMalDome.wa38.v1a1.chr10B.g010460.t4	TRUE	TRUE	TRUE	TRUE	TRUE	TRUE
drMalDome.wa38.v1a1.chr10B.g010460.t5	TRUE	TRUE	TRUE	TRUE	TRUE	TRUE
drMalDome.wa38.v1a1.chr10B.g010470.t1	TRUE	TRUE	FALSE	FALSE	TRUE	TRUE
drMalDome.wa38.v1a1.chr10B.g010480.t1	FALSE	TRUE	FALSE	FALSE	TRUE	TRUE
drMalDome.wa38.v1a1.chr10B.g010490.t1	FALSE	FALSE	FALSE	FALSE	FALSE	FALSE
drMalDome.wa38.v1a1.chr10B.g010500.t1	FALSE	FALSE	FALSE	FALSE	TRUE	TRUE
drMalDome.wa38.v1a1.chr10B.g010510.t1	FALSE	TRUE	FALSE	FALSE	FALSE	FALSE
drMalDome.wa38.v1a1.chr10B.g010520.t1	TRUE	TRUE	FALSE	FALSE	TRUE	TRUE
drMalDome.wa38.v1a1.chr10B.g010530.t1	TRUE	TRUE	TRUE	TRUE	TRUE	TRUE
drMalDome.wa38.v1a1.chr10B.g010540.t1	FALSE	FALSE	FALSE	FALSE	FALSE	FALSE
drMalDome.wa38.v1a1.chr10B.g010550.t1	FALSE	FALSE	FALSE	FALSE	FALSE	FALSE
drMalDome.wa38.v1a1.chr10B.g010560.t1	TRUE	TRUE	FALSE	TRUE	TRUE	TRUE
drMalDome.wa38.v1a1.chr10B.g010570.t1	FALSE	TRUE	FALSE	TRUE	TRUE	TRUE
drMalDome.wa38.v1a1.chr10B.g010580.t1	TRUE	TRUE	FALSE	FALSE	TRUE	TRUE
drMalDome.wa38.v1a1.chr10B.g010580.t2	TRUE	TRUE	FALSE	FALSE	TRUE	TRUE
drMalDome.wa38.v1a1.chr10B.g010590.t1	FALSE	FALSE	FALSE	TRUE	FALSE	FALSE
drMalDome.wa38.v1a1.chr10B.g010600.t1	FALSE	TRUE	FALSE	FALSE	TRUE	TRUE
drMalDome.wa38.v1a1.chr10B.g010610.t1	FALSE	FALSE	FALSE	TRUE	FALSE	FALSE
drMalDome.wa38.v1a1.chr10B.g010620.t1	TRUE	TRUE	TRUE	TRUE	TRUE	TRUE
drMalDome.wa38.v1a1.chr10B.g010630.t1	FALSE	FALSE	FALSE	FALSE	FALSE	FALSE
drMalDome.wa38.v1a1.chr10B.g010640.t1	TRUE	TRUE	FALSE	FALSE	TRUE	TRUE
drMalDome.wa38.v1a1.chr10B.g010650.t1	TRUE	TRUE	TRUE	TRUE	TRUE	TRUE
drMalDome.wa38.v1a1.chr10B.g010660.t1	TRUE	TRUE	FALSE	FALSE	FALSE	FALSE
drMalDome.wa38.v1a1.chr10B.g010670.t1	TRUE	TRUE	FALSE	FALSE	TRUE	TRUE
drMalDome.wa38.v1a1.chr10B.g010680.t1	TRUE	TRUE	TRUE	TRUE	TRUE	TRUE
drMalDome.wa38.v1a1.chr10B.g010690.t1	TRUE	TRUE	FALSE	FALSE	TRUE	TRUE
drMalDome.wa38.v1a1.chr10B.g010700.t1	TRUE	TRUE	FALSE	TRUE	TRUE	TRUE
drMalDome.wa38.v1a1.chr10B.g010710.t1	TRUE	TRUE	FALSE	FALSE	TRUE	TRUE
drMalDome.wa38.v1a1.chr10B.g010720.t1	FALSE	TRUE	FALSE	FALSE	TRUE	TRUE
drMalDome.wa38.v1a1.chr10B.g010730.t1	TRUE	TRUE	FALSE	FALSE	TRUE	TRUE
drMalDome.wa38.v1a1.chr10B.g010740.t1	FALSE	FALSE	FALSE	FALSE	FALSE	FALSE
drMalDome.wa38.v1a1.chr10B.g010750.t1	TRUE	TRUE	TRUE	TRUE	TRUE	TRUE
drMalDome.wa38.v1a1.chr10B.g010750.t2	TRUE	TRUE	TRUE	TRUE	TRUE	TRUE
drMalDome.wa38.v1a1.chr10B.g010760.t1	TRUE	TRUE	TRUE	TRUE	TRUE	TRUE
drMalDome.wa38.v1a1.chr10B.g010770.t1	TRUE	TRUE	TRUE	TRUE	TRUE	TRUE
drMalDome.wa38.v1a1.chr10B.g010780.t1	TRUE	TRUE	TRUE	TRUE	TRUE	TRUE
drMalDome.wa38.v1a1.chr10B.g010790.t1	FALSE	FALSE	TRUE	TRUE	TRUE	TRUE
drMalDome.wa38.v1a1.chr10B.g010800.t1	TRUE	TRUE	TRUE	TRUE	TRUE	TRUE
drMalDome.wa38.v1a1.chr10B.g010810.t1	TRUE	TRUE	FALSE	TRUE	TRUE	TRUE
drMalDome.wa38.v1a1.chr10B.g010810.t2	TRUE	TRUE	FALSE	TRUE	TRUE	TRUE
drMalDome.wa38.v1a1.chr10B.g010810.t3	TRUE	TRUE	FALSE	TRUE	TRUE	TRUE
drMalDome.wa38.v1a1.chr10B.g010820.t1	FALSE	FALSE	FALSE	FALSE	FALSE	FALSE
drMalDome.wa38.v1a1.chr10B.g010830.t1	FALSE	TRUE	FALSE	FALSE	TRUE	TRUE
drMalDome.wa38.v1a1.chr10B.g010840.t1	TRUE	TRUE	FALSE	FALSE	TRUE	TRUE
drMalDome.wa38.v1a1.chr10B.g010850.t1	TRUE	TRUE	FALSE	FALSE	TRUE	TRUE
drMalDome.wa38.v1a1.chr10B.g010860.t1	TRUE	TRUE	FALSE	FALSE	TRUE	TRUE
drMalDome.wa38.v1a1.chr10B.g010860.t2	TRUE	TRUE	FALSE	TRUE	TRUE	TRUE
drMalDome.wa38.v1a1.chr10B.g010870.t1	TRUE	TRUE	TRUE	TRUE	TRUE	TRUE
drMalDome.wa38.v1a1.chr10B.g010880.t1	TRUE	TRUE	TRUE	TRUE	TRUE	TRUE
drMalDome.wa38.v1a1.chr10B.g010890.t1	TRUE	TRUE	TRUE	TRUE	TRUE	TRUE
drMalDome.wa38.v1a1.chr10B.g010890.t2	TRUE	TRUE	TRUE	TRUE	TRUE	TRUE
drMalDome.wa38.v1a1.chr10B.g010900.t1	FALSE	FALSE	FALSE	FALSE	FALSE	FALSE
drMalDome.wa38.v1a1.chr10B.g010910.t1	FALSE	FALSE	FALSE	FALSE	TRUE	TRUE
drMalDome.wa38.v1a1.chr10B.g010920.t1	FALSE	FALSE	FALSE	FALSE	FALSE	TRUE
drMalDome.wa38.v1a1.chr10B.g010930.t1	FALSE	FALSE	FALSE	FALSE	TRUE	TRUE
drMalDome.wa38.v1a1.chr10B.g010940.t1	TRUE	TRUE	FALSE	FALSE	FALSE	TRUE
drMalDome.wa38.v1a1.chr10B.g010950.t1	TRUE	TRUE	FALSE	FALSE	TRUE	TRUE
drMalDome.wa38.v1a1.chr10B.g010960.t1	TRUE	TRUE	FALSE	TRUE	TRUE	TRUE
drMalDome.wa38.v1a1.chr10B.g010970.t1	FALSE	TRUE	FALSE	FALSE	FALSE	FALSE
drMalDome.wa38.v1a1.chr10B.g010980.t1	TRUE	TRUE	FALSE	TRUE	TRUE	TRUE
drMalDome.wa38.v1a1.chr10B.g010980.t2	TRUE	TRUE	FALSE	TRUE	TRUE	TRUE
drMalDome.wa38.v1a1.chr10B.g010980.t3	TRUE	TRUE	FALSE	TRUE	TRUE	TRUE
drMalDome.wa38.v1a1.chr10B.g010990.t1	TRUE	TRUE	TRUE	TRUE	TRUE	TRUE
drMalDome.wa38.v1a1.chr10B.g010990.t2	TRUE	TRUE	TRUE	TRUE	TRUE	TRUE
drMalDome.wa38.v1a1.chr10B.g011000.t1	TRUE	TRUE	FALSE	FALSE	TRUE	TRUE
drMalDome.wa38.v1a1.chr10B.g011010.t1	TRUE	TRUE	TRUE	TRUE	TRUE	TRUE
drMalDome.wa38.v1a1.chr10B.g011020.t1	TRUE	TRUE	FALSE	FALSE	TRUE	TRUE
drMalDome.wa38.v1a1.chr10B.g011030.t1	TRUE	TRUE	FALSE	FALSE	FALSE	FALSE
drMalDome.wa38.v1a1.chr10B.g011040.t1	TRUE	TRUE	FALSE	FALSE	TRUE	TRUE
drMalDome.wa38.v1a1.chr10B.g011050.t1	TRUE	TRUE	FALSE	FALSE	TRUE	FALSE
drMalDome.wa38.v1a1.chr10B.g011060.t1	FALSE	TRUE	FALSE	FALSE	FALSE	FALSE
drMalDome.wa38.v1a1.chr10B.g011070.t1	TRUE	TRUE	TRUE	TRUE	TRUE	TRUE
drMalDome.wa38.v1a1.chr10B.g011070.t2	TRUE	TRUE	TRUE	TRUE	TRUE	TRUE
drMalDome.wa38.v1a1.chr10B.g011080.t1	TRUE	TRUE	TRUE	TRUE	TRUE	TRUE
drMalDome.wa38.v1a1.chr10B.g011090.t1	TRUE	TRUE	TRUE	TRUE	TRUE	TRUE
drMalDome.wa38.v1a1.chr10B.g011100.t1	FALSE	FALSE	TRUE	TRUE	TRUE	TRUE
drMalDome.wa38.v1a1.chr10B.g011110.t1	FALSE	FALSE	FALSE	TRUE	FALSE	TRUE
drMalDome.wa38.v1a1.chr10B.g011120.t1	TRUE	TRUE	FALSE	FALSE	FALSE	FALSE
drMalDome.wa38.v1a1.chr10B.g011130.t1	TRUE	TRUE	FALSE	FALSE	FALSE	FALSE
drMalDome.wa38.v1a1.chr10B.g011140.t1	TRUE	TRUE	FALSE	FALSE	TRUE	TRUE
drMalDome.wa38.v1a1.chr10B.g011150.t1	TRUE	TRUE	TRUE	TRUE	TRUE	TRUE
drMalDome.wa38.v1a1.chr10B.g011150.t2	TRUE	TRUE	TRUE	TRUE	TRUE	TRUE
drMalDome.wa38.v1a1.chr10B.g011160.t1	FALSE	TRUE	FALSE	FALSE	TRUE	TRUE
drMalDome.wa38.v1a1.chr10B.g011170.t1	TRUE	TRUE	TRUE	TRUE	TRUE	TRUE
drMalDome.wa38.v1a1.chr10B.g011170.t2	TRUE	TRUE	TRUE	TRUE	TRUE	TRUE
drMalDome.wa38.v1a1.chr10B.g011170.t3	TRUE	TRUE	TRUE	TRUE	TRUE	TRUE
drMalDome.wa38.v1a1.chr10B.g011180.t1	FALSE	TRUE	FALSE	FALSE	TRUE	TRUE
drMalDome.wa38.v1a1.chr10B.g011190.t1	TRUE	TRUE	FALSE	FALSE	TRUE	TRUE
drMalDome.wa38.v1a1.chr10B.g011200.t1	TRUE	TRUE	FALSE	TRUE	TRUE	TRUE
drMalDome.wa38.v1a1.chr10B.g011200.t2	TRUE	TRUE	FALSE	TRUE	TRUE	TRUE
drMalDome.wa38.v1a1.chr10B.g011210.t1	TRUE	TRUE	TRUE	TRUE	TRUE	TRUE
drMalDome.wa38.v1a1.chr10B.g011220.t1	TRUE	TRUE	FALSE	FALSE	TRUE	TRUE
drMalDome.wa38.v1a1.chr10B.g011230.t1	FALSE	TRUE	FALSE	FALSE	TRUE	TRUE
drMalDome.wa38.v1a1.chr10B.g011240.t1	FALSE	TRUE	FALSE	FALSE	TRUE	FALSE
drMalDome.wa38.v1a1.chr10B.g011250.t1	TRUE	TRUE	TRUE	TRUE	TRUE	TRUE
drMalDome.wa38.v1a1.chr10B.g011260.t1	FALSE	TRUE	FALSE	FALSE	FALSE	FALSE
drMalDome.wa38.v1a1.chr10B.g011270.t1	FALSE	TRUE	FALSE	FALSE	FALSE	FALSE
drMalDome.wa38.v1a1.chr10B.g011280.t1	TRUE	TRUE	FALSE	FALSE	TRUE	TRUE
drMalDome.wa38.v1a1.chr10B.g011290.t1	TRUE	TRUE	FALSE	FALSE	TRUE	TRUE
drMalDome.wa38.v1a1.chr10B.g011290.t2	TRUE	TRUE	FALSE	FALSE	TRUE	TRUE
drMalDome.wa38.v1a1.chr10B.g011300.t1	TRUE	TRUE	FALSE	FALSE	TRUE	TRUE
drMalDome.wa38.v1a1.chr10B.g011310.t1	FALSE	FALSE	FALSE	FALSE	FALSE	FALSE
drMalDome.wa38.v1a1.chr10B.g011320.t1	TRUE	TRUE	FALSE	FALSE	FALSE	FALSE
drMalDome.wa38.v1a1.chr10B.g011330.t1	TRUE	TRUE	FALSE	FALSE	FALSE	FALSE
drMalDome.wa38.v1a1.chr10B.g011340.t1	TRUE	TRUE	FALSE	FALSE	FALSE	TRUE
drMalDome.wa38.v1a1.chr10B.g011350.t1	FALSE	TRUE	FALSE	FALSE	FALSE	FALSE
drMalDome.wa38.v1a1.chr10B.g011360.t1	FALSE	TRUE	FALSE	FALSE	TRUE	TRUE
drMalDome.wa38.v1a1.chr10B.g011370.t1	FALSE	FALSE	FALSE	FALSE	FALSE	FALSE
drMalDome.wa38.v1a1.chr10B.g011380.t1	TRUE	TRUE	TRUE	TRUE	TRUE	TRUE
drMalDome.wa38.v1a1.chr10B.g011390.t1	TRUE	TRUE	FALSE	FALSE	TRUE	TRUE
drMalDome.wa38.v1a1.chr10B.g011390.t2	TRUE	TRUE	FALSE	FALSE	TRUE	TRUE
drMalDome.wa38.v1a1.chr10B.g011400.t1	FALSE	FALSE	FALSE	FALSE	FALSE	FALSE
drMalDome.wa38.v1a1.chr10B.g011410.t1	TRUE	TRUE	FALSE	FALSE	TRUE	TRUE
drMalDome.wa38.v1a1.chr10B.g011420.t1	FALSE	TRUE	FALSE	FALSE	TRUE	TRUE
drMalDome.wa38.v1a1.chr10B.g011420.t2	FALSE	TRUE	FALSE	FALSE	TRUE	TRUE
drMalDome.wa38.v1a1.chr10B.g011430.t1	FALSE	TRUE	FALSE	FALSE	FALSE	FALSE
drMalDome.wa38.v1a1.chr10B.g011440.t1	FALSE	TRUE	FALSE	FALSE	FALSE	FALSE
drMalDome.wa38.v1a1.chr10B.g011450.t1	FALSE	TRUE	FALSE	FALSE	FALSE	FALSE
drMalDome.wa38.v1a1.chr10B.g011460.t1	FALSE	TRUE	FALSE	FALSE	TRUE	TRUE
drMalDome.wa38.v1a1.chr10B.g011470.t1	TRUE	TRUE	FALSE	FALSE	TRUE	TRUE
drMalDome.wa38.v1a1.chr10B.g011480.t1	TRUE	TRUE	FALSE	FALSE	FALSE	TRUE
drMalDome.wa38.v1a1.chr10B.g011490.t1	TRUE	TRUE	TRUE	TRUE	TRUE	TRUE
drMalDome.wa38.v1a1.chr10B.g011500.t1	TRUE	TRUE	TRUE	TRUE	TRUE	TRUE
drMalDome.wa38.v1a1.chr10B.g011500.t2	TRUE	TRUE	TRUE	TRUE	TRUE	TRUE
drMalDome.wa38.v1a1.chr10B.g011510.t1	TRUE	TRUE	FALSE	FALSE	TRUE	TRUE
drMalDome.wa38.v1a1.chr10B.g011520.t1	TRUE	TRUE	TRUE	TRUE	TRUE	TRUE
drMalDome.wa38.v1a1.chr10B.g011530.t1	TRUE	TRUE	TRUE	TRUE	TRUE	TRUE
drMalDome.wa38.v1a1.chr10B.g011540.t1	FALSE	TRUE	FALSE	FALSE	TRUE	TRUE
drMalDome.wa38.v1a1.chr10B.g011550.t1	TRUE	TRUE	FALSE	FALSE	TRUE	TRUE
drMalDome.wa38.v1a1.chr10B.g011550.t2	TRUE	TRUE	FALSE	FALSE	TRUE	TRUE
drMalDome.wa38.v1a1.chr10B.g011560.t1	TRUE	TRUE	FALSE	FALSE	TRUE	TRUE
drMalDome.wa38.v1a1.chr10B.g011570.t1	TRUE	TRUE	FALSE	FALSE	TRUE	TRUE
drMalDome.wa38.v1a1.chr10B.g011580.t1	TRUE	TRUE	TRUE	TRUE	TRUE	TRUE
drMalDome.wa38.v1a1.chr10B.g011580.t2	TRUE	TRUE	TRUE	TRUE	TRUE	TRUE
drMalDome.wa38.v1a1.chr10B.g011590.t1	FALSE	TRUE	FALSE	FALSE	FALSE	FALSE
drMalDome.wa38.v1a1.chr10B.g011600.t1	TRUE	TRUE	TRUE	TRUE	TRUE	TRUE
drMalDome.wa38.v1a1.chr10B.g011610.t1	TRUE	TRUE	FALSE	FALSE	TRUE	TRUE
drMalDome.wa38.v1a1.chr10B.g011620.t1	TRUE	TRUE	TRUE	TRUE	TRUE	TRUE
drMalDome.wa38.v1a1.chr10B.g011630.t1	TRUE	TRUE	TRUE	TRUE	TRUE	TRUE
drMalDome.wa38.v1a1.chr10B.g011640.t1	FALSE	FALSE	TRUE	TRUE	FALSE	TRUE
drMalDome.wa38.v1a1.chr10B.g011650.t1	TRUE	TRUE	TRUE	TRUE	TRUE	TRUE
drMalDome.wa38.v1a1.chr10B.g011660.t1	FALSE	FALSE	FALSE	FALSE	FALSE	FALSE
drMalDome.wa38.v1a1.chr10B.g011670.t1	TRUE	TRUE	TRUE	TRUE	TRUE	TRUE
drMalDome.wa38.v1a1.chr10B.g011670.t2	TRUE	TRUE	TRUE	TRUE	TRUE	TRUE
drMalDome.wa38.v1a1.chr10B.g011680.t1	TRUE	TRUE	FALSE	FALSE	TRUE	FALSE
drMalDome.wa38.v1a1.chr10B.g011680.t2	TRUE	TRUE	FALSE	FALSE	TRUE	FALSE
drMalDome.wa38.v1a1.chr10B.g011690.t1	FALSE	TRUE	FALSE	FALSE	FALSE	FALSE
drMalDome.wa38.v1a1.chr10B.g011700.t1	FALSE	TRUE	FALSE	FALSE	TRUE	TRUE
drMalDome.wa38.v1a1.chr10B.g011710.t1	TRUE	TRUE	FALSE	FALSE	TRUE	TRUE
drMalDome.wa38.v1a1.chr10B.g011720.t1	TRUE	TRUE	TRUE	TRUE	TRUE	TRUE
drMalDome.wa38.v1a1.chr10B.g011720.t2	TRUE	TRUE	TRUE	TRUE	TRUE	TRUE
drMalDome.wa38.v1a1.chr10B.g011720.t3	TRUE	TRUE	TRUE	TRUE	TRUE	TRUE
drMalDome.wa38.v1a1.chr10B.g011720.t4	TRUE	TRUE	TRUE	TRUE	TRUE	TRUE
drMalDome.wa38.v1a1.chr10B.g011720.t5	TRUE	TRUE	TRUE	TRUE	TRUE	TRUE
drMalDome.wa38.v1a1.chr10B.g011730.t1	TRUE	TRUE	TRUE	TRUE	TRUE	TRUE
drMalDome.wa38.v1a1.chr10B.g011740.t1	FALSE	TRUE	FALSE	FALSE	TRUE	TRUE
drMalDome.wa38.v1a1.chr10B.g011750.t1	TRUE	TRUE	TRUE	TRUE	TRUE	TRUE
drMalDome.wa38.v1a1.chr10B.g011760.t1	TRUE	TRUE	FALSE	FALSE	TRUE	TRUE
drMalDome.wa38.v1a1.chr10B.g011770.t1	TRUE	TRUE	FALSE	TRUE	TRUE	TRUE
drMalDome.wa38.v1a1.chr10B.g011770.t2	TRUE	TRUE	FALSE	TRUE	TRUE	TRUE
drMalDome.wa38.v1a1.chr10B.g011780.t1	TRUE	TRUE	FALSE	FALSE	TRUE	FALSE
drMalDome.wa38.v1a1.chr10B.g011790.t1	FALSE	TRUE	FALSE	FALSE	TRUE	TRUE
drMalDome.wa38.v1a1.chr10B.g011800.t1	TRUE	TRUE	TRUE	TRUE	TRUE	TRUE
drMalDome.wa38.v1a1.chr10B.g011800.t2	TRUE	TRUE	TRUE	TRUE	TRUE	TRUE
drMalDome.wa38.v1a1.chr10B.g011810.t1	TRUE	TRUE	TRUE	TRUE	TRUE	TRUE
drMalDome.wa38.v1a1.chr10B.g011820.t1	TRUE	TRUE	FALSE	FALSE	TRUE	TRUE
drMalDome.wa38.v1a1.chr10B.g011830.t1	FALSE	FALSE	FALSE	FALSE	TRUE	TRUE
drMalDome.wa38.v1a1.chr10B.g011840.t1	FALSE	TRUE	FALSE	FALSE	TRUE	TRUE
drMalDome.wa38.v1a1.chr10B.g011840.t2	FALSE	FALSE	FALSE	FALSE	FALSE	FALSE
drMalDome.wa38.v1a1.chr10B.g011850.t1	TRUE	TRUE	FALSE	FALSE	TRUE	TRUE
drMalDome.wa38.v1a1.chr10B.g011860.t1	TRUE	TRUE	TRUE	TRUE	FALSE	FALSE
drMalDome.wa38.v1a1.chr10B.g011860.t2	TRUE	TRUE	TRUE	TRUE	TRUE	FALSE
drMalDome.wa38.v1a1.chr10B.g011870.t1	TRUE	TRUE	FALSE	FALSE	TRUE	TRUE
drMalDome.wa38.v1a1.chr10B.g011880.t1	TRUE	TRUE	FALSE	FALSE	TRUE	TRUE
drMalDome.wa38.v1a1.chr10B.g011890.t1	TRUE	TRUE	TRUE	TRUE	TRUE	TRUE
drMalDome.wa38.v1a1.chr10B.g011900.t1	TRUE	TRUE	FALSE	TRUE	TRUE	TRUE
drMalDome.wa38.v1a1.chr10B.g011910.t1	TRUE	TRUE	TRUE	TRUE	TRUE	TRUE
drMalDome.wa38.v1a1.chr10B.g011920.t1	TRUE	TRUE	TRUE	TRUE	TRUE	TRUE
drMalDome.wa38.v1a1.chr10B.g011930.t1	TRUE	TRUE	FALSE	FALSE	TRUE	TRUE
drMalDome.wa38.v1a1.chr10B.g011940.t1	FALSE	TRUE	FALSE	FALSE	FALSE	FALSE
drMalDome.wa38.v1a1.chr10B.g011950.t1	TRUE	TRUE	TRUE	TRUE	TRUE	TRUE
drMalDome.wa38.v1a1.chr10B.g011960.t1	TRUE	TRUE	FALSE	FALSE	TRUE	TRUE
drMalDome.wa38.v1a1.chr10B.g011960.t2	TRUE	TRUE	FALSE	FALSE	TRUE	TRUE
drMalDome.wa38.v1a1.chr10B.g011970.t1	TRUE	TRUE	FALSE	FALSE	TRUE	TRUE
drMalDome.wa38.v1a1.chr10B.g011980.t1	TRUE	TRUE	FALSE	FALSE	TRUE	TRUE
drMalDome.wa38.v1a1.chr10B.g011980.t2	TRUE	TRUE	FALSE	FALSE	TRUE	TRUE
drMalDome.wa38.v1a1.chr10B.g011990.t1	FALSE	TRUE	FALSE	FALSE	TRUE	TRUE
drMalDome.wa38.v1a1.chr10B.g012000.t1	FALSE	TRUE	FALSE	FALSE	TRUE	TRUE
drMalDome.wa38.v1a1.chr10B.g012010.t1	FALSE	FALSE	TRUE	TRUE	FALSE	FALSE
drMalDome.wa38.v1a1.chr10B.g012020.t1	TRUE	TRUE	FALSE	FALSE	TRUE	TRUE
drMalDome.wa38.v1a1.chr10B.g012030.t1	TRUE	TRUE	FALSE	TRUE	TRUE	TRUE
drMalDome.wa38.v1a1.chr10B.g012040.t1	TRUE	TRUE	FALSE	FALSE	FALSE	FALSE
drMalDome.wa38.v1a1.chr10B.g012050.t1	FALSE	TRUE	FALSE	FALSE	TRUE	TRUE
drMalDome.wa38.v1a1.chr10B.g012060.t1	TRUE	TRUE	TRUE	TRUE	TRUE	TRUE
drMalDome.wa38.v1a1.chr10B.g012070.t1	TRUE	TRUE	TRUE	TRUE	TRUE	TRUE
drMalDome.wa38.v1a1.chr10B.g012080.t1	TRUE	TRUE	TRUE	TRUE	TRUE	TRUE
drMalDome.wa38.v1a1.chr10B.g012090.t1	FALSE	FALSE	TRUE	TRUE	TRUE	TRUE
drMalDome.wa38.v1a1.chr10B.g012090.t2	FALSE	FALSE	TRUE	TRUE	TRUE	TRUE
drMalDome.wa38.v1a1.chr10B.g012100.t1	TRUE	TRUE	TRUE	TRUE	TRUE	TRUE
drMalDome.wa38.v1a1.chr10B.g012110.t1	TRUE	TRUE	FALSE	FALSE	TRUE	TRUE
drMalDome.wa38.v1a1.chr10B.g012120.t1	TRUE	TRUE	TRUE	TRUE	TRUE	TRUE
drMalDome.wa38.v1a1.chr10B.g012120.t2	TRUE	TRUE	TRUE	TRUE	TRUE	TRUE
drMalDome.wa38.v1a1.chr10B.g012130.t1	TRUE	TRUE	FALSE	TRUE	TRUE	TRUE
drMalDome.wa38.v1a1.chr10B.g012140.t1	TRUE	TRUE	FALSE	FALSE	TRUE	TRUE
drMalDome.wa38.v1a1.chr10B.g012150.t1	TRUE	TRUE	FALSE	FALSE	FALSE	FALSE
drMalDome.wa38.v1a1.chr10B.g012160.t1	TRUE	TRUE	FALSE	FALSE	TRUE	TRUE
drMalDome.wa38.v1a1.chr10B.g012170.t1	FALSE	FALSE	FALSE	FALSE	TRUE	TRUE
drMalDome.wa38.v1a1.chr10B.g012180.t1	FALSE	TRUE	FALSE	FALSE	TRUE	TRUE
drMalDome.wa38.v1a1.chr10B.g012190.t1	TRUE	TRUE	TRUE	TRUE	TRUE	TRUE
drMalDome.wa38.v1a1.chr10B.g012200.t1	TRUE	TRUE	FALSE	FALSE	TRUE	TRUE
drMalDome.wa38.v1a1.chr10B.g012210.t1	TRUE	TRUE	TRUE	TRUE	TRUE	TRUE
drMalDome.wa38.v1a1.chr10B.g012220.t1	FALSE	FALSE	FALSE	FALSE	FALSE	FALSE
drMalDome.wa38.v1a1.chr10B.g012230.t1	FALSE	FALSE	FALSE	FALSE	FALSE	FALSE
drMalDome.wa38.v1a1.chr10B.g012240.t1	TRUE	TRUE	FALSE	FALSE	TRUE	TRUE
drMalDome.wa38.v1a1.chr10B.g012240.t2	TRUE	TRUE	FALSE	FALSE	TRUE	TRUE
drMalDome.wa38.v1a1.chr10B.g012240.t3	TRUE	TRUE	FALSE	FALSE	TRUE	TRUE
drMalDome.wa38.v1a1.chr10B.g012240.t4	TRUE	TRUE	TRUE	TRUE	TRUE	TRUE
drMalDome.wa38.v1a1.chr10B.g012240.t5	TRUE	TRUE	TRUE	TRUE	TRUE	TRUE
drMalDome.wa38.v1a1.chr10B.g012250.t1	TRUE	TRUE	FALSE	FALSE	TRUE	TRUE
drMalDome.wa38.v1a1.chr10B.g012260.t1	TRUE	TRUE	FALSE	TRUE	TRUE	TRUE
drMalDome.wa38.v1a1.chr10B.g012270.t1	FALSE	TRUE	FALSE	TRUE	TRUE	TRUE
drMalDome.wa38.v1a1.chr10B.g012280.t1	TRUE	TRUE	FALSE	FALSE	TRUE	TRUE
drMalDome.wa38.v1a1.chr10B.g012280.t2	TRUE	TRUE	FALSE	FALSE	TRUE	TRUE
drMalDome.wa38.v1a1.chr10B.g012290.t1	FALSE	TRUE	FALSE	FALSE	TRUE	TRUE
drMalDome.wa38.v1a1.chr10B.g012300.t1	TRUE	TRUE	FALSE	FALSE	TRUE	TRUE
drMalDome.wa38.v1a1.chr10B.g012300.t2	TRUE	TRUE	FALSE	FALSE	TRUE	TRUE
drMalDome.wa38.v1a1.chr10B.g012310.t1	TRUE	TRUE	FALSE	FALSE	TRUE	TRUE
drMalDome.wa38.v1a1.chr10B.g012320.t1	TRUE	TRUE	FALSE	FALSE	TRUE	TRUE
drMalDome.wa38.v1a1.chr10B.g012330.t1	TRUE	TRUE	TRUE	TRUE	TRUE	FALSE
drMalDome.wa38.v1a1.chr10B.g012340.t1	FALSE	FALSE	TRUE	TRUE	FALSE	FALSE
drMalDome.wa38.v1a1.chr10B.g012340.t2	FALSE	FALSE	TRUE	TRUE	FALSE	FALSE
drMalDome.wa38.v1a1.chr10B.g012350.t1	TRUE	TRUE	FALSE	FALSE	TRUE	TRUE
drMalDome.wa38.v1a1.chr10B.g012360.t1	TRUE	TRUE	FALSE	FALSE	TRUE	TRUE
drMalDome.wa38.v1a1.chr10B.g012370.t1	TRUE	TRUE	TRUE	TRUE	TRUE	TRUE
drMalDome.wa38.v1a1.chr10B.g012370.t2	TRUE	TRUE	TRUE	TRUE	TRUE	TRUE
drMalDome.wa38.v1a1.chr10B.g012370.t3	TRUE	TRUE	TRUE	TRUE	TRUE	TRUE
drMalDome.wa38.v1a1.chr10B.g012380.t1	TRUE	TRUE	FALSE	FALSE	TRUE	TRUE
drMalDome.wa38.v1a1.chr10B.g012390.t1	FALSE	FALSE	FALSE	FALSE	FALSE	FALSE
drMalDome.wa38.v1a1.chr10B.g012400.t1	FALSE	TRUE	FALSE	FALSE	TRUE	TRUE
drMalDome.wa38.v1a1.chr10B.g012410.t1	TRUE	TRUE	FALSE	FALSE	TRUE	TRUE
drMalDome.wa38.v1a1.chr10B.g012420.t1	TRUE	TRUE	FALSE	FALSE	TRUE	TRUE
drMalDome.wa38.v1a1.chr10B.g012420.t2	TRUE	TRUE	FALSE	FALSE	TRUE	TRUE
drMalDome.wa38.v1a1.chr10B.g012430.t1	TRUE	TRUE	FALSE	FALSE	TRUE	TRUE
drMalDome.wa38.v1a1.chr10B.g012430.t2	TRUE	TRUE	FALSE	FALSE	TRUE	TRUE
drMalDome.wa38.v1a1.chr10B.g012440.t1	TRUE	TRUE	FALSE	FALSE	TRUE	TRUE
drMalDome.wa38.v1a1.chr10B.g012450.t1	TRUE	TRUE	FALSE	FALSE	TRUE	TRUE
drMalDome.wa38.v1a1.chr10B.g012450.t2	TRUE	TRUE	FALSE	FALSE	TRUE	TRUE
drMalDome.wa38.v1a1.chr10B.g012460.t1	FALSE	FALSE	TRUE	TRUE	TRUE	TRUE
drMalDome.wa38.v1a1.chr10B.g012470.t1	TRUE	TRUE	FALSE	FALSE	TRUE	TRUE
drMalDome.wa38.v1a1.chr10B.g012480.t1	TRUE	TRUE	TRUE	TRUE	TRUE	TRUE
drMalDome.wa38.v1a1.chr10B.g012490.t1	TRUE	TRUE	FALSE	FALSE	TRUE	TRUE
drMalDome.wa38.v1a1.chr10B.g012500.t1	FALSE	TRUE	FALSE	FALSE	FALSE	FALSE
drMalDome.wa38.v1a1.chr10B.g012510.t1	TRUE	TRUE	FALSE	FALSE	TRUE	TRUE
drMalDome.wa38.v1a1.chr10B.g012510.t2	TRUE	TRUE	FALSE	FALSE	TRUE	TRUE
drMalDome.wa38.v1a1.chr10B.g012520.t1	TRUE	TRUE	FALSE	FALSE	FALSE	FALSE
drMalDome.wa38.v1a1.chr10B.g012530.t1	TRUE	TRUE	FALSE	FALSE	TRUE	TRUE
drMalDome.wa38.v1a1.chr10B.g012540.t1	TRUE	TRUE	FALSE	FALSE	TRUE	TRUE
drMalDome.wa38.v1a1.chr10B.g012540.t2	TRUE	TRUE	FALSE	FALSE	TRUE	TRUE
drMalDome.wa38.v1a1.chr10B.g012550.t1	FALSE	FALSE	FALSE	FALSE	FALSE	TRUE
drMalDome.wa38.v1a1.chr10B.g012560.t1	TRUE	TRUE	FALSE	FALSE	TRUE	TRUE
drMalDome.wa38.v1a1.chr10B.g012570.t1	TRUE	TRUE	FALSE	TRUE	TRUE	TRUE
drMalDome.wa38.v1a1.chr10B.g012580.t1	TRUE	TRUE	FALSE	TRUE	TRUE	TRUE
drMalDome.wa38.v1a1.chr10B.g012590.t1	TRUE	TRUE	TRUE	TRUE	TRUE	TRUE
drMalDome.wa38.v1a1.chr10B.g012600.t1	TRUE	TRUE	FALSE	FALSE	TRUE	TRUE
drMalDome.wa38.v1a1.chr10B.g012610.t1	TRUE	TRUE	FALSE	FALSE	TRUE	TRUE
drMalDome.wa38.v1a1.chr10B.g012620.t1	FALSE	FALSE	FALSE	FALSE	TRUE	TRUE
drMalDome.wa38.v1a1.chr10B.g012630.t1	FALSE	TRUE	FALSE	FALSE	TRUE	TRUE
drMalDome.wa38.v1a1.chr10B.g012640.t1	FALSE	TRUE	FALSE	FALSE	TRUE	TRUE
drMalDome.wa38.v1a1.chr10B.g012650.t1	FALSE	TRUE	FALSE	FALSE	FALSE	TRUE
drMalDome.wa38.v1a1.chr10B.g012660.t1	TRUE	TRUE	FALSE	FALSE	TRUE	TRUE
drMalDome.wa38.v1a1.chr10B.g012670.t1	FALSE	FALSE	FALSE	FALSE	TRUE	TRUE
drMalDome.wa38.v1a1.chr10B.g012670.t2	TRUE	TRUE	TRUE	TRUE	TRUE	TRUE
drMalDome.wa38.v1a1.chr10B.g012680.t1	TRUE	TRUE	FALSE	FALSE	TRUE	TRUE
drMalDome.wa38.v1a1.chr10B.g012690.t1	TRUE	TRUE	FALSE	FALSE	TRUE	TRUE
drMalDome.wa38.v1a1.chr10B.g012700.t1	TRUE	TRUE	FALSE	FALSE	TRUE	TRUE
drMalDome.wa38.v1a1.chr10B.g012710.t1	FALSE	FALSE	FALSE	FALSE	TRUE	TRUE
drMalDome.wa38.v1a1.chr10B.g012720.t1	TRUE	TRUE	TRUE	TRUE	TRUE	TRUE
drMalDome.wa38.v1a1.chr10B.g012720.t2	TRUE	TRUE	TRUE	TRUE	TRUE	TRUE
drMalDome.wa38.v1a1.chr10B.g012720.t3	TRUE	TRUE	TRUE	TRUE	TRUE	TRUE
drMalDome.wa38.v1a1.chr10B.g012720.t4	TRUE	TRUE	TRUE	TRUE	TRUE	TRUE
drMalDome.wa38.v1a1.chr10B.g012720.t5	TRUE	TRUE	TRUE	TRUE	TRUE	TRUE
drMalDome.wa38.v1a1.chr10B.g012720.t6	TRUE	TRUE	TRUE	TRUE	TRUE	TRUE
drMalDome.wa38.v1a1.chr10B.g012730.t1	TRUE	TRUE	TRUE	TRUE	TRUE	TRUE
drMalDome.wa38.v1a1.chr10B.g012730.t2	TRUE	TRUE	TRUE	TRUE	TRUE	TRUE
drMalDome.wa38.v1a1.chr10B.g012740.t1	TRUE	TRUE	TRUE	TRUE	TRUE	TRUE
drMalDome.wa38.v1a1.chr10B.g012750.t1	TRUE	TRUE	FALSE	TRUE	TRUE	TRUE
drMalDome.wa38.v1a1.chr10B.g012750.t2	FALSE	FALSE	FALSE	FALSE	TRUE	TRUE
drMalDome.wa38.v1a1.chr10B.g012750.t3	TRUE	TRUE	FALSE	TRUE	TRUE	TRUE
drMalDome.wa38.v1a1.chr10B.g012760.t1	TRUE	TRUE	FALSE	FALSE	TRUE	TRUE
drMalDome.wa38.v1a1.chr10B.g012770.t1	FALSE	FALSE	FALSE	FALSE	FALSE	FALSE
drMalDome.wa38.v1a1.chr10B.g012770.t2	TRUE	TRUE	FALSE	FALSE	FALSE	FALSE
drMalDome.wa38.v1a1.chr10B.g012780.t1	TRUE	TRUE	TRUE	TRUE	TRUE	FALSE
drMalDome.wa38.v1a1.chr10B.g012790.t1	TRUE	TRUE	FALSE	FALSE	TRUE	FALSE
drMalDome.wa38.v1a1.chr10B.g012800.t1	TRUE	TRUE	FALSE	FALSE	TRUE	TRUE
drMalDome.wa38.v1a1.chr10B.g012800.t2	FALSE	FALSE	FALSE	FALSE	TRUE	TRUE
drMalDome.wa38.v1a1.chr10B.g012810.t1	FALSE	FALSE	FALSE	FALSE	TRUE	TRUE
drMalDome.wa38.v1a1.chr10B.g012820.t1	TRUE	TRUE	TRUE	TRUE	TRUE	TRUE
drMalDome.wa38.v1a1.chr10B.g012830.t1	FALSE	TRUE	FALSE	TRUE	FALSE	FALSE
drMalDome.wa38.v1a1.chr10B.g012840.t1	TRUE	TRUE	FALSE	FALSE	TRUE	TRUE
drMalDome.wa38.v1a1.chr10B.g012850.t1	TRUE	TRUE	TRUE	TRUE	TRUE	TRUE
drMalDome.wa38.v1a1.chr10B.g012850.t2	TRUE	TRUE	TRUE	TRUE	TRUE	TRUE
drMalDome.wa38.v1a1.chr10B.g012860.t1	TRUE	TRUE	FALSE	FALSE	TRUE	TRUE
drMalDome.wa38.v1a1.chr10B.g012870.t1	TRUE	TRUE	FALSE	FALSE	TRUE	TRUE
drMalDome.wa38.v1a1.chr10B.g012880.t1	TRUE	TRUE	TRUE	TRUE	TRUE	TRUE
drMalDome.wa38.v1a1.chr10B.g012890.t1	TRUE	TRUE	TRUE	TRUE	TRUE	TRUE
drMalDome.wa38.v1a1.chr10B.g012900.t1	TRUE	TRUE	TRUE	TRUE	TRUE	TRUE
drMalDome.wa38.v1a1.chr10B.g012910.t1	TRUE	TRUE	TRUE	TRUE	TRUE	TRUE
drMalDome.wa38.v1a1.chr10B.g012920.t1	TRUE	TRUE	FALSE	FALSE	TRUE	TRUE
drMalDome.wa38.v1a1.chr10B.g012930.t1	TRUE	TRUE	FALSE	FALSE	TRUE	TRUE
drMalDome.wa38.v1a1.chr10B.g012940.t1	TRUE	TRUE	FALSE	FALSE	TRUE	TRUE
drMalDome.wa38.v1a1.chr10B.g012950.t1	TRUE	TRUE	FALSE	FALSE	TRUE	TRUE
drMalDome.wa38.v1a1.chr10B.g012960.t1	TRUE	TRUE	FALSE	FALSE	TRUE	TRUE
drMalDome.wa38.v1a1.chr10B.g012960.t2	TRUE	TRUE	FALSE	FALSE	TRUE	TRUE
drMalDome.wa38.v1a1.chr10B.g012970.t1	FALSE	TRUE	FALSE	FALSE	TRUE	TRUE
drMalDome.wa38.v1a1.chr10B.g012970.t2	FALSE	TRUE	FALSE	FALSE	TRUE	TRUE
drMalDome.wa38.v1a1.chr10B.g012980.t1	FALSE	FALSE	TRUE	TRUE	TRUE	TRUE
drMalDome.wa38.v1a1.chr10B.g012980.t2	TRUE	TRUE	TRUE	TRUE	TRUE	TRUE
drMalDome.wa38.v1a1.chr10B.g012980.t3	FALSE	FALSE	TRUE	TRUE	TRUE	TRUE
drMalDome.wa38.v1a1.chr10B.g012980.t4	TRUE	TRUE	TRUE	TRUE	TRUE	TRUE
drMalDome.wa38.v1a1.chr10B.g012990.t1	TRUE	TRUE	TRUE	TRUE	TRUE	TRUE
drMalDome.wa38.v1a1.chr10B.g013000.t1	TRUE	TRUE	TRUE	TRUE	TRUE	TRUE
drMalDome.wa38.v1a1.chr10B.g013000.t2	TRUE	TRUE	TRUE	TRUE	TRUE	TRUE
drMalDome.wa38.v1a1.chr10B.g013000.t3	TRUE	TRUE	TRUE	TRUE	TRUE	TRUE
drMalDome.wa38.v1a1.chr10B.g013000.t4	TRUE	TRUE	TRUE	TRUE	TRUE	TRUE
drMalDome.wa38.v1a1.chr10B.g013010.t1	FALSE	TRUE	FALSE	TRUE	TRUE	TRUE
drMalDome.wa38.v1a1.chr10B.g013020.t1	TRUE	TRUE	TRUE	TRUE	TRUE	TRUE
drMalDome.wa38.v1a1.chr10B.g013030.t1	FALSE	TRUE	TRUE	TRUE	TRUE	TRUE
drMalDome.wa38.v1a1.chr10B.g013030.t2	FALSE	TRUE	TRUE	TRUE	TRUE	TRUE
drMalDome.wa38.v1a1.chr10B.g013030.t3	FALSE	TRUE	TRUE	TRUE	TRUE	TRUE
drMalDome.wa38.v1a1.chr10B.g013040.t1	TRUE	TRUE	TRUE	TRUE	TRUE	TRUE
drMalDome.wa38.v1a1.chr10B.g013050.t1	FALSE	FALSE	FALSE	FALSE	TRUE	TRUE
drMalDome.wa38.v1a1.chr10B.g013050.t2	FALSE	TRUE	FALSE	TRUE	TRUE	TRUE
drMalDome.wa38.v1a1.chr10B.g013060.t1	TRUE	TRUE	TRUE	TRUE	TRUE	TRUE
drMalDome.wa38.v1a1.chr10B.g013070.t1	FALSE	TRUE	FALSE	FALSE	TRUE	TRUE
drMalDome.wa38.v1a1.chr10B.g013080.t1	TRUE	TRUE	TRUE	TRUE	TRUE	TRUE
drMalDome.wa38.v1a1.chr10B.g013090.t1	TRUE	TRUE	FALSE	FALSE	TRUE	TRUE
drMalDome.wa38.v1a1.chr10B.g013100.t1	TRUE	TRUE	TRUE	TRUE	TRUE	TRUE
drMalDome.wa38.v1a1.chr10B.g013110.t1	TRUE	TRUE	FALSE	TRUE	TRUE	TRUE
drMalDome.wa38.v1a1.chr10B.g013120.t1	TRUE	TRUE	TRUE	TRUE	TRUE	TRUE
drMalDome.wa38.v1a1.chr10B.g013130.t1	TRUE	TRUE	TRUE	TRUE	TRUE	TRUE
drMalDome.wa38.v1a1.chr10B.g013140.t1	FALSE	FALSE	FALSE	FALSE	FALSE	FALSE
drMalDome.wa38.v1a1.chr10B.g013150.t1	TRUE	TRUE	FALSE	TRUE	TRUE	TRUE
drMalDome.wa38.v1a1.chr10B.g013160.t1	TRUE	TRUE	FALSE	TRUE	TRUE	TRUE
drMalDome.wa38.v1a1.chr10B.g013170.t1	TRUE	TRUE	TRUE	TRUE	TRUE	TRUE
drMalDome.wa38.v1a1.chr10B.g013180.t1	TRUE	TRUE	TRUE	TRUE	TRUE	TRUE
drMalDome.wa38.v1a1.chr10B.g013190.t1	TRUE	TRUE	FALSE	FALSE	FALSE	TRUE
drMalDome.wa38.v1a1.chr10B.g013200.t1	FALSE	TRUE	FALSE	TRUE	TRUE	TRUE
drMalDome.wa38.v1a1.chr10B.g013210.t1	FALSE	FALSE	FALSE	FALSE	FALSE	FALSE
drMalDome.wa38.v1a1.chr10B.g013220.t1	FALSE	TRUE	FALSE	FALSE	TRUE	TRUE
drMalDome.wa38.v1a1.chr10B.g013230.t1	TRUE	TRUE	TRUE	TRUE	TRUE	TRUE
drMalDome.wa38.v1a1.chr10B.g013240.t1	FALSE	FALSE	TRUE	TRUE	TRUE	TRUE
drMalDome.wa38.v1a1.chr10B.g013250.t1	TRUE	TRUE	FALSE	FALSE	TRUE	TRUE
drMalDome.wa38.v1a1.chr10B.g013260.t1	TRUE	TRUE	FALSE	FALSE	TRUE	TRUE
drMalDome.wa38.v1a1.chr10B.g013270.t1	TRUE	TRUE	FALSE	FALSE	TRUE	TRUE
drMalDome.wa38.v1a1.chr10B.g013280.t1	TRUE	TRUE	TRUE	TRUE	TRUE	TRUE
drMalDome.wa38.v1a1.chr10B.g013290.t1	FALSE	TRUE	FALSE	FALSE	TRUE	TRUE
drMalDome.wa38.v1a1.chr10B.g013300.t1	TRUE	TRUE	TRUE	TRUE	TRUE	TRUE
drMalDome.wa38.v1a1.chr10B.g013300.t2	TRUE	TRUE	TRUE	TRUE	TRUE	TRUE
drMalDome.wa38.v1a1.chr10B.g013310.t1	FALSE	FALSE	FALSE	FALSE	FALSE	FALSE
drMalDome.wa38.v1a1.chr10B.g013320.t1	TRUE	TRUE	TRUE	TRUE	TRUE	TRUE
drMalDome.wa38.v1a1.chr10B.g013320.t2	TRUE	TRUE	TRUE	TRUE	TRUE	TRUE
drMalDome.wa38.v1a1.chr10B.g013330.t1	FALSE	TRUE	FALSE	FALSE	TRUE	TRUE
drMalDome.wa38.v1a1.chr10B.g013340.t1	TRUE	TRUE	TRUE	TRUE	TRUE	TRUE
drMalDome.wa38.v1a1.chr10B.g013340.t2	TRUE	TRUE	TRUE	TRUE	TRUE	TRUE
drMalDome.wa38.v1a1.chr10B.g013340.t3	TRUE	TRUE	TRUE	TRUE	TRUE	TRUE
drMalDome.wa38.v1a1.chr10B.g013350.t1	TRUE	TRUE	TRUE	TRUE	TRUE	TRUE
drMalDome.wa38.v1a1.chr10B.g013360.t1	FALSE	TRUE	FALSE	FALSE	TRUE	TRUE
drMalDome.wa38.v1a1.chr10B.g013370.t1	FALSE	TRUE	FALSE	TRUE	TRUE	TRUE
drMalDome.wa38.v1a1.chr10B.g013380.t1	TRUE	TRUE	FALSE	FALSE	TRUE	TRUE
drMalDome.wa38.v1a1.chr10B.g013380.t2	TRUE	TRUE	FALSE	FALSE	TRUE	TRUE
drMalDome.wa38.v1a1.chr10B.g013390.t1	TRUE	TRUE	FALSE	FALSE	TRUE	TRUE
drMalDome.wa38.v1a1.chr10B.g013400.t1	TRUE	TRUE	FALSE	FALSE	TRUE	TRUE
drMalDome.wa38.v1a1.chr10B.g013410.t1	TRUE	TRUE	FALSE	FALSE	TRUE	TRUE
drMalDome.wa38.v1a1.chr10B.g013420.t1	TRUE	TRUE	TRUE	TRUE	TRUE	TRUE
drMalDome.wa38.v1a1.chr10B.g013430.t1	FALSE	FALSE	FALSE	FALSE	TRUE	TRUE
drMalDome.wa38.v1a1.chr10B.g013440.t1	TRUE	TRUE	TRUE	TRUE	TRUE	TRUE
drMalDome.wa38.v1a1.chr10B.g013450.t1	FALSE	TRUE	FALSE	FALSE	TRUE	TRUE
drMalDome.wa38.v1a1.chr10B.g013460.t1	FALSE	TRUE	TRUE	TRUE	TRUE	TRUE
drMalDome.wa38.v1a1.chr10B.g013470.t1	FALSE	FALSE	FALSE	FALSE	FALSE	TRUE
drMalDome.wa38.v1a1.chr10B.g013480.t1	TRUE	TRUE	FALSE	FALSE	FALSE	TRUE
drMalDome.wa38.v1a1.chr10B.g013490.t1	TRUE	TRUE	TRUE	TRUE	TRUE	TRUE
drMalDome.wa38.v1a1.chr10B.g013500.t1	FALSE	TRUE	FALSE	FALSE	FALSE	FALSE
drMalDome.wa38.v1a1.chr10B.g013510.t1	TRUE	TRUE	FALSE	FALSE	FALSE	FALSE
drMalDome.wa38.v1a1.chr10B.g013510.t2	TRUE	TRUE	FALSE	FALSE	FALSE	FALSE
drMalDome.wa38.v1a1.chr10B.g013520.t1	FALSE	TRUE	FALSE	TRUE	TRUE	TRUE
drMalDome.wa38.v1a1.chr10B.g013530.t1	FALSE	TRUE	FALSE	TRUE	TRUE	TRUE
drMalDome.wa38.v1a1.chr10B.g013540.t1	FALSE	TRUE	FALSE	TRUE	TRUE	TRUE
drMalDome.wa38.v1a1.chr10B.g013550.t1	FALSE	TRUE	FALSE	TRUE	TRUE	TRUE
drMalDome.wa38.v1a1.chr10B.g013560.t1	TRUE	TRUE	FALSE	FALSE	TRUE	TRUE
drMalDome.wa38.v1a1.chr10B.g013570.t1	TRUE	TRUE	TRUE	TRUE	TRUE	TRUE
drMalDome.wa38.v1a1.chr10B.g013570.t2	TRUE	TRUE	TRUE	TRUE	TRUE	TRUE
drMalDome.wa38.v1a1.chr10B.g013570.t3	TRUE	TRUE	TRUE	TRUE	TRUE	TRUE
drMalDome.wa38.v1a1.chr10B.g013580.t1	TRUE	TRUE	FALSE	TRUE	TRUE	TRUE
drMalDome.wa38.v1a1.chr10B.g013580.t2	TRUE	TRUE	FALSE	TRUE	TRUE	TRUE
drMalDome.wa38.v1a1.chr10B.g013580.t3	TRUE	TRUE	FALSE	TRUE	TRUE	TRUE
drMalDome.wa38.v1a1.chr10B.g013590.t1	TRUE	TRUE	TRUE	TRUE	TRUE	TRUE
drMalDome.wa38.v1a1.chr10B.g013600.t1	TRUE	TRUE	TRUE	TRUE	TRUE	TRUE
drMalDome.wa38.v1a1.chr10B.g013610.t1	TRUE	TRUE	TRUE	TRUE	TRUE	TRUE
drMalDome.wa38.v1a1.chr10B.g013620.t1	FALSE	TRUE	FALSE	FALSE	TRUE	TRUE
drMalDome.wa38.v1a1.chr10B.g013630.t1	FALSE	TRUE	FALSE	FALSE	TRUE	TRUE
drMalDome.wa38.v1a1.chr10B.g013640.t1	TRUE	TRUE	FALSE	TRUE	TRUE	TRUE
drMalDome.wa38.v1a1.chr10B.g013650.t1	FALSE	TRUE	FALSE	FALSE	TRUE	TRUE
drMalDome.wa38.v1a1.chr10B.g013660.t1	TRUE	TRUE	FALSE	FALSE	TRUE	TRUE
drMalDome.wa38.v1a1.chr10B.g013670.t1	TRUE	TRUE	FALSE	TRUE	TRUE	TRUE
drMalDome.wa38.v1a1.chr10B.g013670.t2	TRUE	TRUE	FALSE	TRUE	TRUE	TRUE
drMalDome.wa38.v1a1.chr10B.g013680.t1	TRUE	TRUE	FALSE	FALSE	TRUE	TRUE
drMalDome.wa38.v1a1.chr10B.g013690.t1	TRUE	TRUE	FALSE	FALSE	TRUE	TRUE
drMalDome.wa38.v1a1.chr10B.g013700.t1	FALSE	FALSE	TRUE	TRUE	TRUE	TRUE
drMalDome.wa38.v1a1.chr10B.g013710.t1	TRUE	TRUE	FALSE	FALSE	TRUE	TRUE
drMalDome.wa38.v1a1.chr10B.g013720.t1	FALSE	TRUE	FALSE	FALSE	TRUE	TRUE
drMalDome.wa38.v1a1.chr10B.g013720.t2	FALSE	TRUE	FALSE	FALSE	TRUE	TRUE
drMalDome.wa38.v1a1.chr10B.g013730.t1	FALSE	FALSE	FALSE	FALSE	FALSE	TRUE
drMalDome.wa38.v1a1.chr10B.g013740.t1	FALSE	FALSE	FALSE	FALSE	FALSE	FALSE
drMalDome.wa38.v1a1.chr10B.g013750.t1	TRUE	TRUE	FALSE	FALSE	TRUE	TRUE
drMalDome.wa38.v1a1.chr10B.g013760.t1	TRUE	TRUE	FALSE	FALSE	TRUE	TRUE
drMalDome.wa38.v1a1.chr10B.g013770.t1	TRUE	TRUE	TRUE	TRUE	TRUE	TRUE
drMalDome.wa38.v1a1.chr10B.g013780.t1	FALSE	TRUE	FALSE	FALSE	FALSE	FALSE
drMalDome.wa38.v1a1.chr10B.g013790.t1	TRUE	TRUE	FALSE	TRUE	TRUE	TRUE
drMalDome.wa38.v1a1.chr10B.g013800.t1	TRUE	TRUE	TRUE	TRUE	TRUE	TRUE
drMalDome.wa38.v1a1.chr10B.g013810.t1	TRUE	TRUE	TRUE	TRUE	TRUE	TRUE
drMalDome.wa38.v1a1.chr10B.g013810.t2	TRUE	TRUE	TRUE	TRUE	TRUE	TRUE
drMalDome.wa38.v1a1.chr10B.g013820.t1	TRUE	TRUE	FALSE	FALSE	TRUE	TRUE
drMalDome.wa38.v1a1.chr10B.g013830.t1	TRUE	TRUE	TRUE	TRUE	TRUE	TRUE
drMalDome.wa38.v1a1.chr10B.g013840.t1	FALSE	TRUE	FALSE	FALSE	FALSE	TRUE
drMalDome.wa38.v1a1.chr10B.g013840.t2	FALSE	TRUE	FALSE	FALSE	FALSE	FALSE
drMalDome.wa38.v1a1.chr10B.g013840.t3	FALSE	TRUE	FALSE	FALSE	FALSE	TRUE
drMalDome.wa38.v1a1.chr10B.g013850.t1	TRUE	TRUE	TRUE	TRUE	TRUE	TRUE
drMalDome.wa38.v1a1.chr10B.g013860.t1	TRUE	TRUE	TRUE	TRUE	TRUE	TRUE
drMalDome.wa38.v1a1.chr10B.g013870.t1	TRUE	TRUE	TRUE	TRUE	TRUE	TRUE
drMalDome.wa38.v1a1.chr10B.g013880.t1	TRUE	TRUE	FALSE	FALSE	TRUE	TRUE
drMalDome.wa38.v1a1.chr10B.g013880.t2	TRUE	TRUE	FALSE	FALSE	TRUE	TRUE
drMalDome.wa38.v1a1.chr10B.g013890.t1	TRUE	TRUE	TRUE	TRUE	TRUE	TRUE
drMalDome.wa38.v1a1.chr10B.g013890.t2	TRUE	TRUE	TRUE	TRUE	TRUE	TRUE
drMalDome.wa38.v1a1.chr10B.g013900.t1	TRUE	TRUE	FALSE	FALSE	TRUE	TRUE
drMalDome.wa38.v1a1.chr10B.g013910.t1	TRUE	TRUE	FALSE	FALSE	TRUE	TRUE
drMalDome.wa38.v1a1.chr10B.g013920.t1	FALSE	TRUE	FALSE	FALSE	FALSE	FALSE
drMalDome.wa38.v1a1.chr10B.g013930.t1	TRUE	TRUE	TRUE	TRUE	TRUE	TRUE
drMalDome.wa38.v1a1.chr10B.g013930.t2	TRUE	TRUE	TRUE	TRUE	TRUE	TRUE
drMalDome.wa38.v1a1.chr10B.g013930.t3	TRUE	TRUE	TRUE	TRUE	TRUE	TRUE
drMalDome.wa38.v1a1.chr10B.g013930.t4	TRUE	TRUE	TRUE	TRUE	TRUE	TRUE
drMalDome.wa38.v1a1.chr10B.g013940.t1	TRUE	TRUE	TRUE	TRUE	TRUE	TRUE
drMalDome.wa38.v1a1.chr10B.g013950.t1	TRUE	TRUE	FALSE	TRUE	TRUE	TRUE
drMalDome.wa38.v1a1.chr10B.g013960.t1	TRUE	TRUE	FALSE	FALSE	TRUE	TRUE
drMalDome.wa38.v1a1.chr10B.g013970.t1	TRUE	TRUE	TRUE	TRUE	TRUE	TRUE
drMalDome.wa38.v1a1.chr10B.g013970.t2	TRUE	TRUE	TRUE	TRUE	TRUE	TRUE
drMalDome.wa38.v1a1.chr10B.g013980.t1	TRUE	TRUE	FALSE	FALSE	FALSE	FALSE
drMalDome.wa38.v1a1.chr10B.g013990.t1	FALSE	TRUE	TRUE	TRUE	TRUE	TRUE
drMalDome.wa38.v1a1.chr10B.g014000.t1	TRUE	TRUE	TRUE	TRUE	TRUE	TRUE
drMalDome.wa38.v1a1.chr10B.g014000.t2	TRUE	TRUE	TRUE	TRUE	TRUE	TRUE
drMalDome.wa38.v1a1.chr10B.g014010.t1	TRUE	TRUE	TRUE	TRUE	TRUE	TRUE
drMalDome.wa38.v1a1.chr10B.g014010.t2	TRUE	TRUE	TRUE	TRUE	TRUE	TRUE
drMalDome.wa38.v1a1.chr10B.g014020.t1	TRUE	TRUE	TRUE	TRUE	TRUE	TRUE
drMalDome.wa38.v1a1.chr10B.g014030.t1	TRUE	TRUE	FALSE	TRUE	TRUE	TRUE
drMalDome.wa38.v1a1.chr10B.g014030.t2	TRUE	TRUE	FALSE	FALSE	TRUE	TRUE
drMalDome.wa38.v1a1.chr10B.g014040.t1	TRUE	TRUE	FALSE	FALSE	TRUE	TRUE
drMalDome.wa38.v1a1.chr10B.g014050.t1	TRUE	TRUE	TRUE	TRUE	TRUE	TRUE
drMalDome.wa38.v1a1.chr10B.g014060.t1	TRUE	TRUE	FALSE	FALSE	FALSE	FALSE
drMalDome.wa38.v1a1.chr10B.g014070.t1	FALSE	TRUE	FALSE	TRUE	TRUE	TRUE
drMalDome.wa38.v1a1.chr10B.g014080.t1	TRUE	TRUE	TRUE	TRUE	TRUE	TRUE
drMalDome.wa38.v1a1.chr10B.g014090.t1	FALSE	TRUE	FALSE	FALSE	TRUE	TRUE
drMalDome.wa38.v1a1.chr10B.g014100.t1	FALSE	TRUE	FALSE	TRUE	TRUE	TRUE
drMalDome.wa38.v1a1.chr10B.g014110.t1	TRUE	TRUE	FALSE	FALSE	TRUE	TRUE
drMalDome.wa38.v1a1.chr10B.g014120.t1	TRUE	TRUE	TRUE	TRUE	TRUE	TRUE
drMalDome.wa38.v1a1.chr10B.g014130.t1	TRUE	TRUE	TRUE	TRUE	TRUE	TRUE
drMalDome.wa38.v1a1.chr10B.g014130.t2	TRUE	TRUE	TRUE	TRUE	TRUE	TRUE
drMalDome.wa38.v1a1.chr10B.g014140.t1	TRUE	TRUE	TRUE	TRUE	TRUE	TRUE
drMalDome.wa38.v1a1.chr10B.g014150.t1	TRUE	TRUE	TRUE	TRUE	TRUE	TRUE
drMalDome.wa38.v1a1.chr10B.g014150.t2	TRUE	TRUE	TRUE	TRUE	TRUE	TRUE
drMalDome.wa38.v1a1.chr10B.g014150.t3	TRUE	TRUE	TRUE	TRUE	TRUE	TRUE
drMalDome.wa38.v1a1.chr10B.g014160.t1	FALSE	FALSE	TRUE	TRUE	TRUE	TRUE
drMalDome.wa38.v1a1.chr10B.g014170.t1	TRUE	TRUE	TRUE	TRUE	TRUE	TRUE
drMalDome.wa38.v1a1.chr10B.g014180.t1	TRUE	TRUE	FALSE	TRUE	TRUE	TRUE
drMalDome.wa38.v1a1.chr10B.g014180.t2	TRUE	TRUE	FALSE	TRUE	TRUE	TRUE
drMalDome.wa38.v1a1.chr10B.g014190.t1	TRUE	TRUE	FALSE	FALSE	TRUE	TRUE
drMalDome.wa38.v1a1.chr10B.g014200.t1	TRUE	TRUE	TRUE	TRUE	TRUE	TRUE
drMalDome.wa38.v1a1.chr10B.g014210.t1	TRUE	TRUE	FALSE	TRUE	TRUE	TRUE
drMalDome.wa38.v1a1.chr10B.g014210.t2	TRUE	TRUE	FALSE	TRUE	TRUE	TRUE
drMalDome.wa38.v1a1.chr10B.g014220.t1	TRUE	TRUE	FALSE	TRUE	TRUE	TRUE
drMalDome.wa38.v1a1.chr10B.g014220.t2	TRUE	TRUE	FALSE	TRUE	TRUE	TRUE
drMalDome.wa38.v1a1.chr10B.g014230.t1	TRUE	TRUE	TRUE	TRUE	TRUE	TRUE
drMalDome.wa38.v1a1.chr10B.g014240.t1	TRUE	TRUE	FALSE	TRUE	TRUE	TRUE
drMalDome.wa38.v1a1.chr10B.g014250.t1	TRUE	TRUE	TRUE	TRUE	TRUE	TRUE
drMalDome.wa38.v1a1.chr10B.g014250.t2	TRUE	TRUE	TRUE	TRUE	TRUE	TRUE
drMalDome.wa38.v1a1.chr10B.g014260.t1	FALSE	TRUE	FALSE	TRUE	TRUE	TRUE
drMalDome.wa38.v1a1.chr10B.g014270.t1	TRUE	TRUE	FALSE	FALSE	TRUE	TRUE
drMalDome.wa38.v1a1.chr10B.g014270.t2	TRUE	TRUE	FALSE	FALSE	FALSE	FALSE
drMalDome.wa38.v1a1.chr10B.g014270.t3	TRUE	TRUE	FALSE	FALSE	FALSE	FALSE
drMalDome.wa38.v1a1.chr10B.g014280.t1	TRUE	TRUE	FALSE	FALSE	FALSE	TRUE
drMalDome.wa38.v1a1.chr10B.g014290.t1	FALSE	FALSE	FALSE	FALSE	FALSE	TRUE
drMalDome.wa38.v1a1.chr10B.g014300.t1	TRUE	TRUE	FALSE	FALSE	FALSE	FALSE
drMalDome.wa38.v1a1.chr10B.g014310.t1	TRUE	TRUE	TRUE	TRUE	TRUE	TRUE
drMalDome.wa38.v1a1.chr10B.g014320.t1	TRUE	TRUE	FALSE	FALSE	TRUE	TRUE
drMalDome.wa38.v1a1.chr10B.g014330.t1	FALSE	FALSE	FALSE	FALSE	TRUE	TRUE
drMalDome.wa38.v1a1.chr10B.g014340.t1	TRUE	TRUE	TRUE	TRUE	TRUE	TRUE
drMalDome.wa38.v1a1.chr10B.g014350.t1	TRUE	TRUE	FALSE	FALSE	TRUE	TRUE
drMalDome.wa38.v1a1.chr10B.g014360.t1	TRUE	TRUE	TRUE	TRUE	TRUE	TRUE
drMalDome.wa38.v1a1.chr10B.g014360.t2	TRUE	TRUE	TRUE	TRUE	TRUE	TRUE
drMalDome.wa38.v1a1.chr10B.g014370.t1	TRUE	TRUE	TRUE	TRUE	TRUE	TRUE
drMalDome.wa38.v1a1.chr10B.g014380.t1	TRUE	TRUE	TRUE	TRUE	TRUE	TRUE
drMalDome.wa38.v1a1.chr10B.g014390.t1	TRUE	TRUE	TRUE	TRUE	TRUE	TRUE
drMalDome.wa38.v1a1.chr10B.g014400.t1	TRUE	TRUE	FALSE	TRUE	TRUE	TRUE
drMalDome.wa38.v1a1.chr10B.g014400.t2	TRUE	TRUE	FALSE	TRUE	TRUE	TRUE
drMalDome.wa38.v1a1.chr10B.g014400.t3	TRUE	TRUE	FALSE	TRUE	TRUE	TRUE
drMalDome.wa38.v1a1.chr10B.g014400.t4	TRUE	TRUE	FALSE	TRUE	TRUE	TRUE
drMalDome.wa38.v1a1.chr10B.g014400.t5	TRUE	TRUE	FALSE	TRUE	TRUE	TRUE
drMalDome.wa38.v1a1.chr10B.g014400.t6	TRUE	TRUE	FALSE	TRUE	TRUE	TRUE
drMalDome.wa38.v1a1.chr10B.g014410.t1	TRUE	TRUE	TRUE	TRUE	TRUE	TRUE
drMalDome.wa38.v1a1.chr10B.g014420.t1	FALSE	TRUE	FALSE	TRUE	TRUE	TRUE
drMalDome.wa38.v1a1.chr10B.g014430.t1	TRUE	TRUE	TRUE	TRUE	TRUE	TRUE
drMalDome.wa38.v1a1.chr10B.g014440.t1	TRUE	TRUE	FALSE	FALSE	TRUE	TRUE
drMalDome.wa38.v1a1.chr10B.g014450.t1	TRUE	TRUE	FALSE	FALSE	TRUE	TRUE
drMalDome.wa38.v1a1.chr10B.g014460.t1	FALSE	TRUE	FALSE	FALSE	FALSE	FALSE
drMalDome.wa38.v1a1.chr10B.g014470.t1	FALSE	TRUE	FALSE	FALSE	TRUE	TRUE
drMalDome.wa38.v1a1.chr10B.g014480.t1	TRUE	TRUE	FALSE	TRUE	TRUE	TRUE
drMalDome.wa38.v1a1.chr10B.g014490.t1	TRUE	TRUE	FALSE	TRUE	TRUE	TRUE
drMalDome.wa38.v1a1.chr10B.g014500.t1	TRUE	TRUE	FALSE	FALSE	TRUE	TRUE
drMalDome.wa38.v1a1.chr10B.g014510.t1	TRUE	TRUE	FALSE	TRUE	TRUE	TRUE
drMalDome.wa38.v1a1.chr10B.g014520.t1	FALSE	TRUE	FALSE	FALSE	TRUE	TRUE
drMalDome.wa38.v1a1.chr10B.g014530.t1	TRUE	TRUE	FALSE	TRUE	TRUE	TRUE
drMalDome.wa38.v1a1.chr10B.g014540.t1	TRUE	TRUE	FALSE	TRUE	TRUE	TRUE
drMalDome.wa38.v1a1.chr10B.g014550.t1	FALSE	FALSE	FALSE	FALSE	TRUE	TRUE
drMalDome.wa38.v1a1.chr10B.g014550.t2	TRUE	TRUE	FALSE	FALSE	TRUE	TRUE
drMalDome.wa38.v1a1.chr10B.g014560.t1	TRUE	TRUE	TRUE	TRUE	TRUE	TRUE
drMalDome.wa38.v1a1.chr10B.g014570.t1	TRUE	TRUE	TRUE	TRUE	TRUE	TRUE
drMalDome.wa38.v1a1.chr10B.g014570.t2	TRUE	TRUE	TRUE	TRUE	TRUE	TRUE
drMalDome.wa38.v1a1.chr10B.g014580.t1	FALSE	TRUE	FALSE	TRUE	TRUE	TRUE
drMalDome.wa38.v1a1.chr10B.g014580.t2	TRUE	TRUE	FALSE	TRUE	TRUE	TRUE
drMalDome.wa38.v1a1.chr10B.g014580.t3	TRUE	TRUE	FALSE	TRUE	TRUE	TRUE
drMalDome.wa38.v1a1.chr10B.g014580.t4	FALSE	TRUE	FALSE	TRUE	TRUE	TRUE
drMalDome.wa38.v1a1.chr10B.g014590.t1	TRUE	TRUE	TRUE	TRUE	TRUE	TRUE
drMalDome.wa38.v1a1.chr10B.g014600.t1	TRUE	TRUE	TRUE	TRUE	TRUE	TRUE
drMalDome.wa38.v1a1.chr10B.g014610.t1	TRUE	TRUE	TRUE	TRUE	TRUE	TRUE
drMalDome.wa38.v1a1.chr10B.g014620.t1	TRUE	TRUE	TRUE	TRUE	TRUE	TRUE
drMalDome.wa38.v1a1.chr10B.g014620.t2	TRUE	TRUE	TRUE	TRUE	TRUE	TRUE
drMalDome.wa38.v1a1.chr10B.g014630.t1	TRUE	TRUE	FALSE	FALSE	TRUE	TRUE
drMalDome.wa38.v1a1.chr10B.g014640.t1	TRUE	TRUE	FALSE	FALSE	TRUE	TRUE
drMalDome.wa38.v1a1.chr10B.g014650.t1	FALSE	FALSE	FALSE	FALSE	TRUE	TRUE
drMalDome.wa38.v1a1.chr10B.g014660.t1	TRUE	TRUE	FALSE	FALSE	TRUE	TRUE
drMalDome.wa38.v1a1.chr10B.g014670.t1	FALSE	TRUE	FALSE	TRUE	TRUE	TRUE
drMalDome.wa38.v1a1.chr10B.g014680.t1	FALSE	TRUE	FALSE	FALSE	TRUE	TRUE
drMalDome.wa38.v1a1.chr10B.g014690.t1	FALSE	TRUE	FALSE	FALSE	TRUE	TRUE
drMalDome.wa38.v1a1.chr10B.g014700.t1	TRUE	TRUE	FALSE	FALSE	FALSE	FALSE
drMalDome.wa38.v1a1.chr10B.g014710.t1	TRUE	TRUE	TRUE	TRUE	TRUE	TRUE
drMalDome.wa38.v1a1.chr10B.g014710.t2	FALSE	FALSE	FALSE	FALSE	TRUE	TRUE
drMalDome.wa38.v1a1.chr10B.g014720.t1	TRUE	TRUE	TRUE	TRUE	TRUE	TRUE
drMalDome.wa38.v1a1.chr10B.g014730.t1	TRUE	TRUE	TRUE	TRUE	TRUE	TRUE
drMalDome.wa38.v1a1.chr10B.g014740.t1	TRUE	TRUE	TRUE	TRUE	TRUE	TRUE
drMalDome.wa38.v1a1.chr10B.g014750.t1	TRUE	TRUE	TRUE	TRUE	TRUE	TRUE
drMalDome.wa38.v1a1.chr10B.g014760.t1	FALSE	FALSE	FALSE	FALSE	FALSE	FALSE
drMalDome.wa38.v1a1.chr10B.g014770.t1	TRUE	TRUE	FALSE	FALSE	FALSE	FALSE
drMalDome.wa38.v1a1.chr10B.g014780.t1	FALSE	TRUE	FALSE	TRUE	FALSE	FALSE
drMalDome.wa38.v1a1.chr10B.g014790.t1	FALSE	FALSE	TRUE	TRUE	FALSE	FALSE
drMalDome.wa38.v1a1.chr10B.g014800.t1	FALSE	FALSE	FALSE	FALSE	FALSE	TRUE
drMalDome.wa38.v1a1.chr10B.g014810.t1	TRUE	TRUE	TRUE	TRUE	TRUE	TRUE
drMalDome.wa38.v1a1.chr10B.g014820.t1	TRUE	TRUE	TRUE	TRUE	TRUE	TRUE
drMalDome.wa38.v1a1.chr10B.g014830.t1	TRUE	TRUE	FALSE	FALSE	TRUE	TRUE
drMalDome.wa38.v1a1.chr10B.g014830.t2	TRUE	TRUE	FALSE	FALSE	TRUE	TRUE
drMalDome.wa38.v1a1.chr10B.g014840.t1	TRUE	TRUE	FALSE	FALSE	TRUE	TRUE
drMalDome.wa38.v1a1.chr10B.g014850.t1	TRUE	TRUE	TRUE	TRUE	TRUE	TRUE
drMalDome.wa38.v1a1.chr10B.g014850.t2	TRUE	TRUE	TRUE	TRUE	TRUE	TRUE
drMalDome.wa38.v1a1.chr10B.g014860.t1	FALSE	TRUE	FALSE	FALSE	TRUE	TRUE
drMalDome.wa38.v1a1.chr10B.g014870.t1	TRUE	TRUE	TRUE	TRUE	TRUE	TRUE
drMalDome.wa38.v1a1.chr10B.g014880.t1	TRUE	TRUE	TRUE	TRUE	TRUE	TRUE
drMalDome.wa38.v1a1.chr10B.g014890.t1	TRUE	TRUE	TRUE	TRUE	TRUE	TRUE
drMalDome.wa38.v1a1.chr10B.g014900.t1	TRUE	TRUE	TRUE	TRUE	TRUE	TRUE
drMalDome.wa38.v1a1.chr10B.g014910.t1	TRUE	TRUE	TRUE	TRUE	TRUE	TRUE
drMalDome.wa38.v1a1.chr10B.g014920.t1	TRUE	TRUE	TRUE	TRUE	TRUE	TRUE
drMalDome.wa38.v1a1.chr10B.g014930.t1	TRUE	TRUE	FALSE	FALSE	TRUE	TRUE
drMalDome.wa38.v1a1.chr10B.g014940.t1	FALSE	TRUE	FALSE	TRUE	TRUE	TRUE
drMalDome.wa38.v1a1.chr10B.g014950.t1	TRUE	TRUE	FALSE	FALSE	TRUE	TRUE
drMalDome.wa38.v1a1.chr10B.g014960.t1	FALSE	FALSE	FALSE	FALSE	TRUE	TRUE
drMalDome.wa38.v1a1.chr10B.g014970.t1	TRUE	TRUE	FALSE	FALSE	TRUE	TRUE
drMalDome.wa38.v1a1.chr10B.g014980.t1	FALSE	TRUE	FALSE	FALSE	TRUE	TRUE
drMalDome.wa38.v1a1.chr10B.g014990.t1	FALSE	FALSE	FALSE	FALSE	FALSE	FALSE
drMalDome.wa38.v1a1.chr10B.g015000.t1	TRUE	TRUE	TRUE	TRUE	TRUE	TRUE
drMalDome.wa38.v1a1.chr10B.g015010.t1	TRUE	TRUE	TRUE	TRUE	TRUE	TRUE
drMalDome.wa38.v1a1.chr10B.g015020.t1	FALSE	TRUE	FALSE	FALSE	TRUE	TRUE
drMalDome.wa38.v1a1.chr10B.g015030.t1	FALSE	TRUE	FALSE	TRUE	TRUE	TRUE
drMalDome.wa38.v1a1.chr10B.g015040.t1	TRUE	TRUE	FALSE	FALSE	TRUE	TRUE
drMalDome.wa38.v1a1.chr10B.g015050.t1	TRUE	TRUE	FALSE	FALSE	TRUE	TRUE
drMalDome.wa38.v1a1.chr10B.g015060.t1	TRUE	TRUE	FALSE	TRUE	TRUE	TRUE
drMalDome.wa38.v1a1.chr10B.g015070.t1	TRUE	TRUE	FALSE	FALSE	TRUE	TRUE
drMalDome.wa38.v1a1.chr10B.g015080.t1	FALSE	TRUE	FALSE	FALSE	TRUE	TRUE
drMalDome.wa38.v1a1.chr10B.g015090.t1	TRUE	TRUE	FALSE	FALSE	TRUE	TRUE
drMalDome.wa38.v1a1.chr10B.g015100.t1	TRUE	TRUE	FALSE	FALSE	TRUE	TRUE
drMalDome.wa38.v1a1.chr10B.g015100.t2	TRUE	TRUE	FALSE	FALSE	TRUE	TRUE
drMalDome.wa38.v1a1.chr10B.g015110.t1	TRUE	TRUE	FALSE	FALSE	TRUE	TRUE
drMalDome.wa38.v1a1.chr10B.g015120.t1	TRUE	TRUE	FALSE	FALSE	TRUE	TRUE
drMalDome.wa38.v1a1.chr10B.g015130.t1	FALSE	FALSE	FALSE	FALSE	FALSE	FALSE
drMalDome.wa38.v1a1.chr10B.g015140.t1	TRUE	TRUE	FALSE	FALSE	TRUE	TRUE
drMalDome.wa38.v1a1.chr10B.g015150.t1	FALSE	FALSE	FALSE	FALSE	TRUE	FALSE
drMalDome.wa38.v1a1.chr10B.g015160.t1	FALSE	TRUE	FALSE	FALSE	FALSE	FALSE
drMalDome.wa38.v1a1.chr10B.g015170.t1	FALSE	TRUE	FALSE	FALSE	TRUE	TRUE
drMalDome.wa38.v1a1.chr10B.g015180.t1	TRUE	TRUE	FALSE	FALSE	TRUE	TRUE
drMalDome.wa38.v1a1.chr10B.g015190.t1	TRUE	TRUE	FALSE	FALSE	TRUE	TRUE
drMalDome.wa38.v1a1.chr10B.g015200.t1	TRUE	TRUE	FALSE	FALSE	TRUE	TRUE
drMalDome.wa38.v1a1.chr10B.g015210.t1	TRUE	TRUE	FALSE	FALSE	FALSE	FALSE
drMalDome.wa38.v1a1.chr10B.g015220.t1	TRUE	TRUE	FALSE	FALSE	FALSE	FALSE
drMalDome.wa38.v1a1.chr10B.g015230.t1	FALSE	TRUE	FALSE	FALSE	TRUE	TRUE
drMalDome.wa38.v1a1.chr10B.g015240.t1	TRUE	TRUE	FALSE	FALSE	TRUE	TRUE
drMalDome.wa38.v1a1.chr10B.g015250.t1	TRUE	TRUE	FALSE	FALSE	TRUE	TRUE
drMalDome.wa38.v1a1.chr10B.g015250.t2	TRUE	TRUE	FALSE	FALSE	TRUE	TRUE
drMalDome.wa38.v1a1.chr10B.g015260.t1	TRUE	TRUE	FALSE	FALSE	TRUE	TRUE
drMalDome.wa38.v1a1.chr10B.g015270.t1	FALSE	TRUE	FALSE	TRUE	TRUE	TRUE
drMalDome.wa38.v1a1.chr10B.g015280.t1	TRUE	TRUE	TRUE	TRUE	TRUE	TRUE
drMalDome.wa38.v1a1.chr10B.g015290.t1	TRUE	TRUE	FALSE	FALSE	FALSE	FALSE
drMalDome.wa38.v1a1.chr10B.g015300.t1	TRUE	TRUE	TRUE	TRUE	TRUE	TRUE
drMalDome.wa38.v1a1.chr10B.g015310.t1	TRUE	TRUE	FALSE	FALSE	TRUE	TRUE
drMalDome.wa38.v1a1.chr10B.g015320.t1	TRUE	TRUE	TRUE	TRUE	TRUE	TRUE
drMalDome.wa38.v1a1.chr10B.g015320.t2	TRUE	TRUE	TRUE	TRUE	TRUE	TRUE
drMalDome.wa38.v1a1.chr10B.g015320.t3	TRUE	TRUE	TRUE	TRUE	TRUE	TRUE
drMalDome.wa38.v1a1.chr10B.g015330.t1	FALSE	TRUE	FALSE	FALSE	FALSE	FALSE
drMalDome.wa38.v1a1.chr10B.g015340.t1	TRUE	TRUE	TRUE	TRUE	TRUE	TRUE
drMalDome.wa38.v1a1.chr10B.g015350.t1	TRUE	TRUE	TRUE	TRUE	TRUE	TRUE
drMalDome.wa38.v1a1.chr10B.g015360.t1	FALSE	TRUE	FALSE	FALSE	TRUE	TRUE
drMalDome.wa38.v1a1.chr10B.g015370.t1	TRUE	TRUE	TRUE	TRUE	TRUE	TRUE
drMalDome.wa38.v1a1.chr10B.g015380.t1	TRUE	TRUE	TRUE	TRUE	TRUE	TRUE
drMalDome.wa38.v1a1.chr10B.g015390.t1	TRUE	TRUE	FALSE	FALSE	TRUE	TRUE
drMalDome.wa38.v1a1.chr10B.g015390.t2	TRUE	TRUE	FALSE	FALSE	TRUE	TRUE
drMalDome.wa38.v1a1.chr10B.g015400.t1	TRUE	TRUE	TRUE	TRUE	TRUE	TRUE
drMalDome.wa38.v1a1.chr10B.g015410.t1	TRUE	TRUE	FALSE	TRUE	TRUE	TRUE
drMalDome.wa38.v1a1.chr10B.g015410.t2	TRUE	TRUE	FALSE	TRUE	TRUE	TRUE
drMalDome.wa38.v1a1.chr10B.g015420.t1	TRUE	TRUE	TRUE	TRUE	TRUE	TRUE
drMalDome.wa38.v1a1.chr10B.g015430.t1	FALSE	TRUE	FALSE	TRUE	TRUE	TRUE
drMalDome.wa38.v1a1.chr10B.g015440.t1	FALSE	TRUE	FALSE	FALSE	TRUE	TRUE
drMalDome.wa38.v1a1.chr10B.g015450.t1	TRUE	TRUE	TRUE	TRUE	TRUE	TRUE
drMalDome.wa38.v1a1.chr10B.g015460.t1	FALSE	FALSE	FALSE	FALSE	FALSE	FALSE
drMalDome.wa38.v1a1.chr10B.g015470.t1	TRUE	TRUE	TRUE	TRUE	TRUE	TRUE
drMalDome.wa38.v1a1.chr10B.g015480.t1	TRUE	TRUE	FALSE	FALSE	TRUE	TRUE
drMalDome.wa38.v1a1.chr10B.g015490.t1	TRUE	TRUE	FALSE	TRUE	TRUE	TRUE
drMalDome.wa38.v1a1.chr10B.g015500.t1	TRUE	TRUE	TRUE	TRUE	TRUE	TRUE
drMalDome.wa38.v1a1.chr10B.g015500.t2	TRUE	TRUE	TRUE	TRUE	TRUE	TRUE
drMalDome.wa38.v1a1.chr10B.g015500.t3	TRUE	TRUE	TRUE	TRUE	TRUE	TRUE
drMalDome.wa38.v1a1.chr10B.g015500.t4	TRUE	TRUE	TRUE	TRUE	TRUE	TRUE
drMalDome.wa38.v1a1.chr10B.g015510.t1	TRUE	TRUE	FALSE	FALSE	TRUE	TRUE
drMalDome.wa38.v1a1.chr10B.g015510.t2	TRUE	TRUE	FALSE	FALSE	TRUE	TRUE
drMalDome.wa38.v1a1.chr10B.g015520.t1	TRUE	TRUE	TRUE	TRUE	TRUE	TRUE
[truncated: 68,061 more rows]

## Sheet: SupTable4 Assembly statistics
Table S4. Assembly statistics and Bandage plots of phased assembly of ‘WA 38’
WA 38' Hap1				Assembly statistics	WA 38' Hap2
			677	Contig assembly length (Mbp)	667
			689	Number of contigs	228
			34.7	Contig assembly N50 (Mbp)	35.8
			9	Contig assembly L50	8
			677	Scaffold assembly length (Mbp)	667
			699	Number of scaffolds	229
			36.1	Scaffold assembly N50 (Mbp)	37.2
			8	Scaffold assembly L50	8
			645.41	Contaminant filtered genome size (Mbp)	651.07
			17	Number of chromosomes	17
			36.1	Final N50 (Mbp)	37.15
			8	Final L50	8

## Sheet: SupTable S5 Stats
Table S5. Assembly and annotation statistics across apple genomes
	‘WA 38’		‘Honeycrisp’		‘Antonovka’		‘Gala’ (Haploid concensus)	HFTH1; ‘Hanfu’ (Triploid)	GDDH13; ‘Golden Delicious’ (Double haploid)	‘Golden Delicious’ (Diploid)	‘Fuji’			‘M9’			‘MM106’
	HapA	HapB	HapA	HapB	HapA	HapB					Unphased	HapA	HapB	Unphased	HapA	HapB	Unphased	HapA	HapB
Number Scaffold	17	17	473	215	222	114	812	18*	1081	18*	1358	206	164	1175	121	77	1190	153	115
Haploid genome size (Mbp)	645.41	651.07	674	660	650.5	636.5	652.4	660.5	709.6	742	736.9	692.8	671.4	702.4	697.4	669.7	704.7	688.9	682.5
Scaffold N50 (Mbp)	36.1	37.2	31.6	32.8	35.4	36.4	23.9	6.99	5.5	16	36.8	37.3	36.9	38.6	38.6	36.6	38.9	38.2	37.8
Scaffold L50	8	8	8	8	8	8	NA	NA	NA	NA	9	8	8	8	8	8	8	8	8
Number of protein-coding gene	53028	54235	47563	48655	45200	44969	45352	44677	45116	57386	49972	49597	49117	49441	50171	49491	50227	50247	50423
Complete BUSCO (%) Assembly	98.7	98.7	98.6	98.7	97.7	97.5	97.9	98.6	98	82	98.8	98.8	98.6	98.7	98.6	98.5	98.9	98.5	98.8
Complete BUSCO (%) Annotation	98.5	98.4	96.8	97.4	97.4	97.1	95.5	93.6	96.1	68	97.2	96.6	96.4	96.1	96.9	96.5	96	96.5	96.6
Number of orthogroups in 26Gv2.0	10494	10511	10350	10366	10284	10302	10095	9974	10117	8824	10243	NA	NA	10158	NA	NA	10178	NA	NA
Reference	This paper		Khan et al. 2022		Švara et al., 2023		Sun et al. 2021	Zhang et. 2019	Daccord et al. 2017	Velasco et al. 2010	Li et al., 2024
* Scaffolds not anchored to the 17 main pseudochromosomes in HFTH1; ‘Hanfu’ (Triploid) and ‘Golden Delicious’ (Diploid) assemblies were merged into one scaffold, thus the count of 18.
Cells with a gray background are those that the scaffold assembly were unavailable, thus unable to re-run assembly statistic analysis
Gene numbers in other Malus genomes
Malus baccata	45931
M. prunifolia	44997
M. sieversii	45210
M. sylvestris	45199
M. fusca hap1	46300
M. fusca hap2	45509

## Sheet: SupTable6-1 SV summary
Table S6-1. Summary of structural variants (SVs) between reference (WA 38 hapA) and query (WA 38 hapB)
Insertion
Size range	Count	Total bp
50-500 bp	3160	504837
500-10000 bp	1547	5259363
Total	4707	5764200
Deletion
Size range	Count	Total bp
50-500 bp	2685	374302
500-10000 bp	956	3527414
Total	3641	3901716
Tandem_expansion
Size range	Count	Total bp
50-500 bp	135	25695
500-10000 bp	168	762170
Total	304	797865
Tandem_contraction
Size range	Count	Total bp
50-500 bp	79	14457
500-10000 bp	77	333111
Total	156	347568
Repeat_expansion
Size range	Count	Total bp
50-500 bp	1377	310523
500-10000 bp	3767	15143100
Total	5144	15453623
Repeat_contraction
Size range	Count	Total bp
50-500 bp	1433	331343
500-10000 bp	4356	17459558
Total	5790	17800901
Total for all variants	19742	44065873 bp
Total for all structural variants	19742	44065873 bp

## Sheet: SupTable6-2 SV details
Table S6-2. Details of SVs between reference (WA 38 hapA) and query (WA 38 hapB)
reference	ref_start	ref_stop	ID	size	strand	type	ref_gap_size	query_gap_size	query_coordinates	method
chr1A	552940	552940	Assemblytics_w_1	72	+	Insertion	0	72	chr1B:428378-428450:+	within_alignment
chr1A	581269	581269	Assemblytics_w_2	65	+	Insertion	0	65	chr1B:456695-456760:+	within_alignment
chr1A	1122231	1122287	Assemblytics_w_3	56	+	Deletion	56	0	chr1B:945064-945064:+	within_alignment
chr1A	1381564	1381564	Assemblytics_w_4	57	+	Insertion	0	57	chr1B:1186536-1186593:+	within_alignment
chr1A	1806057	1806057	Assemblytics_w_5	89	+	Insertion	0	89	chr1B:7391610-7391699:+	within_alignment
chr1A	1874826	1874826	Assemblytics_w_6	63	+	Insertion	0	63	chr1B:7364019-7364082:+	within_alignment
chr1A	2263316	2263316	Assemblytics_w_7	60	+	Insertion	0	60	chr1B:6936343-6936403:+	within_alignment
chr1A	2295904	2295963	Assemblytics_w_8	59	+	Deletion	59	0	chr1B:6968958-6968958:+	within_alignment
chr1A	2451109	2451173	Assemblytics_w_9	64	+	Deletion	64	0	chr1B:6723056-6723056:+	within_alignment
chr1A	3404476	3404555	Assemblytics_w_10	79	+	Deletion	79	0	chr1B:5477342-5477342:+	within_alignment
chr1A	3553353	3553424	Assemblytics_w_11	71	+	Deletion	71	0	chr1B:5142882-5142882:+	within_alignment
chr1A	3900995	3901055	Assemblytics_w_12	60	+	Deletion	60	0	chr1B:4835596-4835596:+	within_alignment
chr1A	3955459	3955459	Assemblytics_w_13	78	+	Insertion	0	78	chr1B:4736516-4736594:+	within_alignment
chr1A	3971883	3971883	Assemblytics_w_14	80	+	Insertion	0	80	chr1B:4753025-4753105:+	within_alignment
chr1A	4057410	4057480	Assemblytics_w_15	70	+	Deletion	70	0	chr1B:4657042-4657042:+	within_alignment
chr1A	4298901	4298901	Assemblytics_w_16	65	+	Insertion	0	65	chr1B:4437899-4437964:+	within_alignment
chr1A	4459871	4459871	Assemblytics_w_17	71	+	Insertion	0	71	chr1B:4238906-4238977:+	within_alignment
chr1A	5063094	5063150	Assemblytics_w_18	56	+	Deletion	56	0	chr1B:3554407-3554407:+	within_alignment
chr1A	5349961	5350015	Assemblytics_w_19	54	+	Deletion	54	0	chr1B:3302733-3302733:+	within_alignment
chr1A	5394297	5394368	Assemblytics_w_20	71	+	Deletion	71	0	chr1B:3268636-3268636:+	within_alignment
chr1A	5748619	5748697	Assemblytics_w_21	78	+	Deletion	78	0	chr1B:2864818-2864818:+	within_alignment
chr1A	5890118	5890193	Assemblytics_w_22	75	+	Deletion	75	0	chr1B:2725022-2725022:+	within_alignment
chr1A	5919004	5919055	Assemblytics_w_23	51	+	Deletion	51	0	chr1B:2660430-2660430:+	within_alignment
chr1A	6412806	6412806	Assemblytics_w_24	80	+	Insertion	0	80	chr1B:2138165-2138245:+	within_alignment
chr1A	6417721	6417721	Assemblytics_w_25	62	+	Insertion	0	62	chr1B:2143173-2143235:+	within_alignment
chr1A	6584243	6584243	Assemblytics_w_26	53	+	Insertion	0	53	chr1B:1979804-1979857:+	within_alignment
chr1A	8087437	8087437	Assemblytics_w_27	61	+	Insertion	0	61	chr1B:8489106-8489167:+	within_alignment
chr1A	9776359	9776359	Assemblytics_w_28	65	+	Insertion	0	65	chr1B:10196525-10196590:+	within_alignment
chr1A	9800062	9800062	Assemblytics_w_29	76	+	Insertion	0	76	chr1B:10220298-10220374:+	within_alignment
chr1A	10305934	10305986	Assemblytics_w_30	52	+	Deletion	52	0	chr1B:10790791-10790791:+	within_alignment
chr1A	10461989	10462042	Assemblytics_w_31	53	+	Deletion	53	0	chr1B:10958270-10958270:+	within_alignment
chr1A	10872969	10873044	Assemblytics_w_32	75	+	Deletion	75	0	chr1B:11319264-11319264:+	within_alignment
chr1A	11524022	11524093	Assemblytics_w_33	71	+	Deletion	71	0	chr1B:11917234-11917234:+	within_alignment
chr1A	11979999	11979999	Assemblytics_w_34	65	+	Insertion	0	65	chr1B:12384075-12384140:+	within_alignment
chr1A	12855818	12855818	Assemblytics_w_35	58	+	Insertion	0	58	chr1B:13319544-13319602:+	within_alignment
chr1A	12918412	12918412	Assemblytics_w_36	52	+	Insertion	0	52	chr1B:13383385-13383437:+	within_alignment
chr1A	12969852	12969852	Assemblytics_w_37	51	+	Insertion	0	51	chr1B:13434597-13434648:+	within_alignment
chr1A	14205289	14205341	Assemblytics_w_38	52	+	Deletion	52	0	chr1B:14742373-14742373:+	within_alignment
chr1A	14867821	14867821	Assemblytics_w_39	71	+	Insertion	0	71	chr1B:15440862-15440933:+	within_alignment
chr1A	15189226	15189295	Assemblytics_w_40	69	+	Deletion	69	0	chr1B:15826443-15826443:+	within_alignment
chr1A	15207510	15207561	Assemblytics_w_41	51	+	Deletion	51	0	chr1B:15844679-15844679:+	within_alignment
chr1A	15514351	15514420	Assemblytics_w_42	69	+	Deletion	69	0	chr1B:16131879-16131879:+	within_alignment
chr1A	15617368	15617368	Assemblytics_w_43	71	+	Insertion	0	71	chr1B:16230093-16230164:+	within_alignment
chr1A	15619948	15619948	Assemblytics_w_44	52	+	Insertion	0	52	chr1B:16232759-16232811:+	within_alignment
chr1A	16280220	16280298	Assemblytics_w_45	78	+	Deletion	78	0	chr1B:16909808-16909808:+	within_alignment
chr1A	16383518	16383595	Assemblytics_w_46	77	+	Deletion	77	0	chr1B:17004728-17004728:+	within_alignment
chr1A	16588739	16588790	Assemblytics_w_47	51	+	Deletion	51	0	chr1B:17207860-17207860:+	within_alignment
chr1A	17183187	17183187	Assemblytics_w_48	67	+	Insertion	0	67	chr1B:17756537-17756604:+	within_alignment
chr1A	18163025	18163025	Assemblytics_w_49	60	+	Insertion	0	60	chr1B:18679711-18679771:+	within_alignment
chr1A	18616921	18616921	Assemblytics_w_50	65	+	Insertion	0	65	chr1B:19124562-19124627:+	within_alignment
chr1A	18802829	18802829	Assemblytics_w_51	64	+	Insertion	0	64	chr1B:19276426-19276490:+	within_alignment
chr1A	19057591	19057663	Assemblytics_w_52	72	+	Deletion	72	0	chr1B:19519155-19519155:+	within_alignment
chr1A	19062960	19063025	Assemblytics_w_53	65	+	Deletion	65	0	chr1B:19524452-19524452:+	within_alignment
chr1A	19072416	19072498	Assemblytics_w_54	82	+	Deletion	82	0	chr1B:19533846-19533846:+	within_alignment
chr1A	19073038	19073092	Assemblytics_w_55	54	+	Deletion	54	0	chr1B:19534367-19534367:+	within_alignment
chr1A	19376917	19376917	Assemblytics_w_56	76	+	Insertion	0	76	chr1B:19855149-19855225:+	within_alignment
chr1A	19707021	19707021	Assemblytics_w_57	70	+	Insertion	0	70	chr1B:20274462-20274532:+	within_alignment
chr1A	19887260	19887260	Assemblytics_w_58	56	+	Insertion	0	56	chr1B:20463017-20463073:+	within_alignment
chr1A	20438529	20438529	Assemblytics_w_59	66	+	Insertion	0	66	chr1B:21009605-21009671:+	within_alignment
chr1A	22712051	22712119	Assemblytics_w_60	68	+	Deletion	68	0	chr1B:23291090-23291090:+	within_alignment
chr1A	24057030	24057030	Assemblytics_w_61	78	+	Insertion	0	78	chr1B:24625640-24625718:+	within_alignment
chr1A	24682683	24682740	Assemblytics_w_62	57	+	Deletion	57	0	chr1B:25303294-25303294:+	within_alignment
chr1A	25023888	25023958	Assemblytics_w_63	70	+	Deletion	70	0	chr1B:25613807-25613807:+	within_alignment
chr1A	25281211	25281268	Assemblytics_w_64	57	+	Deletion	57	0	chr1B:25834125-25834125:+	within_alignment
chr1A	25377139	25377139	Assemblytics_w_65	69	+	Insertion	0	69	chr1B:25917228-25917297:+	within_alignment
chr1A	25656028	25656028	Assemblytics_w_66	61	+	Insertion	0	61	chr1B:26189849-26189910:+	within_alignment
chr1A	25807204	25807204	Assemblytics_w_67	59	+	Insertion	0	59	chr1B:26324900-26324959:+	within_alignment
chr1A	26005251	26005309	Assemblytics_w_68	58	+	Deletion	58	0	chr1B:26583128-26583128:+	within_alignment
chr1A	27490571	27490637	Assemblytics_w_69	66	+	Deletion	66	0	chr1B:28030288-28030288:+	within_alignment
chr1A	28183933	28184017	Assemblytics_w_70	84	+	Deletion	84	0	chr1B:28915471-28915471:+	within_alignment
chr1A	30811714	30811714	Assemblytics_w_71	73	+	Insertion	0	73	chr1B:31557438-31557511:+	within_alignment
chr1A	31308199	31308199	Assemblytics_w_72	55	+	Insertion	0	55	chr1B:32079138-32079193:+	within_alignment
chr1A	31559742	31559742	Assemblytics_w_73	52	+	Insertion	0	52	chr1B:32258302-32258354:+	within_alignment
chr1A	31597009	31597093	Assemblytics_w_74	84	+	Deletion	84	0	chr1B:32296517-32296517:+	within_alignment
chr1A	31607327	31607327	Assemblytics_w_75	52	+	Insertion	0	52	chr1B:32306707-32306759:+	within_alignment
chr1A	31643601	31643677	Assemblytics_w_76	76	+	Deletion	76	0	chr1B:32336532-32336532:+	within_alignment
chr1A	31647078	31647135	Assemblytics_w_77	57	+	Deletion	57	0	chr1B:32339932-32339932:+	within_alignment
chr1A	31779337	31779401	Assemblytics_w_78	64	+	Deletion	64	0	chr1B:32464671-32464671:+	within_alignment
chr1A	32001378	32001378	Assemblytics_w_79	61	+	Insertion	0	61	chr1B:32684633-32684694:+	within_alignment
chr1A	32571968	32572048	Assemblytics_w_80	80	+	Deletion	80	0	chr1B:33233637-33233637:+	within_alignment
chr1A	32688097	32688097	Assemblytics_w_81	51	+	Insertion	0	51	chr1B:33331942-33331993:+	within_alignment
chr1A	33107163	33107237	Assemblytics_w_82	74	+	Deletion	74	0	chr1B:33764672-33764672:+	within_alignment
chr2A	489623	489623	Assemblytics_w_83	69	+	Insertion	0	69	chr2B:515554-515623:+	within_alignment
chr2A	573941	573941	Assemblytics_w_84	77	+	Insertion	0	77	chr2B:600953-601030:+	within_alignment
chr2A	707768	707768	Assemblytics_w_85	52	+	Insertion	0	52	chr2B:742653-742705:+	within_alignment
chr2A	872972	872972	Assemblytics_w_86	69	+	Insertion	0	69	chr2B:899731-899800:+	within_alignment
chr2A	934204	934264	Assemblytics_w_87	60	+	Deletion	60	0	chr2B:968646-968646:+	within_alignment
chr2A	1026528	1026593	Assemblytics_w_88	65	+	Deletion	65	0	chr2B:1039150-1039150:+	within_alignment
chr2A	1381343	1381343	Assemblytics_w_89	58	+	Insertion	0	58	chr2B:1407350-1407408:+	within_alignment
chr2A	1519762	1519762	Assemblytics_w_90	54	+	Insertion	0	54	chr2B:1586253-1586307:+	within_alignment
chr2A	1625519	1625519	Assemblytics_w_91	80	+	Insertion	0	80	chr2B:1702863-1702943:+	within_alignment
chr2A	1760020	1760020	Assemblytics_w_92	52	+	Insertion	0	52	chr2B:1904456-1904508:+	within_alignment
chr2A	1846519	1846519	Assemblytics_w_93	50	+	Insertion	0	50	chr2B:1852372-1852422:+	within_alignment
chr2A	2020102	2020102	Assemblytics_w_94	53	+	Insertion	0	53	chr2B:2006017-2006070:+	within_alignment
chr2A	2035736	2035789	Assemblytics_w_95	53	+	Deletion	53	0	chr2B:2021771-2021771:+	within_alignment
chr2A	2073281	2073339	Assemblytics_w_96	58	+	Deletion	58	0	chr2B:2057372-2057372:+	within_alignment
chr2A	2356287	2356346	Assemblytics_w_97	59	+	Deletion	59	0	chr2B:2359826-2359826:+	within_alignment
chr2A	2422471	2422534	Assemblytics_w_98	63	+	Deletion	63	0	chr2B:2421978-2421978:+	within_alignment
chr2A	2641988	2641988	Assemblytics_w_99	73	+	Insertion	0	73	chr2B:2599149-2599222:+	within_alignment
chr2A	2836054	2836114	Assemblytics_w_100	60	+	Deletion	60	0	chr2B:2806140-2806140:+	within_alignment
chr2A	3685437	3685518	Assemblytics_w_101	81	+	Deletion	81	0	chr2B:3620184-3620184:+	within_alignment
chr2A	3707516	3707578	Assemblytics_w_102	62	+	Deletion	62	0	chr2B:3642627-3642627:+	within_alignment
chr2A	3725218	3725298	Assemblytics_w_103	80	+	Deletion	80	0	chr2B:3660219-3660219:+	within_alignment
chr2A	4386213	4386277	Assemblytics_w_104	64	+	Deletion	64	0	chr2B:4178986-4178986:+	within_alignment
chr2A	4641623	4641623	Assemblytics_w_105	82	+	Insertion	0	82	chr2B:4380249-4380331:+	within_alignment
chr2A	4681898	4681950	Assemblytics_w_106	52	+	Deletion	52	0	chr2B:4412821-4412821:+	within_alignment
chr2A	4702457	4702457	Assemblytics_w_107	51	+	Insertion	0	51	chr2B:4433575-4433626:+	within_alignment
chr2A	5245766	5245831	Assemblytics_w_108	65	+	Deletion	65	0	chr2B:4985806-4985806:+	within_alignment
chr2A	5297064	5297118	Assemblytics_w_109	54	+	Deletion	54	0	chr2B:5036341-5036341:+	within_alignment
chr2A	5606775	5606860	Assemblytics_w_110	85	+	Deletion	85	0	chr2B:5229011-5229011:+	within_alignment
chr2A	6152120	6152172	Assemblytics_w_111	52	+	Deletion	52	0	chr2B:5729052-5729052:+	within_alignment
chr2A	6249310	6249310	Assemblytics_w_112	74	+	Insertion	0	74	chr2B:5806815-5806889:+	within_alignment
chr2A	6302172	6302172	Assemblytics_w_113	69	+	Insertion	0	69	chr2B:5852549-5852618:+	within_alignment
chr2A	6346566	6346566	Assemblytics_w_114	67	+	Insertion	0	67	chr2B:5901408-5901475:+	within_alignment
chr2A	6369196	6369256	Assemblytics_w_115	60	+	Deletion	60	0	chr2B:5938321-5938321:+	within_alignment
chr2A	6552955	6553023	Assemblytics_w_116	68	+	Deletion	68	0	chr2B:6123958-6123958:+	within_alignment
chr2A	6657093	6657153	Assemblytics_w_117	60	+	Deletion	60	0	chr2B:6253551-6253551:+	within_alignment
chr2A	7311087	7311140	Assemblytics_w_118	53	+	Deletion	53	0	chr2B:6859930-6859930:+	within_alignment
chr2A	7391335	7391394	Assemblytics_w_119	59	+	Deletion	59	0	chr2B:6935107-6935107:+	within_alignment
chr2A	7400229	7400281	Assemblytics_w_120	52	+	Deletion	52	0	chr2B:6944329-6944329:+	within_alignment
chr2A	7681542	7681606	Assemblytics_w_121	64	+	Deletion	64	0	chr2B:7312994-7312994:+	within_alignment
chr2A	7903875	7903875	Assemblytics_w_122	63	+	Insertion	0	63	chr2B:7607505-7607568:+	within_alignment
chr2A	7975875	7975932	Assemblytics_w_123	57	+	Deletion	57	0	chr2B:7684921-7684921:+	within_alignment
chr2A	8002123	8002123	Assemblytics_w_124	63	+	Insertion	0	63	chr2B:7714160-7714223:+	within_alignment
chr2A	8302959	8303042	Assemblytics_w_125	83	+	Deletion	83	0	chr2B:8007297-8007297:+	within_alignment
chr2A	9138562	9138624	Assemblytics_w_126	62	+	Deletion	62	0	chr2B:8934016-8934016:+	within_alignment
chr2A	9331832	9331885	Assemblytics_w_127	53	+	Deletion	53	0	chr2B:9091854-9091854:+	within_alignment
chr2A	9363427	9363427	Assemblytics_w_128	69	+	Insertion	0	69	chr2B:9126110-9126179:+	within_alignment
chr2A	9442585	9442585	Assemblytics_w_129	57	+	Insertion	0	57	chr2B:9211167-9211224:+	within_alignment
chr2A	9606271	9606271	Assemblytics_w_130	51	+	Insertion	0	51	chr2B:9354736-9354787:+	within_alignment
chr2A	9795320	9795320	Assemblytics_w_131	57	+	Insertion	0	57	chr2B:9629221-9629278:+	within_alignment
chr2A	9918194	9918194	Assemblytics_w_132	58	+	Insertion	0	58	chr2B:9755848-9755906:+	within_alignment
chr2A	9935073	9935123	Assemblytics_w_133	50	+	Deletion	50	0	chr2B:9772740-9772740:+	within_alignment
chr2A	9940979	9940979	Assemblytics_w_134	60	+	Insertion	0	60	chr2B:9778558-9778618:+	within_alignment
chr2A	10343210	10343210	Assemblytics_w_135	68	+	Insertion	0	68	chr2B:10201563-10201631:+	within_alignment
chr2A	10917083	10917083	Assemblytics_w_136	65	+	Insertion	0	65	chr2B:10805369-10805434:+	within_alignment
chr2A	10919160	10919160	Assemblytics_w_137	76	+	Insertion	0	76	chr2B:10807517-10807593:+	within_alignment
chr2A	10995332	10995405	Assemblytics_w_138	73	+	Deletion	73	0	chr2B:10929545-10929545:+	within_alignment
chr2A	11185069	11185069	Assemblytics_w_139	56	+	Insertion	0	56	chr2B:11126333-11126389:+	within_alignment
chr2A	11744013	11744013	Assemblytics_w_140	64	+	Insertion	0	64	chr2B:11693034-11693098:+	within_alignment
chr2A	12029116	12029116	Assemblytics_w_141	52	+	Insertion	0	52	chr2B:11979621-11979673:+	within_alignment
chr2A	12194744	12194744	Assemblytics_w_142	64	+	Insertion	0	64	chr2B:12156823-12156887:+	within_alignment
chr2A	12199316	12199369	Assemblytics_w_143	53	+	Deletion	53	0	chr2B:12161475-12161475:+	within_alignment
chr2A	12571312	12571312	Assemblytics_w_144	62	+	Insertion	0	62	chr2B:12543125-12543187:+	within_alignment
chr2A	12609622	12609622	Assemblytics_w_145	54	+	Insertion	0	54	chr2B:12579532-12579586:+	within_alignment
chr2A	13042877	13042877	Assemblytics_w_146	53	+	Insertion	0	53	chr2B:12970034-12970087:+	within_alignment
chr2A	13065802	13065858	Assemblytics_w_147	56	+	Deletion	56	0	chr2B:12993728-12993728:+	within_alignment
chr2A	13242527	13242581	Assemblytics_w_148	54	+	Deletion	54	0	chr2B:13160710-13160710:+	within_alignment
chr2A	13308776	13308843	Assemblytics_w_149	67	+	Deletion	67	0	chr2B:13217489-13217489:+	within_alignment
chr2A	13580592	13580654	Assemblytics_w_150	62	+	Deletion	62	0	chr2B:13607641-13607641:+	within_alignment
chr2A	13744608	13744661	Assemblytics_w_151	53	+	Deletion	53	0	chr2B:13779225-13779225:+	within_alignment
chr2A	13748416	13748471	Assemblytics_w_152	55	+	Deletion	55	0	chr2B:13782993-13782993:+	within_alignment
chr2A	13930979	13930979	Assemblytics_w_153	73	+	Insertion	0	73	chr2B:13983293-13983366:+	within_alignment
chr2A	14558066	14558066	Assemblytics_w_154	56	+	Insertion	0	56	chr2B:14669744-14669800:+	within_alignment
chr2A	14707616	14707684	Assemblytics_w_155	68	+	Deletion	68	0	chr2B:14838212-14838212:+	within_alignment
chr2A	15270680	15270756	Assemblytics_w_156	76	+	Deletion	76	0	chr2B:15372199-15372199:+	within_alignment
chr2A	15327152	15327152	Assemblytics_w_157	74	+	Insertion	0	74	chr2B:15427504-15427578:+	within_alignment
chr2A	15456044	15456095	Assemblytics_w_158	51	+	Deletion	51	0	chr2B:15551994-15551994:+	within_alignment
chr2A	15729745	15729745	Assemblytics_w_159	58	+	Insertion	0	58	chr2B:15827266-15827324:+	within_alignment
chr2A	16484000	16484067	Assemblytics_w_160	67	+	Deletion	67	0	chr2B:16628652-16628652:+	within_alignment
chr2A	16663342	16663342	Assemblytics_w_161	68	+	Insertion	0	68	chr2B:16806955-16807023:+	within_alignment
chr2A	17101908	17101964	Assemblytics_w_162	56	+	Deletion	56	0	chr2B:17270175-17270175:+	within_alignment
chr2A	18328035	18328092	Assemblytics_w_163	57	+	Deletion	57	0	chr2B:18395417-18395417:+	within_alignment
chr2A	18513057	18513057	Assemblytics_w_164	53	+	Insertion	0	53	chr2B:18640000-18640053:+	within_alignment
chr2A	18734737	18734795	Assemblytics_w_165	58	+	Deletion	58	0	chr2B:18847641-18847641:+	within_alignment
chr2A	19101170	19101170	Assemblytics_w_166	65	+	Insertion	0	65	chr2B:19235573-19235638:+	within_alignment
chr2A	19301145	19301205	Assemblytics_w_167	60	+	Deletion	60	0	chr2B:19432966-19432966:+	within_alignment
chr2A	19444809	19444809	Assemblytics_w_168	84	+	Insertion	0	84	chr2B:19623190-19623274:+	within_alignment
chr2A	19645342	19645342	Assemblytics_w_169	69	+	Insertion	0	69	chr2B:19819367-19819436:+	within_alignment
chr2A	19723401	19723468	Assemblytics_w_170	67	+	Deletion	67	0	chr2B:19897796-19897796:+	within_alignment
chr2A	19876403	19876463	Assemblytics_w_171	60	+	Deletion	60	0	chr2B:20048451-20048451:+	within_alignment
chr2A	20053170	20053221	Assemblytics_w_172	51	+	Deletion	51	0	chr2B:20255085-20255085:+	within_alignment
chr2A	20275320	20275320	Assemblytics_w_173	86	+	Insertion	0	86	chr2B:20457269-20457355:+	within_alignment
chr2A	20602643	20602643	Assemblytics_w_174	73	+	Insertion	0	73	chr2B:20770962-20771035:+	within_alignment
chr2A	20688436	20688510	Assemblytics_w_175	74	+	Deletion	74	0	chr2B:20856674-20856674:+	within_alignment
chr2A	21403285	21403343	Assemblytics_w_176	58	+	Deletion	58	0	chr2B:21664329-21664329:+	within_alignment
chr2A	21442738	21442798	Assemblytics_w_177	60	+	Deletion	60	0	chr2B:21725405-21725405:+	within_alignment
chr2A	21480642	21480693	Assemblytics_w_178	51	+	Deletion	51	0	chr2B:21765970-21765970:+	within_alignment
chr2A	22117749	22117749	Assemblytics_w_179	56	+	Insertion	0	56	chr2B:22425727-22425783:+	within_alignment
chr2A	23020128	23020211	Assemblytics_w_180	83	+	Deletion	83	0	chr2B:25667688-25667688:+	within_alignment
chr2A	23954005	23954005	Assemblytics_w_181	83	+	Insertion	0	83	chr2B:24348986-24349069:+	within_alignment
chr2A	25980513	25980567	Assemblytics_w_182	54	+	Deletion	54	0	chr2B:26756648-26756648:+	within_alignment
chr2A	26030043	26030043	Assemblytics_w_183	72	+	Insertion	0	72	chr2B:26813959-26814031:+	within_alignment
chr2A	26221958	26222026	Assemblytics_w_184	68	+	Deletion	68	0	chr2B:27048910-27048910:+	within_alignment
chr2A	26440826	26440826	Assemblytics_w_185	76	+	Insertion	0	76	chr2B:27265401-27265477:+	within_alignment
chr2A	27761174	27761236	Assemblytics_w_186	62	+	Deletion	62	0	chr2B:28628318-28628318:+	within_alignment
chr2A	27794610	27794664	Assemblytics_w_187	54	+	Deletion	54	0	chr2B:28661742-28661742:+	within_alignment
chr2A	28045889	28045889	Assemblytics_w_188	52	+	Insertion	0	52	chr2B:28963102-28963154:+	within_alignment
chr2A	28049083	28049083	Assemblytics_w_189	54	+	Insertion	0	54	chr2B:28966655-28966709:+	within_alignment
chr2A	28766147	28766198	Assemblytics_w_190	51	+	Deletion	51	0	chr2B:29644080-29644080:+	within_alignment
chr2A	28804620	28804684	Assemblytics_w_191	64	+	Deletion	64	0	chr2B:29680202-29680202:+	within_alignment
chr2A	28936547	28936611	Assemblytics_w_192	64	+	Deletion	64	0	chr2B:29808533-29808533:+	within_alignment
chr2A	28985940	28985940	Assemblytics_w_193	50	+	Insertion	0	50	chr2B:29861518-29861568:+	within_alignment
chr2A	30236145	30236221	Assemblytics_w_194	76	+	Deletion	76	0	chr2B:30910528-30910528:+	within_alignment
chr2A	30901061	30901124	Assemblytics_w_195	63	+	Deletion	63	0	chr2B:31415571-31415571:+	within_alignment
chr2A	31105044	31105108	Assemblytics_w_196	64	+	Deletion	64	0	chr2B:31575601-31575601:+	within_alignment
chr2A	31493100	31493170	Assemblytics_w_197	70	+	Deletion	70	0	chr2B:31941728-31941728:+	within_alignment
chr2A	32078222	32078274	Assemblytics_w_198	52	+	Deletion	52	0	chr2B:32426407-32426407:+	within_alignment
chr2A	32300992	32301050	Assemblytics_w_199	58	+	Deletion	58	0	chr2B:32504562-32504562:+	within_alignment
chr2A	32418882	32418945	Assemblytics_w_200	63	+	Deletion	63	0	chr2B:32621709-32621709:+	within_alignment
chr2A	32478743	32478795	Assemblytics_w_201	52	+	Deletion	52	0	chr2B:32661615-32661615:+	within_alignment
chr2A	32489404	32489461	Assemblytics_w_202	57	+	Deletion	57	0	chr2B:32672221-32672221:+	within_alignment
chr2A	32707429	32707429	Assemblytics_w_203	62	+	Insertion	0	62	chr2B:32859988-32860050:+	within_alignment
chr2A	33018280	33018336	Assemblytics_w_204	56	+	Deletion	56	0	chr2B:33130315-33130315:+	within_alignment
chr2A	33869830	33869900	Assemblytics_w_205	70	+	Deletion	70	0	chr2B:34004353-34004353:+	within_alignment
chr2A	33905134	33905205	Assemblytics_w_206	71	+	Deletion	71	0	chr2B:34039001-34039001:+	within_alignment
chr2A	33995362	33995362	Assemblytics_w_207	62	+	Insertion	0	62	chr2B:34138622-34138684:+	within_alignment
chr2A	34905832	34905889	Assemblytics_w_208	57	+	Deletion	57	0	chr2B:34987961-34987961:+	within_alignment
chr2A	34979624	34979678	Assemblytics_w_209	54	+	Deletion	54	0	chr2B:35037349-35037349:+	within_alignment
chr2A	35385391	35385391	Assemblytics_w_210	62	+	Insertion	0	62	chr2B:35446293-35446355:+	within_alignment
chr2A	35535988	35535988	Assemblytics_w_211	55	+	Insertion	0	55	chr2B:35571338-35571393:+	within_alignment
chr2A	35611857	35611857	Assemblytics_w_212	68	+	Insertion	0	68	chr2B:35661330-35661398:+	within_alignment
chr2A	35936692	35936692	Assemblytics_w_213	63	+	Insertion	0	63	chr2B:35997378-35997441:+	within_alignment
chr2A	36316083	36316083	Assemblytics_w_214	53	+	Insertion	0	53	chr2B:36349114-36349167:+	within_alignment
chr2A	37054198	37054198	Assemblytics_w_215	65	+	Insertion	0	65	chr2B:37287745-37287810:+	within_alignment
chr16A	31406028	31406113	Assemblytics_w_216	85	+	Deletion	85	0	chr2B:7379174-7379174:+	within_alignment
chr3A	220571	220571	Assemblytics_w_217	66	+	Insertion	0	66	chr3B:198623-198689:+	within_alignment
chr3A	224558	224558	Assemblytics_w_218	70	+	Insertion	0	70	chr3B:202677-202747:+	within_alignment
chr3A	236705	236770	Assemblytics_w_219	65	+	Deletion	65	0	chr3B:215602-215602:+	within_alignment
chr3A	304218	304274	Assemblytics_w_220	56	+	Deletion	56	0	chr3B:276306-276306:+	within_alignment
chr3A	428313	428376	Assemblytics_w_221	63	+	Deletion	63	0	chr3B:398602-398602:+	within_alignment
chr3A	812462	812530	Assemblytics_w_222	68	+	Deletion	68	0	chr3B:802745-802745:+	within_alignment
chr3A	1222792	1222849	Assemblytics_w_223	57	+	Deletion	57	0	chr3B:1094125-1094125:+	within_alignment
chr3A	1485099	1485184	Assemblytics_w_224	85	+	Deletion	85	0	chr3B:1360659-1360659:+	within_alignment
chr3A	1993931	1993931	Assemblytics_w_225	71	+	Insertion	0	71	chr3B:1846257-1846328:+	within_alignment
chr3A	2869726	2869805	Assemblytics_w_226	79	+	Deletion	79	0	chr3B:2689385-2689385:+	within_alignment
chr3A	3254816	3254816	Assemblytics_w_227	58	+	Insertion	0	58	chr3B:3088709-3088767:+	within_alignment
chr3A	3541550	3541550	Assemblytics_w_228	55	+	Insertion	0	55	chr3B:3343595-3343650:+	within_alignment
chr3A	3665786	3665869	Assemblytics_w_229	83	+	Deletion	83	0	chr3B:3476127-3476127:+	within_alignment
chr3A	4135427	4135498	Assemblytics_w_230	71	+	Deletion	71	0	chr3B:3939226-3939226:+	within_alignment
chr3A	4136768	4136768	Assemblytics_w_231	63	+	Insertion	0	63	chr3B:3940477-3940540:+	within_alignment
chr3A	4416839	4416839	Assemblytics_w_232	66	+	Insertion	0	66	chr3B:4257938-4258004:+	within_alignment
chr3A	4443464	4443464	Assemblytics_w_233	58	+	Insertion	0	58	chr3B:4280425-4280483:+	within_alignment
chr3A	4623250	4623334	Assemblytics_w_234	84	+	Deletion	84	0	chr3B:4475792-4475792:+	within_alignment
chr3A	4750342	4750404	Assemblytics_w_235	62	+	Deletion	62	0	chr3B:4628153-4628153:+	within_alignment
chr3A	4757334	4757334	Assemblytics_w_236	75	+	Insertion	0	75	chr3B:4641419-4641494:+	within_alignment
chr3A	4854195	4854273	Assemblytics_w_237	78	+	Deletion	78	0	chr3B:4761071-4761071:+	within_alignment
chr3A	5217305	5217364	Assemblytics_w_238	59	+	Deletion	59	0	chr3B:5126086-5126086:+	within_alignment
chr3A	5541050	5541050	Assemblytics_w_239	63	+	Insertion	0	63	chr3B:5582341-5582404:+	within_alignment
chr3A	5680105	5680105	Assemblytics_w_240	64	+	Insertion	0	64	chr3B:5725601-5725665:+	within_alignment
chr3A	5689468	5689521	Assemblytics_w_241	53	+	Deletion	53	0	chr3B:5749890-5749890:+	within_alignment
chr3A	5798503	5798583	Assemblytics_w_242	80	+	Deletion	80	0	chr3B:5914092-5914092:+	within_alignment
chr3A	5886120	5886182	Assemblytics_w_243	62	+	Deletion	62	0	chr3B:6016376-6016376:+	within_alignment
chr3A	6188326	6188376	Assemblytics_w_244	50	+	Deletion	50	0	chr3B:6306407-6306407:+	within_alignment
chr3A	6636889	6636889	Assemblytics_w_245	58	+	Insertion	0	58	chr3B:6789441-6789499:+	within_alignment
chr3A	7005469	7005469	Assemblytics_w_246	51	+	Insertion	0	51	chr3B:7136370-7136421:+	within_alignment
chr3A	9041813	9041870	Assemblytics_w_247	57	+	Deletion	57	0	chr3B:9180363-9180363:+	within_alignment
chr3A	9191915	9191915	Assemblytics_w_248	58	+	Insertion	0	58	chr3B:9325840-9325898:+	within_alignment
chr3A	9258600	9258600	Assemblytics_w_249	62	+	Insertion	0	62	chr3B:9387551-9387613:+	within_alignment
chr3A	9708566	9708566	Assemblytics_w_250	50	+	Insertion	0	50	chr3B:9806285-9806335:+	within_alignment
chr3A	9755192	9755192	Assemblytics_w_251	74	+	Insertion	0	74	chr3B:9849106-9849180:+	within_alignment
chr3A	9935444	9935444	Assemblytics_w_252	60	+	Insertion	0	60	chr3B:10041535-10041595:+	within_alignment
chr3A	10027365	10027449	Assemblytics_w_253	84	+	Deletion	84	0	chr3B:10108024-10108024:+	within_alignment
chr3A	10780395	10780395	Assemblytics_w_254	54	+	Insertion	0	54	chr3B:10872371-10872425:+	within_alignment
chr3A	11064937	11064994	Assemblytics_w_255	57	+	Deletion	57	0	chr3B:11218891-11218891:+	within_alignment
chr3A	11115571	11115627	Assemblytics_w_256	56	+	Deletion	56	0	chr3B:11253736-11253736:+	within_alignment
chr3A	11277236	11277309	Assemblytics_w_257	73	+	Deletion	73	0	chr3B:11382065-11382065:+	within_alignment
chr3A	13274896	13274949	Assemblytics_w_258	53	+	Deletion	53	0	chr3B:13253343-13253343:+	within_alignment
chr3A	14387163	14387163	Assemblytics_w_259	76	+	Insertion	0	76	chr3B:14276493-14276569:+	within_alignment
chr3A	14931732	14931732	Assemblytics_w_260	56	+	Insertion	0	56	chr3B:14790233-14790289:+	within_alignment
chr3A	16220444	16220444	Assemblytics_w_261	62	+	Insertion	0	62	chr3B:15912848-15912910:+	within_alignment
chr3A	16578733	16578793	Assemblytics_w_262	60	+	Deletion	60	0	chr3B:16232105-16232105:+	within_alignment
chr3A	16858697	16858697	Assemblytics_w_263	68	+	Insertion	0	68	chr3B:16524206-16524274:+	within_alignment
chr3A	16870794	16870853	Assemblytics_w_264	59	+	Deletion	59	0	chr3B:16535355-16535355:+	within_alignment
chr3A	18013002	18013058	Assemblytics_w_265	56	+	Deletion	56	0	chr3B:17841443-17841443:+	within_alignment
chr3A	18059370	18059426	Assemblytics_w_266	56	+	Deletion	56	0	chr3B:17901567-17901567:+	within_alignment
chr3A	18288108	18288108	Assemblytics_w_267	82	+	Insertion	0	82	chr3B:18119012-18119094:+	within_alignment
chr3A	18508267	18508322	Assemblytics_w_268	55	+	Deletion	55	0	chr3B:18410873-18410873:+	within_alignment
chr3A	18578704	18578758	Assemblytics_w_269	54	+	Deletion	54	0	chr3B:18492626-18492626:+	within_alignment
chr3A	18796245	18796327	Assemblytics_w_270	82	+	Deletion	82	0	chr3B:18857397-18857397:+	within_alignment
chr3A	18799470	18799470	Assemblytics_w_271	56	+	Insertion	0	56	chr3B:18860514-18860570:+	within_alignment
chr3A	19604883	19604939	Assemblytics_w_272	56	+	Deletion	56	0	chr3B:20491889-20491889:+	within_alignment
chr3A	19613119	19613119	Assemblytics_w_273	63	+	Insertion	0	63	chr3B:20500065-20500128:+	within_alignment
chr3A	19795548	19795548	Assemblytics_w_274	64	+	Insertion	0	64	chr3B:20369377-20369441:+	within_alignment
chr3A	20377946	20378018	Assemblytics_w_275	72	+	Deletion	72	0	chr3B:19810728-19810728:+	within_alignment
chr3A	20499890	20499940	Assemblytics_w_276	50	+	Deletion	50	0	chr3B:20856307-20856307:+	within_alignment
chr3A	20751752	20751808	Assemblytics_w_277	56	+	Deletion	56	0	chr3B:21080564-21080564:+	within_alignment
chr3A	20801102	20801102	Assemblytics_w_278	55	+	Insertion	0	55	chr3B:21144383-21144438:+	within_alignment
chr3A	20972697	20972697	Assemblytics_w_279	57	+	Insertion	0	57	chr3B:21368582-21368639:+	within_alignment
chr3A	21119149	21119149	Assemblytics_w_280	54	+	Insertion	0	54	chr3B:21541623-21541677:+	within_alignment
chr3A	21431946	21431946	Assemblytics_w_281	71	+	Insertion	0	71	chr3B:21900865-21900936:+	within_alignment
chr3A	22041937	22041937	Assemblytics_w_282	58	+	Insertion	0	58	chr3B:22639627-22639685:+	within_alignment
chr3A	22093902	22093959	Assemblytics_w_283	57	+	Deletion	57	0	chr3B:22695428-22695428:+	within_alignment
chr3A	22524074	22524129	Assemblytics_w_284	55	+	Deletion	55	0	chr3B:23120533-23120533:+	within_alignment
chr3A	22632314	22632314	Assemblytics_w_285	58	+	Insertion	0	58	chr3B:23231999-23232057:+	within_alignment
chr3A	23610117	23610117	Assemblytics_w_286	67	+	Insertion	0	67	chr3B:24188205-24188272:+	within_alignment
chr3A	24181422	24181422	Assemblytics_w_287	83	+	Insertion	0	83	chr3B:25038791-25038874:+	within_alignment
chr3A	24815385	24815455	Assemblytics_w_288	70	+	Deletion	70	0	chr3B:25610762-25610762:+	within_alignment
chr3A	24846480	24846480	Assemblytics_w_289	64	+	Insertion	0	64	chr3B:25640376-25640440:+	within_alignment
chr3A	24874690	24874690	Assemblytics_w_290	50	+	Insertion	0	50	chr3B:25668798-25668848:+	within_alignment
chr3A	25009045	25009111	Assemblytics_w_291	66	+	Deletion	66	0	chr3B:25767979-25767979:+	within_alignment
chr3A	25222993	25223066	Assemblytics_w_292	73	+	Deletion	73	0	chr3B:25988042-25988042:+	within_alignment
chr3A	25542032	25542032	Assemblytics_w_293	50	+	Insertion	0	50	chr3B:26315994-26316044:+	within_alignment
chr3A	25602492	25602556	Assemblytics_w_294	64	+	Deletion	64	0	chr3B:26381456-26381456:+	within_alignment
chr3A	27523073	27523151	Assemblytics_w_295	78	+	Deletion	78	0	chr3B:28154006-28154006:+	within_alignment
chr3A	27530532	27530603	Assemblytics_w_296	71	+	Deletion	71	0	chr3B:28161388-28161388:+	within_alignment
chr3A	27663311	27663311	Assemblytics_w_297	58	+	Insertion	0	58	chr3B:28343665-28343723:+	within_alignment
chr3A	27699013	27699013	Assemblytics_w_298	63	+	Insertion	0	63	chr3B:28413089-28413152:+	within_alignment
chr3A	27748582	27748582	Assemblytics_w_299	62	+	Insertion	0	62	chr3B:28504666-28504728:+	within_alignment
chr3A	27771395	27771458	Assemblytics_w_300	63	+	Deletion	63	0	chr3B:28524887-28524887:+	within_alignment
chr3A	27819134	27819195	Assemblytics_w_301	61	+	Deletion	61	0	chr3B:28570624-28570624:+	within_alignment
chr3A	28051221	28051302	Assemblytics_w_302	81	+	Deletion	81	0	chr3B:28774426-28774426:+	within_alignment
chr3A	28140956	28140956	Assemblytics_w_303	50	+	Insertion	0	50	chr3B:28850750-28850800:+	within_alignment
chr3A	28803634	28803713	Assemblytics_w_304	79	+	Deletion	79	0	chr3B:29491203-29491203:+	within_alignment
chr3A	28957340	28957340	Assemblytics_w_305	55	+	Insertion	0	55	chr3B:29637852-29637907:+	within_alignment
chr3A	29045308	29045367	Assemblytics_w_306	59	+	Deletion	59	0	chr3B:29709303-29709303:+	within_alignment
chr3A	29114574	29114638	Assemblytics_w_307	64	+	Deletion	64	0	chr3B:29792667-29792667:+	within_alignment
chr3A	29587730	29587730	Assemblytics_w_308	78	+	Insertion	0	78	chr3B:30284682-30284760:+	within_alignment
chr3A	29983057	29983057	Assemblytics_w_309	70	+	Insertion	0	70	chr3B:30689828-30689898:+	within_alignment
chr3A	30787267	30787351	Assemblytics_w_310	84	+	Deletion	84	0	chr3B:31672261-31672261:+	within_alignment
chr3A	31247545	31247545	Assemblytics_w_311	59	+	Insertion	0	59	chr3B:32272112-32272171:+	within_alignment
chr3A	31283871	31283953	Assemblytics_w_312	82	+	Deletion	82	0	chr3B:32310239-32310239:+	within_alignment
chr3A	31385146	31385146	Assemblytics_w_313	76	+	Insertion	0	76	chr3B:32394789-32394865:+	within_alignment
chr3A	32614745	32614745	Assemblytics_w_314	66	+	Insertion	0	66	chr3B:33606592-33606658:+	within_alignment
chr3A	32661421	32661473	Assemblytics_w_315	52	+	Deletion	52	0	chr3B:33657564-33657564:+	within_alignment
chr3A	32895851	32895910	Assemblytics_w_316	59	+	Deletion	59	0	chr3B:33878244-33878244:+	within_alignment
chr3A	32974621	32974687	Assemblytics_w_317	66	+	Deletion	66	0	chr3B:33969722-33969722:+	within_alignment
chr3A	33966922	33966922	Assemblytics_w_318	86	+	Insertion	0	86	chr3B:34950972-34951058:+	within_alignment
chr3A	34231919	34231919	Assemblytics_w_319	84	+	Insertion	0	84	chr3B:35209789-35209873:+	within_alignment
chr3A	34322193	34322193	Assemblytics_w_320	56	+	Insertion	0	56	chr3B:35306199-35306255:+	within_alignment
chr3A	35193930	35193999	Assemblytics_w_321	69	+	Deletion	69	0	chr3B:36298602-36298602:+	within_alignment
chr3A	35409972	35410044	Assemblytics_w_322	72	+	Deletion	72	0	chr3B:36506863-36506863:+	within_alignment
chr3A	35412469	35412469	Assemblytics_w_323	77	+	Insertion	0	77	chr3B:36509279-36509356:+	within_alignment
chr3A	35717688	35717762	Assemblytics_w_324	74	+	Deletion	74	0	chr3B:36829629-36829629:+	within_alignment
chr3A	35747874	35747925	Assemblytics_w_325	51	+	Deletion	51	0	chr3B:36859303-36859303:+	within_alignment
chr3A	35769911	35769964	Assemblytics_w_326	53	+	Deletion	53	0	chr3B:36884110-36884110:+	within_alignment
chr4A	387079	387148	Assemblytics_w_327	69	+	Deletion	69	0	chr4B:378502-378502:+	within_alignment
chr4A	944181	944235	Assemblytics_w_328	54	+	Deletion	54	0	chr4B:1004693-1004693:+	within_alignment
chr4A	987179	987179	Assemblytics_w_329	54	+	Insertion	0	54	chr4B:1045440-1045494:+	within_alignment
chr4A	1008411	1008469	Assemblytics_w_330	58	+	Deletion	58	0	chr4B:1068095-1068095:+	within_alignment
chr4A	1277744	1277798	Assemblytics_w_331	54	+	Deletion	54	0	chr4B:1332684-1332684:+	within_alignment
chr4A	1328055	1328127	Assemblytics_w_332	72	+	Deletion	72	0	chr4B:1403522-1403522:+	within_alignment
chr4A	1363006	1363006	Assemblytics_w_333	52	+	Insertion	0	52	chr4B:1430613-1430665:+	within_alignment
chr4A	1644054	1644054	Assemblytics_w_334	73	+	Insertion	0	73	chr4B:1752237-1752310:+	within_alignment
chr4A	2985680	2985680	Assemblytics_w_335	65	+	Insertion	0	65	chr4B:3139536-3139601:+	within_alignment
chr4A	3768875	3768875	Assemblytics_w_336	61	+	Insertion	0	61	chr4B:3790832-3790893:+	within_alignment
chr4A	4534971	4534971	Assemblytics_w_337	63	+	Insertion	0	63	chr4B:4879488-4879551:+	within_alignment
chr4A	4537623	4537689	Assemblytics_w_338	66	+	Deletion	66	0	chr4B:4882218-4882218:+	within_alignment
chr4A	4538447	4538502	Assemblytics_w_339	55	+	Deletion	55	0	chr4B:4882988-4882988:+	within_alignment
chr4A	4642832	4642898	Assemblytics_w_340	66	+	Deletion	66	0	chr4B:4979095-4979095:+	within_alignment
chr4A	5081572	5081630	Assemblytics_w_341	58	+	Deletion	58	0	chr4B:5372015-5372015:+	within_alignment
chr4A	5148859	5148859	Assemblytics_w_342	52	+	Insertion	0	52	chr4B:5440201-5440253:+	within_alignment
chr4A	5252302	5252302	Assemblytics_w_343	73	+	Insertion	0	73	chr4B:5544203-5544276:+	within_alignment
chr4A	5448439	5448519	Assemblytics_w_344	80	+	Deletion	80	0	chr4B:5725594-5725594:+	within_alignment
chr4A	5455505	5455576	Assemblytics_w_345	71	+	Deletion	71	0	chr4B:5732623-5732623:+	within_alignment
chr4A	5827609	5827609	Assemblytics_w_346	58	+	Insertion	0	58	chr4B:6034505-6034563:+	within_alignment
chr4A	5935970	5936030	Assemblytics_w_347	60	+	Deletion	60	0	chr4B:6128108-6128108:+	within_alignment
chr4A	6307850	6307902	Assemblytics_w_348	52	+	Deletion	52	0	chr4B:6653193-6653193:+	within_alignment
chr4A	6493802	6493870	Assemblytics_w_349	68	+	Deletion	68	0	chr4B:6862803-6862803:+	within_alignment
chr4A	6547840	6547840	Assemblytics_w_350	50	+	Insertion	0	50	chr4B:6934053-6934103:+	within_alignment
chr4A	6788183	6788183	Assemblytics_w_351	57	+	Insertion	0	57	chr4B:7279124-7279181:+	within_alignment
chr4A	6799377	6799458	Assemblytics_w_352	81	+	Deletion	81	0	chr4B:7290611-7290611:+	within_alignment
chr4A	6847862	6847862	Assemblytics_w_353	75	+	Insertion	0	75	chr4B:7341122-7341197:+	within_alignment
chr4A	7157558	7157558	Assemblytics_w_354	72	+	Insertion	0	72	chr4B:7669404-7669476:+	within_alignment
chr4A	7215460	7215460	Assemblytics_w_355	80	+	Insertion	0	80	chr4B:7725747-7725827:+	within_alignment
chr4A	7219657	7219722	Assemblytics_w_356	65	+	Deletion	65	0	chr4B:7730042-7730042:+	within_alignment
chr4A	7290748	7290748	Assemblytics_w_357	52	+	Insertion	0	52	chr4B:7796331-7796383:+	within_alignment
chr4A	7346314	7346368	Assemblytics_w_358	54	+	Deletion	54	0	chr4B:7848021-7848021:+	within_alignment
chr4A	7537343	7537419	Assemblytics_w_359	76	+	Deletion	76	0	chr4B:8019812-8019812:+	within_alignment
chr4A	7744308	7744308	Assemblytics_w_360	58	+	Insertion	0	58	chr4B:8224726-8224784:+	within_alignment
chr4A	7752191	7752268	Assemblytics_w_361	77	+	Deletion	77	0	chr4B:8232625-8232625:+	within_alignment
chr4A	7947065	7947133	Assemblytics_w_362	68	+	Deletion	68	0	chr4B:8420910-8420910:+	within_alignment
chr4A	8362808	8362865	Assemblytics_w_363	57	+	Deletion	57	0	chr4B:8849517-8849517:+	within_alignment
chr4A	8616671	8616671	Assemblytics_w_364	63	+	Insertion	0	63	chr4B:9140898-9140961:+	within_alignment
chr4A	9197368	9197368	Assemblytics_w_365	50	+	Insertion	0	50	chr4B:9744164-9744214:+	within_alignment
chr4A	9217186	9217236	Assemblytics_w_366	50	+	Deletion	50	0	chr4B:9762084-9762084:+	within_alignment
chr4A	9415275	9415275	Assemblytics_w_367	52	+	Insertion	0	52	chr4B:9912024-9912076:+	within_alignment
chr4A	9835690	9835741	Assemblytics_w_368	51	+	Deletion	51	0	chr4B:10311196-10311196:+	within_alignment
chr4A	10043309	10043375	Assemblytics_w_369	66	+	Deletion	66	0	chr4B:10516181-10516181:+	within_alignment
chr4A	10353756	10353810	Assemblytics_w_370	54	+	Deletion	54	0	chr4B:10819212-10819212:+	within_alignment
chr4A	10600771	10600771	Assemblytics_w_371	56	+	Insertion	0	56	chr4B:11048788-11048844:+	within_alignment
chr4A	11462224	11462276	Assemblytics_w_372	52	+	Deletion	52	0	chr4B:11914494-11914494:+	within_alignment
chr4A	12114594	12114594	Assemblytics_w_373	74	+	Insertion	0	74	chr4B:12809245-12809319:+	within_alignment
chr4A	12629571	12629571	Assemblytics_w_374	78	+	Insertion	0	78	chr4B:13537250-13537328:+	within_alignment
chr4A	13538677	13538758	Assemblytics_w_375	81	+	Deletion	81	0	chr4B:14489030-14489030:+	within_alignment
chr4A	13959229	13959295	Assemblytics_w_376	66	+	Deletion	66	0	chr4B:14926450-14926450:+	within_alignment
chr4A	14755304	14755304	Assemblytics_w_377	62	+	Insertion	0	62	chr4B:15814708-15814770:+	within_alignment
chr4A	14884847	14884847	Assemblytics_w_378	80	+	Insertion	0	80	chr4B:15920098-15920178:+	within_alignment
chr4A	15208614	15208683	Assemblytics_w_379	69	+	Deletion	69	0	chr4B:16299148-16299148:+	within_alignment
chr4A	15892469	15892538	Assemblytics_w_380	69	+	Deletion	69	0	chr4B:17024186-17024186:+	within_alignment
chr4A	15943081	15943132	Assemblytics_w_381	51	+	Deletion	51	0	chr4B:17093444-17093444:+	within_alignment
chr4A	16004050	16004050	Assemblytics_w_382	54	+	Insertion	0	54	chr4B:17147994-17148048:+	within_alignment
chr4A	16016599	16016661	Assemblytics_w_383	62	+	Deletion	62	0	chr4B:17160559-17160559:+	within_alignment
chr4A	16063155	16063214	Assemblytics_w_384	59	+	Deletion	59	0	chr4B:17211427-17211427:+	within_alignment
chr4A	16716966	16716966	Assemblytics_w_385	64	+	Insertion	0	64	chr4B:17986842-17986906:+	within_alignment
chr4A	17262548	17262626	Assemblytics_w_386	78	+	Deletion	78	0	chr4B:18499073-18499073:+	within_alignment
chr4A	17265514	17265579	Assemblytics_w_387	65	+	Deletion	65	0	chr4B:18501986-18501986:+	within_alignment
chr4A	17696202	17696271	Assemblytics_w_388	69	+	Deletion	69	0	chr4B:18893357-18893357:+	within_alignment
chr4A	18261376	18261376	Assemblytics_w_389	78	+	Insertion	0	78	chr4B:19471169-19471247:+	within_alignment
chr4A	18264390	18264390	Assemblytics_w_390	68	+	Insertion	0	68	chr4B:19474267-19474335:+	within_alignment
chr4A	18274280	18274280	Assemblytics_w_391	78	+	Insertion	0	78	chr4B:19484238-19484316:+	within_alignment
chr4A	18451665	18451665	Assemblytics_w_392	65	+	Insertion	0	65	chr4B:19650038-19650103:+	within_alignment
chr4A	18723150	18723150	Assemblytics_w_393	58	+	Insertion	0	58	chr4B:19908905-19908963:+	within_alignment
chr4A	22551139	22551197	Assemblytics_w_394	58	+	Deletion	58	0	chr4B:23789037-23789037:+	within_alignment
chr4A	22745015	22745015	Assemblytics_w_395	72	+	Insertion	0	72	chr4B:24095096-24095168:+	within_alignment
chr4A	23174016	23174016	Assemblytics_w_396	58	+	Insertion	0	58	chr4B:24437834-24437892:+	within_alignment
chr4A	23219415	23219415	Assemblytics_w_397	64	+	Insertion	0	64	chr4B:24481518-24481582:+	within_alignment
chr4A	23597353	23597353	Assemblytics_w_398	60	+	Insertion	0	60	chr4B:24904853-24904913:+	within_alignment
chr4A	23781806	23781806	Assemblytics_w_399	71	+	Insertion	0	71	chr4B:25118428-25118499:+	within_alignment
chr4A	23789560	23789560	Assemblytics_w_400	72	+	Insertion	0	72	chr4B:25126412-25126484:+	within_alignment
chr4A	23867717	23867717	Assemblytics_w_401	59	+	Insertion	0	59	chr4B:25196857-25196916:+	within_alignment
chr4A	23872525	23872579	Assemblytics_w_402	54	+	Deletion	54	0	chr4B:25201750-25201750:+	within_alignment
chr4A	23961296	23961367	Assemblytics_w_403	71	+	Deletion	71	0	chr4B:25294453-25294453:+	within_alignment
chr4A	24158110	24158170	Assemblytics_w_404	60	+	Deletion	60	0	chr4B:25487704-25487704:+	within_alignment
chr4A	24370158	24370227	Assemblytics_w_405	69	+	Deletion	69	0	chr4B:25723790-25723790:+	within_alignment
chr4A	24387513	24387513	Assemblytics_w_406	52	+	Insertion	0	52	chr4B:25737993-25738045:+	within_alignment
chr4A	24528460	24528515	Assemblytics_w_407	55	+	Deletion	55	0	chr4B:25904019-25904019:+	within_alignment
chr4A	25339346	25339405	Assemblytics_w_408	59	+	Deletion	59	0	chr4B:26666277-26666277:+	within_alignment
chr4A	25525661	25525716	Assemblytics_w_409	55	+	Deletion	55	0	chr4B:26841103-26841103:+	within_alignment
chr4A	26341970	26342048	Assemblytics_w_410	78	+	Deletion	78	0	chr4B:27674605-27674605:+	within_alignment
chr4A	28080310	28080310	Assemblytics_w_411	61	+	Insertion	0	61	chr4B:29366612-29366673:+	within_alignment
chr4A	28456709	28456774	Assemblytics_w_412	65	+	Deletion	65	0	chr4B:29773678-29773678:+	within_alignment
chr4A	29866529	29866604	Assemblytics_w_413	75	+	Deletion	75	0	chr4B:31119186-31119186:+	within_alignment
chr10A	4603874	4603874	Assemblytics_w_414	73	+	Insertion	0	73	chr4B:4136717-4136790:+	within_alignment
chr5A	11564560	11564560	Assemblytics_w_415	73	+	Insertion	0	73	chr5B:11606574-11606647:+	within_alignment
chr5A	12116237	12116293	Assemblytics_w_416	56	+	Deletion	56	0	chr5B:12163749-12163749:+	within_alignment
chr5A	12326790	12326790	Assemblytics_w_417	68	+	Insertion	0	68	chr5B:12441063-12441131:+	within_alignment
chr5A	12424461	12424533	Assemblytics_w_418	72	+	Deletion	72	0	chr5B:12591827-12591827:+	within_alignment
chr5A	12855864	12855914	Assemblytics_w_419	50	+	Deletion	50	0	chr5B:12956902-12956902:+	within_alignment
chr5A	12961819	12961819	Assemblytics_w_420	57	+	Insertion	0	57	chr5B:13066685-13066742:+	within_alignment
chr5A	14633071	14633071	Assemblytics_w_421	75	+	Insertion	0	75	chr5B:14649184-14649259:+	within_alignment
chr5A	15422140	15422191	Assemblytics_w_422	51	+	Deletion	51	0	chr5B:15073376-15073376:+	within_alignment
chr5A	15620037	15620088	Assemblytics_w_423	51	+	Deletion	51	0	chr5B:15253529-15253529:+	within_alignment
chr5A	15665265	15665335	Assemblytics_w_424	70	+	Deletion	70	0	chr5B:15306238-15306238:+	within_alignment
chr5A	15672168	15672219	Assemblytics_w_425	51	+	Deletion	51	0	chr5B:15313055-15313055:+	within_alignment
chr5A	15744948	15744948	Assemblytics_w_426	64	+	Insertion	0	64	chr5B:15385558-15385622:+	within_alignment
chr5A	15780098	15780098	Assemblytics_w_427	61	+	Insertion	0	61	chr5B:15415785-15415846:+	within_alignment
chr5A	16046968	16047037	Assemblytics_w_428	69	+	Deletion	69	0	chr5B:15693900-15693900:+	within_alignment
chr5A	16292064	16292064	Assemblytics_w_429	77	+	Insertion	0	77	chr5B:15946759-15946836:+	within_alignment
chr5A	16364861	16364935	Assemblytics_w_430	74	+	Deletion	74	0	chr5B:16015257-16015257:+	within_alignment
chr5A	16734789	16734789	Assemblytics_w_431	53	+	Insertion	0	53	chr5B:16341982-16342035:+	within_alignment
chr5A	16740573	16740623	Assemblytics_w_432	50	+	Deletion	50	0	chr5B:16348120-16348120:+	within_alignment
chr5A	16958189	16958250	Assemblytics_w_433	61	+	Deletion	61	0	chr5B:16593589-16593589:+	within_alignment
chr5A	17071925	17071925	Assemblytics_w_434	76	+	Insertion	0	76	chr5B:16699787-16699863:+	within_alignment
chr5A	17212997	17213068	Assemblytics_w_435	71	+	Deletion	71	0	chr5B:16801637-16801637:+	within_alignment
chr5A	17332726	17332726	Assemblytics_w_436	53	+	Insertion	0	53	chr5B:16918239-16918292:+	within_alignment
chr5A	17440247	17440247	Assemblytics_w_437	72	+	Insertion	0	72	chr5B:17037015-17037087:+	within_alignment
chr5A	17818532	17818610	Assemblytics_w_438	78	+	Deletion	78	0	chr5B:17431778-17431778:+	within_alignment
chr5A	18060721	18060794	Assemblytics_w_439	73	+	Deletion	73	0	chr5B:17672971-17672971:+	within_alignment
chr5A	18133562	18133562	Assemblytics_w_440	50	+	Insertion	0	50	chr5B:17755186-17755236:+	within_alignment
chr5A	18196656	18196656	Assemblytics_w_441	56	+	Insertion	0	56	chr5B:17832857-17832913:+	within_alignment
chr5A	18242518	18242518	Assemblytics_w_442	54	+	Insertion	0	54	chr5B:17879101-17879155:+	within_alignment
chr5A	18363957	18363957	Assemblytics_w_443	76	+	Insertion	0	76	chr5B:17992559-17992635:+	within_alignment
chr5A	18838059	18838059	Assemblytics_w_444	58	+	Insertion	0	58	chr5B:18480476-18480534:+	within_alignment
chr5A	18941336	18941405	Assemblytics_w_445	69	+	Deletion	69	0	chr5B:18597381-18597381:+	within_alignment
chr5A	19104601	19104655	Assemblytics_w_446	54	+	Deletion	54	0	chr5B:18768026-18768026:+	within_alignment
chr5A	19382998	19382998	Assemblytics_w_447	51	+	Insertion	0	51	chr5B:19018532-19018583:+	within_alignment
chr5A	19396715	19396715	Assemblytics_w_448	62	+	Insertion	0	62	chr5B:19032299-19032361:+	within_alignment
chr5A	20173085	20173150	Assemblytics_w_449	65	+	Deletion	65	0	chr5B:19838821-19838821:+	within_alignment
chr5A	20313324	20313324	Assemblytics_w_450	69	+	Insertion	0	69	chr5B:19986792-19986861:+	within_alignment
chr5A	20348606	20348606	Assemblytics_w_451	67	+	Insertion	0	67	chr5B:20021999-20022066:+	within_alignment
chr5A	20584667	20584735	Assemblytics_w_452	68	+	Deletion	68	0	chr5B:20243017-20243017:+	within_alignment
chr5A	20722968	20723025	Assemblytics_w_453	57	+	Deletion	57	0	chr5B:20377853-20377853:+	within_alignment
chr5A	20771986	20772037	Assemblytics_w_454	51	+	Deletion	51	0	chr5B:20441554-20441554:+	within_alignment
chr5A	21411571	21411571	Assemblytics_w_455	69	+	Insertion	0	69	chr5B:21089288-21089357:+	within_alignment
chr5A	21430424	21430424	Assemblytics_w_456	76	+	Insertion	0	76	chr5B:21110249-21110325:+	within_alignment
chr5A	21473367	21473445	Assemblytics_w_457	78	+	Deletion	78	0	chr5B:21153659-21153659:+	within_alignment
chr5A	22039439	22039439	Assemblytics_w_458	51	+	Insertion	0	51	chr5B:21745782-21745833:+	within_alignment
chr5A	23547459	23547528	Assemblytics_w_459	69	+	Deletion	69	0	chr5B:23377491-23377491:+	within_alignment
chr5A	24002550	24002614	Assemblytics_w_460	64	+	Deletion	64	0	chr5B:23881663-23881663:+	within_alignment
chr5A	24082848	24082931	Assemblytics_w_461	83	+	Deletion	83	0	chr5B:23950048-23950048:+	within_alignment
chr5A	24409696	24409696	Assemblytics_w_462	76	+	Insertion	0	76	chr5B:24327106-24327182:+	within_alignment
chr5A	26552930	26552984	Assemblytics_w_463	54	+	Deletion	54	0	chr5B:26266581-26266581:+	within_alignment
chr5A	27019612	27019612	Assemblytics_w_464	67	+	Insertion	0	67	chr5B:26671444-26671511:+	within_alignment
chr5A	27147784	27147784	Assemblytics_w_465	51	+	Insertion	0	51	chr5B:26768597-26768648:+	within_alignment
chr5A	27716231	27716231	Assemblytics_w_466	73	+	Insertion	0	73	chr5B:27424758-27424831:+	within_alignment
chr5A	27937425	27937425	Assemblytics_w_467	60	+	Insertion	0	60	chr5B:27619988-27620048:+	within_alignment
chr5A	28719310	28719310	Assemblytics_w_468	60	+	Insertion	0	60	chr5B:28270072-28270132:+	within_alignment
chr5A	28850138	28850192	Assemblytics_w_469	54	+	Deletion	54	0	chr5B:28423392-28423392:+	within_alignment
chr5A	29190558	29190558	Assemblytics_w_470	53	+	Insertion	0	53	chr5B:28742662-28742715:+	within_alignment
chr5A	29342472	29342539	Assemblytics_w_471	67	+	Deletion	67	0	chr5B:28906868-28906868:+	within_alignment
chr5A	29424966	29424966	Assemblytics_w_472	85	+	Insertion	0	85	chr5B:28983086-28983171:+	within_alignment
chr5A	29543627	29543679	Assemblytics_w_473	52	+	Deletion	52	0	chr5B:29100463-29100463:+	within_alignment
chr5A	29970826	29970826	Assemblytics_w_474	54	+	Insertion	0	54	chr5B:29570870-29570924:+	within_alignment
chr5A	30307904	30307904	Assemblytics_w_475	58	+	Insertion	0	58	chr5B:30010863-30010921:+	within_alignment
chr5A	30317350	30317400	Assemblytics_w_476	50	+	Deletion	50	0	chr5B:30020332-30020332:+	within_alignment
chr5A	30354400	30354454	Assemblytics_w_477	54	+	Deletion	54	0	chr5B:30057408-30057408:+	within_alignment
chr5A	30761462	30761462	Assemblytics_w_478	67	+	Insertion	0	67	chr5B:30459610-30459677:+	within_alignment
chr5A	30790481	30790481	Assemblytics_w_479	55	+	Insertion	0	55	chr5B:30489042-30489097:+	within_alignment
chr5A	30965565	30965565	Assemblytics_w_480	58	+	Insertion	0	58	chr5B:30679445-30679503:+	within_alignment
chr5A	30984390	30984455	Assemblytics_w_481	65	+	Deletion	65	0	chr5B:30698353-30698353:+	within_alignment
chr5A	31083261	31083347	Assemblytics_w_482	86	+	Deletion	86	0	chr5B:30784172-30784172:+	within_alignment
chr5A	31183941	31183941	Assemblytics_w_483	77	+	Insertion	0	77	chr5B:30885550-30885627:+	within_alignment
chr5A	31398363	31398363	Assemblytics_w_484	53	+	Insertion	0	53	chr5B:31184455-31184508:+	within_alignment
chr5A	31499224	31499224	Assemblytics_w_485	78	+	Insertion	0	78	chr5B:31281955-31282033:+	within_alignment
chr5A	31593604	31593604	Assemblytics_w_486	77	+	Insertion	0	77	chr5B:31384313-31384390:+	within_alignment
chr5A	31948475	31948526	Assemblytics_w_487	51	+	Deletion	51	0	chr5B:31757011-31757011:+	within_alignment
chr5A	31967690	31967690	Assemblytics_w_488	64	+	Insertion	0	64	chr5B:31776180-31776244:+	within_alignment
chr5A	33162884	33162940	Assemblytics_w_489	56	+	Deletion	56	0	chr5B:32996420-32996420:+	within_alignment
chr5A	33182675	33182739	Assemblytics_w_490	64	+	Deletion	64	0	chr5B:33012198-33012198:+	within_alignment
chr5A	33254789	33254873	Assemblytics_w_491	84	+	Deletion	84	0	chr5B:33079970-33079970:+	within_alignment
chr5A	34071882	34071882	Assemblytics_w_492	78	+	Insertion	0	78	chr5B:33956906-33956984:+	within_alignment
chr5A	34352783	34352783	Assemblytics_w_493	54	+	Insertion	0	54	chr5B:34222142-34222196:+	within_alignment
chr5A	34660391	34660447	Assemblytics_w_494	56	+	Deletion	56	0	chr5B:34547962-34547962:+	within_alignment
chr5A	35158111	35158173	Assemblytics_w_495	62	+	Deletion	62	0	chr5B:35133554-35133554:+	within_alignment
chr5A	35447609	35447609	Assemblytics_w_496	54	+	Insertion	0	54	chr5B:35370460-35370514:+	within_alignment
chr5A	35608294	35608294	Assemblytics_w_497	61	+	Insertion	0	61	chr5B:35545214-35545275:+	within_alignment
chr5A	36198527	36198596	Assemblytics_w_498	69	+	Deletion	69	0	chr5B:36196790-36196790:+	within_alignment
chr5A	36230846	36230846	Assemblytics_w_499	63	+	Insertion	0	63	chr5B:36229964-36230027:+	within_alignment
chr5A	36607403	36607403	Assemblytics_w_500	81	+	Insertion	0	81	chr5B:36553285-36553366:+	within_alignment
chr5A	36713783	36713859	Assemblytics_w_501	76	+	Deletion	76	0	chr5B:36701918-36701918:+	within_alignment
chr5A	36797877	36797936	Assemblytics_w_502	59	+	Deletion	59	0	chr5B:36790575-36790575:+	within_alignment
chr5A	37724009	37724076	Assemblytics_w_503	67	+	Deletion	67	0	chr5B:37653882-37653882:+	within_alignment
chr5A	38133205	38133205	Assemblytics_w_504	69	+	Insertion	0	69	chr5B:38005391-38005460:+	within_alignment
chr5A	39236772	39236840	Assemblytics_w_505	68	+	Deletion	68	0	chr5B:39158001-39158001:+	within_alignment
chr5A	39256319	39256404	Assemblytics_w_506	85	+	Deletion	85	0	chr5B:39177473-39177473:+	within_alignment
chr5A	39372055	39372112	Assemblytics_w_507	57	+	Deletion	57	0	chr5B:39292803-39292803:+	within_alignment
chr5A	39483660	39483660	Assemblytics_w_508	66	+	Insertion	0	66	chr5B:39419991-39420057:+	within_alignment
chr5A	39508987	39509040	Assemblytics_w_509	53	+	Deletion	53	0	chr5B:39446323-39446323:+	within_alignment
chr5A	39627319	39627381	Assemblytics_w_510	62	+	Deletion	62	0	chr5B:39578868-39578868:+	within_alignment
chr5A	39901097	39901179	Assemblytics_w_511	82	+	Deletion	82	0	chr5B:39845528-39845528:+	within_alignment
chr5A	39927765	39927833	Assemblytics_w_512	68	+	Deletion	68	0	chr5B:39872274-39872274:+	within_alignment
chr5A	39966224	39966280	Assemblytics_w_513	56	+	Deletion	56	0	chr5B:39910545-39910545:+	within_alignment
chr5A	40148610	40148674	Assemblytics_w_514	64	+	Deletion	64	0	chr5B:40104958-40104958:+	within_alignment
chr5A	40194589	40194659	Assemblytics_w_515	70	+	Deletion	70	0	chr5B:40165770-40165770:+	within_alignment
chr5A	40281958	40282039	Assemblytics_w_516	81	+	Deletion	81	0	chr5B:40262215-40262215:+	within_alignment
chr5A	40288719	40288719	Assemblytics_w_517	54	+	Insertion	0	54	chr5B:40269177-40269231:+	within_alignment
chr5A	40320065	40320126	Assemblytics_w_518	61	+	Deletion	61	0	chr5B:40289508-40289508:+	within_alignment
chr5A	40478210	40478210	Assemblytics_w_519	58	+	Insertion	0	58	chr5B:40442042-40442100:+	within_alignment
chr5A	40576395	40576473	Assemblytics_w_520	78	+	Deletion	78	0	chr5B:40530312-40530312:+	within_alignment
chr5A	40624891	40624952	Assemblytics_w_521	61	+	Deletion	61	0	chr5B:40573376-40573376:+	within_alignment
chr5A	40899727	40899727	Assemblytics_w_522	86	+	Insertion	0	86	chr5B:40923255-40923341:+	within_alignment
chr5A	40977910	40977967	Assemblytics_w_523	57	+	Deletion	57	0	chr5B:41005283-41005283:+	within_alignment
chr5A	41184288	41184365	Assemblytics_w_524	77	+	Deletion	77	0	chr5B:41236784-41236784:+	within_alignment
chr5A	41227284	41227340	Assemblytics_w_525	56	+	Deletion	56	0	chr5B:41277522-41277522:+	within_alignment
chr5A	41286220	41286278	Assemblytics_w_526	58	+	Deletion	58	0	chr5B:41337796-41337796:+	within_alignment
chr5A	41663610	41663670	Assemblytics_w_527	60	+	Deletion	60	0	chr5B:41880390-41880390:+	within_alignment
chr5A	41675827	41675827	Assemblytics_w_528	69	+	Insertion	0	69	chr5B:41892562-41892631:+	within_alignment
chr5A	41690622	41690688	Assemblytics_w_529	66	+	Deletion	66	0	chr5B:41909970-41909970:+	within_alignment
chr5A	41709089	41709089	Assemblytics_w_530	50	+	Insertion	0	50	chr5B:41929033-41929083:+	within_alignment
chr6A	225687	225687	Assemblytics_w_531	81	+	Insertion	0	81	chr6B:239047-239128:+	within_alignment
chr6A	522406	522471	Assemblytics_w_532	65	+	Deletion	65	0	chr6B:531337-531337:+	within_alignment
chr6A	567478	567530	Assemblytics_w_533	52	+	Deletion	52	0	chr6B:567465-567465:+	within_alignment
chr6A	714242	714242	Assemblytics_w_534	70	+	Insertion	0	70	chr6B:705286-705356:+	within_alignment
chr6A	1413884	1413884	Assemblytics_w_535	59	+	Insertion	0	59	chr6B:1484536-1484595:+	within_alignment
chr6A	1929584	1929643	Assemblytics_w_536	59	+	Deletion	59	0	chr6B:2082332-2082332:+	within_alignment
chr6A	2013352	2013406	Assemblytics_w_537	54	+	Deletion	54	0	chr6B:2140780-2140780:+	within_alignment
chr6A	2195069	2195069	Assemblytics_w_538	59	+	Insertion	0	59	chr6B:2323882-2323941:+	within_alignment
chr6A	2206446	2206446	Assemblytics_w_539	64	+	Insertion	0	64	chr6B:2335666-2335730:+	within_alignment
chr6A	2444598	2444664	Assemblytics_w_540	66	+	Deletion	66	0	chr6B:2609221-2609221:+	within_alignment
chr6A	2478641	2478718	Assemblytics_w_541	77	+	Deletion	77	0	chr6B:2651167-2651167:+	within_alignment
chr6A	2936332	2936401	Assemblytics_w_542	69	+	Deletion	69	0	chr6B:2962812-2962812:+	within_alignment
chr6A	3140108	3140108	Assemblytics_w_543	52	+	Insertion	0	52	chr6B:3168074-3168126:+	within_alignment
chr6A	3171553	3171608	Assemblytics_w_544	55	+	Deletion	55	0	chr6B:3190303-3190303:+	within_alignment
chr6A	3263270	3263330	Assemblytics_w_545	60	+	Deletion	60	0	chr6B:3295271-3295271:+	within_alignment
chr6A	3320887	3320962	Assemblytics_w_546	75	+	Deletion	75	0	chr6B:3344080-3344080:+	within_alignment
chr6A	3739160	3739160	Assemblytics_w_547	50	+	Insertion	0	50	chr6B:3796780-3796830:+	within_alignment
chr6A	3912457	3912516	Assemblytics_w_548	59	+	Deletion	59	0	chr6B:3993817-3993817:+	within_alignment
chr6A	3917294	3917347	Assemblytics_w_549	53	+	Deletion	53	0	chr6B:3998621-3998621:+	within_alignment
chr6A	3978533	3978533	Assemblytics_w_550	50	+	Insertion	0	50	chr6B:4062627-4062677:+	within_alignment
chr6A	3991402	3991459	Assemblytics_w_551	57	+	Deletion	57	0	chr6B:4075613-4075613:+	within_alignment
chr6A	4175401	4175401	Assemblytics_w_552	59	+	Insertion	0	59	chr6B:4283633-4283692:+	within_alignment
chr6A	4357270	4357270	Assemblytics_w_553	67	+	Insertion	0	67	chr6B:4447141-4447208:+	within_alignment
chr6A	4520458	4520458	Assemblytics_w_554	76	+	Insertion	0	76	chr6B:4625601-4625677:+	within_alignment
chr6A	4567103	4567103	Assemblytics_w_555	56	+	Insertion	0	56	chr6B:4660349-4660405:+	within_alignment
chr6A	4739356	4739422	Assemblytics_w_556	66	+	Deletion	66	0	chr6B:4822872-4822872:+	within_alignment
chr6A	4869045	4869045	Assemblytics_w_557	53	+	Insertion	0	53	chr6B:4954458-4954511:+	within_alignment
chr6A	5160314	5160314	Assemblytics_w_558	52	+	Insertion	0	52	chr6B:5300326-5300378:+	within_alignment
chr6A	5545429	5545487	Assemblytics_w_559	58	+	Deletion	58	0	chr6B:5707992-5707992:+	within_alignment
chr6A	5708789	5708851	Assemblytics_w_560	62	+	Deletion	62	0	chr6B:5867793-5867793:+	within_alignment
chr6A	6131782	6131782	Assemblytics_w_561	62	+	Insertion	0	62	chr6B:6286215-6286277:+	within_alignment
chr6A	6214415	6214415	Assemblytics_w_562	62	+	Insertion	0	62	chr6B:6390088-6390150:+	within_alignment
chr6A	6422190	6422253	Assemblytics_w_563	63	+	Deletion	63	0	chr6B:6601953-6601953:+	within_alignment
chr6A	7641866	7641866	Assemblytics_w_564	52	+	Insertion	0	52	chr6B:7862798-7862850:+	within_alignment
chr6A	8046638	8046638	Assemblytics_w_565	63	+	Insertion	0	63	chr6B:8276100-8276163:+	within_alignment
chr6A	8331324	8331324	Assemblytics_w_566	64	+	Insertion	0	64	chr6B:8538147-8538211:+	within_alignment
chr6A	8346916	8346985	Assemblytics_w_567	69	+	Deletion	69	0	chr6B:8557202-8557202:+	within_alignment
chr6A	8411995	8411995	Assemblytics_w_568	71	+	Insertion	0	71	chr6B:8620619-8620690:+	within_alignment
chr6A	8571969	8571969	Assemblytics_w_569	50	+	Insertion	0	50	chr6B:8794023-8794073:+	within_alignment
chr6A	8877929	8877929	Assemblytics_w_570	67	+	Insertion	0	67	chr6B:9154667-9154734:+	within_alignment
chr6A	9497933	9497933	Assemblytics_w_571	55	+	Insertion	0	55	chr6B:9764809-9764864:+	within_alignment
chr6A	9518477	9518477	Assemblytics_w_572	52	+	Insertion	0	52	chr6B:9785362-9785414:+	within_alignment
chr6A	9519104	9519188	Assemblytics_w_573	84	+	Deletion	84	0	chr6B:9786041-9786041:+	within_alignment
chr6A	9944790	9944846	Assemblytics_w_574	56	+	Deletion	56	0	chr6B:10178560-10178560:+	within_alignment
chr6A	9953636	9953696	Assemblytics_w_575	60	+	Deletion	60	0	chr6B:10187349-10187349:+	within_alignment
chr6A	10201145	10201197	Assemblytics_w_576	52	+	Deletion	52	0	chr6B:10434672-10434672:+	within_alignment
chr6A	10864699	10864751	Assemblytics_w_577	52	+	Deletion	52	0	chr6B:11123636-11123636:+	within_alignment
chr6A	11352287	11352287	Assemblytics_w_578	56	+	Insertion	0	56	chr6B:11580539-11580595:+	within_alignment
chr6A	12013734	12013734	Assemblytics_w_579	56	+	Insertion	0	56	chr6B:12213359-12213415:+	within_alignment
chr6A	12302490	12302544	Assemblytics_w_580	54	+	Deletion	54	0	chr6B:12480308-12480308:+	within_alignment
chr6A	12339953	12339953	Assemblytics_w_581	51	+	Insertion	0	51	chr6B:12517393-12517444:+	within_alignment
chr6A	13127603	13127603	Assemblytics_w_582	52	+	Insertion	0	52	chr6B:13368679-13368731:+	within_alignment
chr6A	13132075	13132157	Assemblytics_w_583	82	+	Deletion	82	0	chr6B:13373197-13373197:+	within_alignment
chr6A	13996285	13996348	Assemblytics_w_584	63	+	Deletion	63	0	chr6B:14003977-14003977:+	within_alignment
chr6A	14103907	14103907	Assemblytics_w_585	73	+	Insertion	0	73	chr6B:13854809-13854882:+	within_alignment
chr6A	15714669	15714726	Assemblytics_w_586	57	+	Deletion	57	0	chr6B:15485798-15485798:+	within_alignment
chr6A	15945854	15945912	Assemblytics_w_587	58	+	Deletion	58	0	chr6B:15738322-15738322:+	within_alignment
chr6A	16039707	16039769	Assemblytics_w_588	62	+	Deletion	62	0	chr6B:15811133-15811133:+	within_alignment
chr6A	18112168	18112168	Assemblytics_w_589	58	+	Insertion	0	58	chr6B:17778747-17778805:+	within_alignment
chr6A	18687290	18687349	Assemblytics_w_590	59	+	Deletion	59	0	chr6B:18348295-18348295:+	within_alignment
chr6A	18708678	18708678	Assemblytics_w_591	61	+	Insertion	0	61	chr6B:18369459-18369520:+	within_alignment
chr6A	19099568	19099568	Assemblytics_w_592	62	+	Insertion	0	62	chr6B:18733112-18733174:+	within_alignment
chr6A	19175575	19175575	Assemblytics_w_593	53	+	Insertion	0	53	chr6B:18794734-18794787:+	within_alignment
chr6A	19484533	19484594	Assemblytics_w_594	61	+	Deletion	61	0	chr6B:19129702-19129702:+	within_alignment
chr6A	19533944	19534010	Assemblytics_w_595	66	+	Deletion	66	0	chr6B:19176846-19176846:+	within_alignment
chr6A	19547828	19547911	Assemblytics_w_596	83	+	Deletion	83	0	chr6B:19190648-19190648:+	within_alignment
chr6A	19914216	19914216	Assemblytics_w_597	53	+	Insertion	0	53	chr6B:19619502-19619555:+	within_alignment
chr6A	19944147	19944202	Assemblytics_w_598	55	+	Deletion	55	0	chr6B:19645785-19645785:+	within_alignment
chr6A	20167242	20167242	Assemblytics_w_599	54	+	Insertion	0	54	chr6B:19871551-19871605:+	within_alignment
chr6A	20466277	20466277	Assemblytics_w_600	74	+	Insertion	0	74	chr6B:20104179-20104253:+	within_alignment
chr6A	20535839	20535906	Assemblytics_w_601	67	+	Deletion	67	0	chr6B:20157969-20157969:+	within_alignment
chr6A	21050037	21050106	Assemblytics_w_602	69	+	Deletion	69	0	chr6B:20677280-20677280:+	within_alignment
chr6A	21060596	21060661	Assemblytics_w_603	65	+	Deletion	65	0	chr6B:20687818-20687818:+	within_alignment
chr6A	21522000	21522000	Assemblytics_w_604	70	+	Insertion	0	70	chr6B:21128078-21128148:+	within_alignment
chr6A	22195352	22195404	Assemblytics_w_605	52	+	Deletion	52	0	chr6B:21865872-21865872:+	within_alignment
chr6A	22339461	22339527	Assemblytics_w_606	66	+	Deletion	66	0	chr6B:22000530-22000530:+	within_alignment
chr6A	22682612	22682668	Assemblytics_w_607	56	+	Deletion	56	0	chr6B:22337593-22337593:+	within_alignment
chr6A	22684379	22684465	Assemblytics_w_608	86	+	Deletion	86	0	chr6B:22339301-22339301:+	within_alignment
chr6A	23119374	23119374	Assemblytics_w_609	55	+	Insertion	0	55	chr6B:22914732-22914787:+	within_alignment
chr6A	23155934	23155934	Assemblytics_w_610	53	+	Insertion	0	53	chr6B:22951029-22951082:+	within_alignment
chr6A	23266934	23267002	Assemblytics_w_611	68	+	Deletion	68	0	chr6B:23023023-23023023:+	within_alignment
chr6A	23691974	23691974	Assemblytics_w_612	51	+	Insertion	0	51	chr6B:23495162-23495213:+	within_alignment
chr6A	23697386	23697386	Assemblytics_w_613	50	+	Insertion	0	50	chr6B:23500597-23500647:+	within_alignment
chr6A	23960238	23960238	Assemblytics_w_614	50	+	Insertion	0	50	chr6B:23777178-23777228:+	within_alignment
chr6A	24124566	24124566	Assemblytics_w_615	60	+	Insertion	0	60	chr6B:23938028-23938088:+	within_alignment
chr6A	24164792	24164850	Assemblytics_w_616	58	+	Deletion	58	0	chr6B:23996270-23996270:+	within_alignment
chr6A	24505289	24505339	Assemblytics_w_617	50	+	Deletion	50	0	chr6B:24326639-24326639:+	within_alignment
chr6A	24900918	24900918	Assemblytics_w_618	53	+	Insertion	0	53	chr6B:24598194-24598247:+	within_alignment
chr6A	24921756	24921819	Assemblytics_w_619	63	+	Deletion	63	0	chr6B:24624697-24624697:+	within_alignment
chr6A	25037248	25037331	Assemblytics_w_620	83	+	Deletion	83	0	chr6B:24738706-24738706:+	within_alignment
chr6A	25156173	25156229	Assemblytics_w_621	56	+	Deletion	56	0	chr6B:24860897-24860897:+	within_alignment
chr6A	25194293	25194353	Assemblytics_w_622	60	+	Deletion	60	0	chr6B:24899586-24899586:+	within_alignment
chr6A	25495497	25495497	Assemblytics_w_623	83	+	Insertion	0	83	chr6B:25211281-25211364:+	within_alignment
chr6A	25556850	25556850	Assemblytics_w_624	52	+	Insertion	0	52	chr6B:25273146-25273198:+	within_alignment
chr6A	25670055	25670055	Assemblytics_w_625	57	+	Insertion	0	57	chr6B:25401426-25401483:+	within_alignment
chr6A	25673670	25673670	Assemblytics_w_626	66	+	Insertion	0	66	chr6B:25405108-25405174:+	within_alignment
chr6A	25679661	25679727	Assemblytics_w_627	66	+	Deletion	66	0	chr6B:25411193-25411193:+	within_alignment
chr6A	26052218	26052275	Assemblytics_w_628	57	+	Deletion	57	0	chr6B:25827186-25827186:+	within_alignment
chr6A	26095720	26095720	Assemblytics_w_629	61	+	Insertion	0	61	chr6B:25872308-25872369:+	within_alignment
chr6A	26215301	26215301	Assemblytics_w_630	71	+	Insertion	0	71	chr6B:26002318-26002389:+	within_alignment
chr6A	26316326	26316383	Assemblytics_w_631	57	+	Deletion	57	0	chr6B:26094013-26094013:+	within_alignment
chr6A	27940181	27940181	Assemblytics_w_632	62	+	Insertion	0	62	chr6B:27643768-27643830:+	within_alignment
chr6A	28811308	28811308	Assemblytics_w_633	58	+	Insertion	0	58	chr6B:28999722-28999780:+	within_alignment
chr6A	28992945	28992945	Assemblytics_w_634	51	+	Insertion	0	51	chr6B:29244098-29244149:+	within_alignment
chr6A	29101950	29102001	Assemblytics_w_635	51	+	Deletion	51	0	chr6B:29344709-29344709:+	within_alignment
chr6A	29827577	29827577	Assemblytics_w_636	79	+	Insertion	0	79	chr6B:30129079-30129158:+	within_alignment
chr6A	29858226	29858312	Assemblytics_w_637	86	+	Deletion	86	0	chr6B:30163117-30163117:+	within_alignment
chr6A	30683019	30683071	Assemblytics_w_638	52	+	Deletion	52	0	chr6B:30994775-30994775:+	within_alignment
chr6A	31473757	31473757	Assemblytics_w_639	57	+	Insertion	0	57	chr6B:31873613-31873670:+	within_alignment
chr6A	32076811	32076811	Assemblytics_w_640	51	+	Insertion	0	51	chr6B:32544315-32544366:+	within_alignment
chr6A	32152096	32152148	Assemblytics_w_641	52	+	Deletion	52	0	chr6B:32642692-32642692:+	within_alignment
chr6A	32470384	32470384	Assemblytics_w_642	65	+	Insertion	0	65	chr6B:32984414-32984479:+	within_alignment
chr6A	32587605	32587605	Assemblytics_w_643	81	+	Insertion	0	81	chr6B:33098949-33099030:+	within_alignment
chr6A	32943169	32943225	Assemblytics_w_644	56	+	Deletion	56	0	chr6B:33598066-33598066:+	within_alignment
chr6A	33662667	33662728	Assemblytics_w_645	61	+	Deletion	61	0	chr6B:34283544-34283544:+	within_alignment
chr6A	33874806	33874806	Assemblytics_w_646	50	+	Insertion	0	50	chr6B:34510662-34510712:+	within_alignment
chr6A	34030784	34030784	Assemblytics_w_647	75	+	Insertion	0	75	chr6B:34671841-34671916:+	within_alignment
chr6A	34201155	34201218	Assemblytics_w_648	63	+	Deletion	63	0	chr6B:34834514-34834514:+	within_alignment
chr7A	445256	445256	Assemblytics_w_649	72	+	Insertion	0	72	chr7B:354664-354736:+	within_alignment
chr7A	1304546	1304546	Assemblytics_w_650	70	+	Insertion	0	70	chr7B:1195392-1195462:+	within_alignment
chr7A	1620898	1620953	Assemblytics_w_651	55	+	Deletion	55	0	chr7B:1491152-1491152:+	within_alignment
chr7A	2336864	2336864	Assemblytics_w_652	52	+	Insertion	0	52	chr7B:2036804-2036856:+	within_alignment
chr7A	2693203	2693203	Assemblytics_w_653	60	+	Insertion	0	60	chr7B:2326421-2326481:+	within_alignment
chr7A	3595200	3595258	Assemblytics_w_654	58	+	Deletion	58	0	chr7B:3200240-3200240:+	within_alignment
chr7A	3743970	3743970	Assemblytics_w_655	55	+	Insertion	0	55	chr7B:3347716-3347771:+	within_alignment
chr7A	4050435	4050435	Assemblytics_w_656	64	+	Insertion	0	64	chr7B:3661387-3661451:+	within_alignment
chr7A	4611871	4611949	Assemblytics_w_657	78	+	Deletion	78	0	chr7B:4113011-4113011:+	within_alignment
chr7A	4958970	4959020	Assemblytics_w_658	50	+	Deletion	50	0	chr7B:4449202-4449202:+	within_alignment
chr7A	5192800	5192857	Assemblytics_w_659	57	+	Deletion	57	0	chr7B:4692777-4692777:+	within_alignment
chr7A	5200631	5200681	Assemblytics_w_660	50	+	Deletion	50	0	chr7B:4700586-4700586:+	within_alignment
chr7A	5204163	5204229	Assemblytics_w_661	66	+	Deletion	66	0	chr7B:4704076-4704076:+	within_alignment
chr7A	5274514	5274572	Assemblytics_w_662	58	+	Deletion	58	0	chr7B:4754246-4754246:+	within_alignment
chr7A	5369563	5369640	Assemblytics_w_663	77	+	Deletion	77	0	chr7B:4861338-4861338:+	within_alignment
chr7A	5684937	5685000	Assemblytics_w_664	63	+	Deletion	63	0	chr7B:5177135-5177135:+	within_alignment
chr7A	5971449	5971503	Assemblytics_w_665	54	+	Deletion	54	0	chr7B:5462202-5462202:+	within_alignment
chr7A	6222914	6222914	Assemblytics_w_666	56	+	Insertion	0	56	chr7B:5690262-5690318:+	within_alignment
chr7A	6382413	6382413	Assemblytics_w_667	64	+	Insertion	0	64	chr7B:5846989-5847053:+	within_alignment
chr7A	6439956	6440006	Assemblytics_w_668	50	+	Deletion	50	0	chr7B:5904314-5904314:+	within_alignment
chr7A	6562013	6562094	Assemblytics_w_669	81	+	Deletion	81	0	chr7B:6027950-6027950:+	within_alignment
chr7A	6599357	6599421	Assemblytics_w_670	64	+	Deletion	64	0	chr7B:6064097-6064097:+	within_alignment
chr7A	7406761	7406826	Assemblytics_w_671	65	+	Deletion	65	0	chr7B:6753645-6753645:+	within_alignment
chr7A	7622606	7622668	Assemblytics_w_672	62	+	Deletion	62	0	chr7B:6993384-6993384:+	within_alignment
chr7A	7664120	7664198	Assemblytics_w_673	78	+	Deletion	78	0	chr7B:7035567-7035567:+	within_alignment
chr7A	8459454	8459534	Assemblytics_w_674	80	+	Deletion	80	0	chr7B:7798614-7798614:+	within_alignment
chr7A	8592167	8592167	Assemblytics_w_675	67	+	Insertion	0	67	chr7B:7969641-7969708:+	within_alignment
chr7A	9394864	9394928	Assemblytics_w_676	64	+	Deletion	64	0	chr7B:9068031-9068031:+	within_alignment
chr7A	9924519	9924519	Assemblytics_w_677	56	+	Insertion	0	56	chr7B:9736805-9736861:+	within_alignment
chr7A	10177296	10177348	Assemblytics_w_678	52	+	Deletion	52	0	chr7B:9988034-9988034:+	within_alignment
chr7A	10367275	10367275	Assemblytics_w_679	69	+	Insertion	0	69	chr7B:10163662-10163731:+	within_alignment
chr7A	10657790	10657790	Assemblytics_w_680	63	+	Insertion	0	63	chr7B:10412165-10412228:+	within_alignment
chr7A	10835486	10835539	Assemblytics_w_681	53	+	Deletion	53	0	chr7B:10558629-10558629:+	within_alignment
chr7A	11513844	11513844	Assemblytics_w_682	72	+	Insertion	0	72	chr7B:10949494-10949566:+	within_alignment
chr7A	11601164	11601164	Assemblytics_w_683	62	+	Insertion	0	62	chr7B:11079074-11079136:+	within_alignment
chr7A	11654471	11654523	Assemblytics_w_684	52	+	Deletion	52	0	chr7B:11123088-11123088:+	within_alignment
chr7A	11707099	11707165	Assemblytics_w_685	66	+	Deletion	66	0	chr7B:11175080-11175080:+	within_alignment
chr7A	12026543	12026543	Assemblytics_w_686	84	+	Insertion	0	84	chr7B:11401962-11402046:+	within_alignment
chr7A	12066584	12066638	Assemblytics_w_687	54	+	Deletion	54	0	chr7B:11470755-11470755:+	within_alignment
chr7A	12463659	12463715	Assemblytics_w_688	56	+	Deletion	56	0	chr7B:11910308-11910308:+	within_alignment
chr7A	12545115	12545165	Assemblytics_w_689	50	+	Deletion	50	0	chr7B:12025173-12025173:+	within_alignment
chr7A	12696549	12696599	Assemblytics_w_690	50	+	Deletion	50	0	chr7B:12205988-12205988:+	within_alignment
chr7A	12723735	12723735	Assemblytics_w_691	79	+	Insertion	0	79	chr7B:12233045-12233124:+	within_alignment
chr7A	12770636	12770692	Assemblytics_w_692	56	+	Deletion	56	0	chr7B:12284117-12284117:+	within_alignment
chr7A	13424161	13424239	Assemblytics_w_693	78	+	Deletion	78	0	chr7B:12930850-12930850:+	within_alignment
chr7A	14073607	14073660	Assemblytics_w_694	53	+	Deletion	53	0	chr7B:13667805-13667805:+	within_alignment
chr7A	15630331	15630331	Assemblytics_w_695	50	+	Insertion	0	50	chr7B:15365872-15365922:+	within_alignment
chr7A	16655267	16655332	Assemblytics_w_696	65	+	Deletion	65	0	chr7B:16327696-16327696:+	within_alignment
chr7A	16871886	16871886	Assemblytics_w_697	52	+	Insertion	0	52	chr7B:16531682-16531734:+	within_alignment
chr7A	16987952	16987952	Assemblytics_w_698	55	+	Insertion	0	55	chr7B:16637515-16637570:+	within_alignment
chr7A	17724647	17724716	Assemblytics_w_699	69	+	Deletion	69	0	chr7B:17524872-17524872:+	within_alignment
chr7A	18002285	18002368	Assemblytics_w_700	83	+	Deletion	83	0	chr7B:17878927-17878927:+	within_alignment
chr7A	18133243	18133312	Assemblytics_w_701	69	+	Deletion	69	0	chr7B:18048367-18048367:+	within_alignment
chr7A	18220852	18220852	Assemblytics_w_702	57	+	Insertion	0	57	chr7B:18129623-18129680:+	within_alignment
chr7A	18227631	18227631	Assemblytics_w_703	52	+	Insertion	0	52	chr7B:18136453-18136505:+	within_alignment
chr7A	18273667	18273733	Assemblytics_w_704	66	+	Deletion	66	0	chr7B:18183544-18183544:+	within_alignment
chr7A	18663355	18663408	Assemblytics_w_705	53	+	Deletion	53	0	chr7B:18591825-18591825:+	within_alignment
chr7A	18735514	18735573	Assemblytics_w_706	59	+	Deletion	59	0	chr7B:18643044-18643044:+	within_alignment
chr7A	18942071	18942071	Assemblytics_w_707	58	+	Insertion	0	58	chr7B:18885487-18885545:+	within_alignment
chr7A	19265353	19265423	Assemblytics_w_708	70	+	Deletion	70	0	chr7B:19263830-19263830:+	within_alignment
chr7A	19448129	19448181	Assemblytics_w_709	52	+	Deletion	52	0	chr7B:19452841-19452841:+	within_alignment
chr7A	20060943	20060943	Assemblytics_w_710	51	+	Insertion	0	51	chr7B:20044576-20044627:+	within_alignment
chr7A	20202321	20202382	Assemblytics_w_711	61	+	Deletion	61	0	chr7B:20183765-20183765:+	within_alignment
chr7A	20977715	20977798	Assemblytics_w_712	83	+	Deletion	83	0	chr7B:20892236-20892236:+	within_alignment
chr7A	22469655	22469720	Assemblytics_w_713	65	+	Deletion	65	0	chr7B:22339657-22339657:+	within_alignment
chr7A	25000393	25000472	Assemblytics_w_714	79	+	Deletion	79	0	chr7B:24827940-24827940:+	within_alignment
chr7A	25077068	25077068	Assemblytics_w_715	62	+	Insertion	0	62	chr7B:24889585-24889647:+	within_alignment
chr7A	25157687	25157740	Assemblytics_w_716	53	+	Deletion	53	0	chr7B:24945602-24945602:+	within_alignment
chr7A	25229862	25229915	Assemblytics_w_717	53	+	Deletion	53	0	chr7B:25025786-25025786:+	within_alignment
chr7A	25290704	25290704	Assemblytics_w_718	66	+	Insertion	0	66	chr7B:25086227-25086293:+	within_alignment
chr7A	25931632	25931708	Assemblytics_w_719	76	+	Deletion	76	0	chr7B:25585230-25585230:+	within_alignment
chr7A	26605148	26605148	Assemblytics_w_720	65	+	Insertion	0	65	chr7B:26282336-26282401:+	within_alignment
chr7A	26737980	26738034	Assemblytics_w_721	54	+	Deletion	54	0	chr7B:26445602-26445602:+	within_alignment
chr7A	27074709	27074791	Assemblytics_w_722	82	+	Deletion	82	0	chr7B:26762862-26762862:+	within_alignment
chr7A	27168830	27168830	Assemblytics_w_723	80	+	Insertion	0	80	chr7B:26869972-26870052:+	within_alignment
chr7A	27732134	27732134	Assemblytics_w_724	50	+	Insertion	0	50	chr7B:27397393-27397443:+	within_alignment
chr7A	27942315	27942315	Assemblytics_w_725	80	+	Insertion	0	80	chr7B:27539315-27539395:+	within_alignment
chr7A	27945383	27945383	Assemblytics_w_726	55	+	Insertion	0	55	chr7B:27542469-27542524:+	within_alignment
chr7A	27959579	27959579	Assemblytics_w_727	50	+	Insertion	0	50	chr7B:27552285-27552335:+	within_alignment
chr7A	27966271	27966271	Assemblytics_w_728	81	+	Insertion	0	81	chr7B:27559012-27559093:+	within_alignment
chr7A	27995332	27995332	Assemblytics_w_729	59	+	Insertion	0	59	chr7B:27589450-27589509:+	within_alignment
chr7A	27998071	27998124	Assemblytics_w_730	53	+	Deletion	53	0	chr7B:27592256-27592256:+	within_alignment
chr7A	28049371	28049432	Assemblytics_w_731	61	+	Deletion	61	0	chr7B:27628283-27628283:+	within_alignment
chr7A	28269976	28270034	Assemblytics_w_732	58	+	Deletion	58	0	chr7B:27812682-27812682:+	within_alignment
chr7A	30847411	30847411	Assemblytics_w_733	52	+	Insertion	0	52	chr7B:30577789-30577841:+	within_alignment
chr7A	30862807	30862861	Assemblytics_w_734	54	+	Deletion	54	0	chr7B:30604159-30604159:+	within_alignment
chr7A	31011117	31011172	Assemblytics_w_735	55	+	Deletion	55	0	chr7B:30742380-30742380:+	within_alignment
chr7A	31035046	31035102	Assemblytics_w_736	56	+	Deletion	56	0	chr7B:30778621-30778621:+	within_alignment
chr7A	31103402	31103453	Assemblytics_w_737	51	+	Deletion	51	0	chr7B:30848543-30848543:+	within_alignment
chr7A	31268482	31268482	Assemblytics_w_738	64	+	Insertion	0	64	chr7B:31015685-31015749:+	within_alignment
chr7A	31324169	31324239	Assemblytics_w_739	70	+	Deletion	70	0	chr7B:31061819-31061819:+	within_alignment
chr7A	32073511	32073511	Assemblytics_w_740	56	+	Insertion	0	56	chr7B:31989550-31989606:+	within_alignment
chr7A	32168849	32168849	Assemblytics_w_741	70	+	Insertion	0	70	chr7B:32108548-32108618:+	within_alignment
chr7A	32170836	32170912	Assemblytics_w_742	76	+	Deletion	76	0	chr7B:32110598-32110598:+	within_alignment
chr7A	32205822	32205822	Assemblytics_w_743	58	+	Insertion	0	58	chr7B:32135663-32135721:+	within_alignment
chr7A	32230451	32230518	Assemblytics_w_744	67	+	Deletion	67	0	chr7B:32160660-32160660:+	within_alignment
chr7A	32281738	32281738	Assemblytics_w_745	72	+	Insertion	0	72	chr7B:32208421-32208493:+	within_alignment
chr7A	32499079	32499079	Assemblytics_w_746	51	+	Insertion	0	51	chr7B:32448468-32448519:+	within_alignment
chr7A	32910176	32910176	Assemblytics_w_747	74	+	Insertion	0	74	chr7B:32867777-32867851:+	within_alignment
chr7A	33257862	33257862	Assemblytics_w_748	79	+	Insertion	0	79	chr7B:33245272-33245351:+	within_alignment
chr7A	33344559	33344559	Assemblytics_w_749	59	+	Insertion	0	59	chr7B:33335594-33335653:+	within_alignment
chr7A	33901934	33901986	Assemblytics_w_750	52	+	Deletion	52	0	chr7B:33873917-33873917:+	within_alignment
chr7A	33904369	33904369	Assemblytics_w_751	58	+	Insertion	0	58	chr7B:33876312-33876370:+	within_alignment
chr7A	34473468	34473468	Assemblytics_w_752	62	+	Insertion	0	62	chr7B:34366118-34366180:+	within_alignment
chr7A	34486621	34486621	Assemblytics_w_753	52	+	Insertion	0	52	chr7B:34379334-34379386:+	within_alignment
chr7A	34490672	34490724	Assemblytics_w_754	52	+	Deletion	52	0	chr7B:34383400-34383400:+	within_alignment
chr7A	34569070	34569120	Assemblytics_w_755	50	+	Deletion	50	0	chr7B:34462009-34462009:+	within_alignment
chr7A	34601115	34601184	Assemblytics_w_756	69	+	Deletion	69	0	chr7B:34494054-34494054:+	within_alignment
chr7A	34838913	34838964	Assemblytics_w_757	51	+	Deletion	51	0	chr7B:34726673-34726673:+	within_alignment
chr7A	35021639	35021639	Assemblytics_w_758	78	+	Insertion	0	78	chr7B:34906236-34906314:+	within_alignment
chr7A	35166146	35166146	Assemblytics_w_759	63	+	Insertion	0	63	chr7B:35089726-35089789:+	within_alignment
chr7A	35235201	35235277	Assemblytics_w_760	76	+	Deletion	76	0	chr7B:35151988-35151988:+	within_alignment
chr7A	35377612	35377662	Assemblytics_w_761	50	+	Deletion	50	0	chr7B:35284904-35284904:+	within_alignment
chr8A	323119	323187	Assemblytics_w_762	68	+	Deletion	68	0	chr8B:329533-329533:+	within_alignment
chr8A	640065	640065	Assemblytics_w_763	84	+	Insertion	0	84	chr8B:654011-654095:+	within_alignment
chr8A	676429	676429	Assemblytics_w_764	68	+	Insertion	0	68	chr8B:683093-683161:+	within_alignment
chr8A	1102950	1103013	Assemblytics_w_765	63	+	Deletion	63	0	chr8B:1088144-1088144:+	within_alignment
chr8A	1216905	1216905	Assemblytics_w_766	51	+	Insertion	0	51	chr8B:1199569-1199620:+	within_alignment
chr8A	1749637	1749700	Assemblytics_w_767	63	+	Deletion	63	0	chr8B:1739269-1739269:+	within_alignment
chr8A	2120497	2120572	Assemblytics_w_768	75	+	Deletion	75	0	chr8B:2090919-2090919:+	within_alignment
chr8A	2457306	2457359	Assemblytics_w_769	53	+	Deletion	53	0	chr8B:2428482-2428482:+	within_alignment
chr8A	2591941	2591941	Assemblytics_w_770	62	+	Insertion	0	62	chr8B:2691355-2691417:+	within_alignment
chr8A	3187778	3187842	Assemblytics_w_771	64	+	Deletion	64	0	chr8B:3270812-3270812:+	within_alignment
chr8A	3385542	3385621	Assemblytics_w_772	79	+	Deletion	79	0	chr8B:3431296-3431296:+	within_alignment
chr8A	3416061	3416121	Assemblytics_w_773	60	+	Deletion	60	0	chr8B:3461750-3461750:+	within_alignment
chr8A	3559564	3559564	Assemblytics_w_774	76	+	Insertion	0	76	chr8B:3623410-3623486:+	within_alignment
chr8A	3714906	3714906	Assemblytics_w_775	53	+	Insertion	0	53	chr8B:3760542-3760595:+	within_alignment
chr8A	4300096	4300151	Assemblytics_w_776	55	+	Deletion	55	0	chr8B:4379951-4379951:+	within_alignment
chr8A	4356174	4356241	Assemblytics_w_777	67	+	Deletion	67	0	chr8B:4444634-4444634:+	within_alignment
chr8A	4893445	4893508	Assemblytics_w_778	63	+	Deletion	63	0	chr8B:5024083-5024083:+	within_alignment
chr8A	4897450	4897450	Assemblytics_w_779	58	+	Insertion	0	58	chr8B:5028029-5028087:+	within_alignment
chr8A	4998297	4998297	Assemblytics_w_780	85	+	Insertion	0	85	chr8B:5125328-5125413:+	within_alignment
chr8A	5029379	5029445	Assemblytics_w_781	66	+	Deletion	66	0	chr8B:5158736-5158736:+	within_alignment
chr8A	5204846	5204896	Assemblytics_w_782	50	+	Deletion	50	0	chr8B:5290562-5290562:+	within_alignment
chr8A	5335090	5335090	Assemblytics_w_783	64	+	Insertion	0	64	chr8B:5428102-5428166:+	within_alignment
chr8A	5388679	5388679	Assemblytics_w_784	65	+	Insertion	0	65	chr8B:5479035-5479100:+	within_alignment
chr8A	5595563	5595616	Assemblytics_w_785	53	+	Deletion	53	0	chr8B:5646507-5646507:+	within_alignment
chr8A	5655074	5655074	Assemblytics_w_786	54	+	Insertion	0	54	chr8B:5725569-5725623:+	within_alignment
chr8A	5659863	5659913	Assemblytics_w_787	50	+	Deletion	50	0	chr8B:5730416-5730416:+	within_alignment
chr8A	5710906	5710906	Assemblytics_w_788	53	+	Insertion	0	53	chr8B:5779935-5779988:+	within_alignment
chr8A	5832331	5832411	Assemblytics_w_789	80	+	Deletion	80	0	chr8B:5916257-5916257:+	within_alignment
chr8A	6180367	6180429	Assemblytics_w_790	62	+	Deletion	62	0	chr8B:6254101-6254101:+	within_alignment
chr8A	6527519	6527589	Assemblytics_w_791	70	+	Deletion	70	0	chr8B:6723180-6723180:+	within_alignment
chr8A	6715952	6715952	Assemblytics_w_792	52	+	Insertion	0	52	chr8B:6915580-6915632:+	within_alignment
chr8A	6904421	6904421	Assemblytics_w_793	69	+	Insertion	0	69	chr8B:7112420-7112489:+	within_alignment
chr8A	6910266	6910266	Assemblytics_w_794	61	+	Insertion	0	61	chr8B:7118293-7118354:+	within_alignment
chr8A	7059306	7059306	Assemblytics_w_795	70	+	Insertion	0	70	chr8B:7275097-7275167:+	within_alignment
chr8A	7109709	7109768	Assemblytics_w_796	59	+	Deletion	59	0	chr8B:7321563-7321563:+	within_alignment
chr8A	7243460	7243460	Assemblytics_w_797	51	+	Insertion	0	51	chr8B:7547164-7547215:+	within_alignment
chr8A	7286812	7286893	Assemblytics_w_798	81	+	Deletion	81	0	chr8B:7590332-7590332:+	within_alignment
chr8A	8090738	8090806	Assemblytics_w_799	68	+	Deletion	68	0	chr8B:8377046-8377046:+	within_alignment
chr8A	8095044	8095113	Assemblytics_w_800	69	+	Deletion	69	0	chr8B:8381274-8381274:+	within_alignment
chr8A	8351545	8351620	Assemblytics_w_801	75	+	Deletion	75	0	chr8B:8618829-8618829:+	within_alignment
chr8A	8382748	8382829	Assemblytics_w_802	81	+	Deletion	81	0	chr8B:8656167-8656167:+	within_alignment
chr8A	8404490	8404556	Assemblytics_w_803	66	+	Deletion	66	0	chr8B:8677686-8677686:+	within_alignment
chr8A	8468975	8468975	Assemblytics_w_804	72	+	Insertion	0	72	chr8B:8747465-8747537:+	within_alignment
chr8A	8501406	8501476	Assemblytics_w_805	70	+	Deletion	70	0	chr8B:8783614-8783614:+	within_alignment
chr8A	8522476	8522544	Assemblytics_w_806	68	+	Deletion	68	0	chr8B:8795300-8795300:+	within_alignment
chr8A	8526930	8526980	Assemblytics_w_807	50	+	Deletion	50	0	chr8B:8799687-8799687:+	within_alignment
chr8A	9074291	9074291	Assemblytics_w_808	72	+	Insertion	0	72	chr8B:9347511-9347583:+	within_alignment
chr8A	9394474	9394526	Assemblytics_w_809	52	+	Deletion	52	0	chr8B:9651352-9651352:+	within_alignment
chr8A	9525891	9525949	Assemblytics_w_810	58	+	Deletion	58	0	chr8B:9796650-9796650:+	within_alignment
chr8A	9541118	9541118	Assemblytics_w_811	82	+	Insertion	0	82	chr8B:9811716-9811798:+	within_alignment
chr8A	9545935	9545935	Assemblytics_w_812	66	+	Insertion	0	66	chr8B:9816852-9816918:+	within_alignment
chr8A	10083748	10083802	Assemblytics_w_813	54	+	Deletion	54	0	chr8B:10315396-10315396:+	within_alignment
chr8A	10515796	10515796	Assemblytics_w_814	53	+	Insertion	0	53	chr8B:10760723-10760776:+	within_alignment
chr8A	10801955	10801955	Assemblytics_w_815	82	+	Insertion	0	82	chr8B:11048211-11048293:+	within_alignment
chr8A	11080771	11080771	Assemblytics_w_816	50	+	Insertion	0	50	chr8B:11363739-11363789:+	within_alignment
chr8A	11480626	11480678	Assemblytics_w_817	52	+	Deletion	52	0	chr8B:11683623-11683623:+	within_alignment
chr8A	12141169	12141169	Assemblytics_w_818	80	+	Insertion	0	80	chr8B:12375732-12375812:+	within_alignment
chr8A	12864667	12864744	Assemblytics_w_819	77	+	Deletion	77	0	chr8B:13151133-13151133:+	within_alignment
chr8A	13011491	13011543	Assemblytics_w_820	52	+	Deletion	52	0	chr8B:13316277-13316277:+	within_alignment
chr8A	13034850	13034901	Assemblytics_w_821	51	+	Deletion	51	0	chr8B:13339094-13339094:+	within_alignment
chr8A	13184059	13184126	Assemblytics_w_822	67	+	Deletion	67	0	chr8B:13443287-13443287:+	within_alignment
chr8A	13346147	13346206	Assemblytics_w_823	59	+	Deletion	59	0	chr8B:13616721-13616721:+	within_alignment
chr8A	13531935	13531935	Assemblytics_w_824	70	+	Insertion	0	70	chr8B:13798792-13798862:+	within_alignment
chr8A	13820471	13820471	Assemblytics_w_825	85	+	Insertion	0	85	chr8B:14095457-14095542:+	within_alignment
chr8A	14139859	14139913	Assemblytics_w_826	54	+	Deletion	54	0	chr8B:14389368-14389368:+	within_alignment
chr8A	14147106	14147181	Assemblytics_w_827	75	+	Deletion	75	0	chr8B:14396543-14396543:+	within_alignment
chr8A	14274751	14274751	Assemblytics_w_828	56	+	Insertion	0	56	chr8B:14829513-14829569:+	within_alignment
chr8A	14284927	14285004	Assemblytics_w_829	77	+	Deletion	77	0	chr8B:14839714-14839714:+	within_alignment
chr8A	15406835	15406892	Assemblytics_w_830	57	+	Deletion	57	0	chr8B:15934015-15934015:+	within_alignment
chr8A	15827597	15827675	Assemblytics_w_831	78	+	Deletion	78	0	chr8B:16426833-16426833:+	within_alignment
chr8A	16001080	16001130	Assemblytics_w_832	50	+	Deletion	50	0	chr8B:16778839-16778839:+	within_alignment
chr8A	16244911	16244974	Assemblytics_w_833	63	+	Deletion	63	0	chr8B:17020982-17020982:+	within_alignment
chr8A	16537762	16537762	Assemblytics_w_834	68	+	Insertion	0	68	chr8B:17335849-17335917:+	within_alignment
chr8A	18096629	18096692	Assemblytics_w_835	63	+	Deletion	63	0	chr8B:18578262-18578262:+	within_alignment
chr8A	18813158	18813211	Assemblytics_w_836	53	+	Deletion	53	0	chr8B:19096308-19096308:+	within_alignment
chr8A	18933601	18933601	Assemblytics_w_837	54	+	Insertion	0	54	chr8B:19421377-19421431:+	within_alignment
chr8A	19053581	19053581	Assemblytics_w_838	67	+	Insertion	0	67	chr8B:19529392-19529459:+	within_alignment
chr8A	19285007	19285007	Assemblytics_w_839	56	+	Insertion	0	56	chr8B:19843682-19843738:+	within_alignment
chr8A	19453709	19453766	Assemblytics_w_840	57	+	Deletion	57	0	chr8B:20023309-20023309:+	within_alignment
chr8A	19530189	19530242	Assemblytics_w_841	53	+	Deletion	53	0	chr8B:20102829-20102829:+	within_alignment
chr8A	19558181	19558181	Assemblytics_w_842	67	+	Insertion	0	67	chr8B:20130855-20130922:+	within_alignment
chr8A	19665374	19665374	Assemblytics_w_843	57	+	Insertion	0	57	chr8B:20241100-20241157:+	within_alignment
chr8A	19963722	19963722	Assemblytics_w_844	73	+	Insertion	0	73	chr8B:20579058-20579131:+	within_alignment
chr8A	20213079	20213079	Assemblytics_w_845	62	+	Insertion	0	62	chr8B:20751605-20751667:+	within_alignment
chr8A	20843801	20843887	Assemblytics_w_846	86	+	Deletion	86	0	chr8B:21303680-21303680:+	within_alignment
chr8A	21021574	21021574	Assemblytics_w_847	67	+	Insertion	0	67	chr8B:21499277-21499344:+	within_alignment
chr8A	21091373	21091373	Assemblytics_w_848	67	+	Insertion	0	67	chr8B:21555369-21555436:+	within_alignment
chr8A	21177062	21177112	Assemblytics_w_849	50	+	Deletion	50	0	chr8B:21655836-21655836:+	within_alignment
chr8A	21756209	21756209	Assemblytics_w_850	70	+	Insertion	0	70	chr8B:22342926-22342996:+	within_alignment
chr8A	21786466	21786523	Assemblytics_w_851	57	+	Deletion	57	0	chr8B:22371554-22371554:+	within_alignment
chr8A	21828682	21828682	Assemblytics_w_852	72	+	Insertion	0	72	chr8B:22416624-22416696:+	within_alignment
chr8A	22163224	22163224	Assemblytics_w_853	54	+	Insertion	0	54	chr8B:22746178-22746232:+	within_alignment
chr8A	22894820	22894820	Assemblytics_w_854	55	+	Insertion	0	55	chr8B:23410927-23410982:+	within_alignment
chr8A	22927526	22927526	Assemblytics_w_855	83	+	Insertion	0	83	chr8B:23445963-23446046:+	within_alignment
chr8A	23046512	23046586	Assemblytics_w_856	74	+	Deletion	74	0	chr8B:23543402-23543402:+	within_alignment
chr8A	23622133	23622184	Assemblytics_w_857	51	+	Deletion	51	0	chr8B:24123931-24123931:+	within_alignment
chr8A	24032824	24032899	Assemblytics_w_858	75	+	Deletion	75	0	chr8B:24557197-24557197:+	within_alignment
chr8A	24221273	24221327	Assemblytics_w_859	54	+	Deletion	54	0	chr8B:24750355-24750355:+	within_alignment
chr8A	25015029	25015084	Assemblytics_w_860	55	+	Deletion	55	0	chr8B:25588949-25588949:+	within_alignment
chr8A	25301898	25301950	Assemblytics_w_861	52	+	Deletion	52	0	chr8B:25873672-25873672:+	within_alignment
chr8A	25964457	25964457	Assemblytics_w_862	76	+	Insertion	0	76	chr8B:26418982-26419058:+	within_alignment
chr8A	26167873	26167928	Assemblytics_w_863	55	+	Deletion	55	0	chr8B:26616287-26616287:+	within_alignment
chr8A	26285219	26285219	Assemblytics_w_864	72	+	Insertion	0	72	chr8B:26730406-26730478:+	within_alignment
chr8A	26635609	26635609	Assemblytics_w_865	64	+	Insertion	0	64	chr8B:27081748-27081812:+	within_alignment
chr8A	26843871	26843871	Assemblytics_w_866	66	+	Insertion	0	66	chr8B:27281168-27281234:+	within_alignment
chr8A	27070654	27070720	Assemblytics_w_867	66	+	Deletion	66	0	chr8B:27506880-27506880:+	within_alignment
chr8A	27073182	27073255	Assemblytics_w_868	73	+	Deletion	73	0	chr8B:27509323-27509323:+	within_alignment
chr8A	27370831	27370909	Assemblytics_w_869	78	+	Deletion	78	0	chr8B:27782563-27782563:+	within_alignment
chr8A	27750210	27750210	Assemblytics_w_870	62	+	Insertion	0	62	chr8B:28135086-28135148:+	within_alignment
chr8A	28362933	28362933	Assemblytics_w_871	52	+	Insertion	0	52	chr8B:28750916-28750968:+	within_alignment
chr8A	28419881	28419937	Assemblytics_w_872	56	+	Deletion	56	0	chr8B:28823699-28823699:+	within_alignment
chr8A	28928007	28928072	Assemblytics_w_873	65	+	Deletion	65	0	chr8B:29269356-29269356:+	within_alignment
chr8A	29175156	29175156	Assemblytics_w_874	64	+	Insertion	0	64	chr8B:29547890-29547954:+	within_alignment
chr8A	29876080	29876080	Assemblytics_w_875	50	+	Insertion	0	50	chr8B:30170685-30170735:+	within_alignment
chr8A	30108434	30108498	Assemblytics_w_876	64	+	Deletion	64	0	chr8B:30373556-30373556:+	within_alignment
chr8A	30238201	30238272	Assemblytics_w_877	71	+	Deletion	71	0	chr8B:30496186-30496186:+	within_alignment
chr8A	30277306	30277306	Assemblytics_w_878	53	+	Insertion	0	53	chr8B:30527700-30527753:+	within_alignment
chr8A	30442127	30442127	Assemblytics_w_879	69	+	Insertion	0	69	chr8B:30714512-30714581:+	within_alignment
chr8A	30879548	30879598	Assemblytics_w_880	50	+	Deletion	50	0	chr8B:31142627-31142627:+	within_alignment
chr8A	30916958	30917012	Assemblytics_w_881	54	+	Deletion	54	0	chr8B:31180183-31180183:+	within_alignment
chr9A	568731	568785	Assemblytics_w_882	54	+	Deletion	54	0	chr9B:593587-593587:+	within_alignment
chr9A	652359	652433	Assemblytics_w_883	74	+	Deletion	74	0	chr9B:686806-686806:+	within_alignment
chr9A	908015	908015	Assemblytics_w_884	69	+	Insertion	0	69	chr9B:919033-919102:+	within_alignment
chr9A	948512	948571	Assemblytics_w_885	59	+	Deletion	59	0	chr9B:961215-961215:+	within_alignment
chr9A	1051227	1051301	Assemblytics_w_886	74	+	Deletion	74	0	chr9B:1062215-1062215:+	within_alignment
chr9A	1190892	1190951	Assemblytics_w_887	59	+	Deletion	59	0	chr9B:1238832-1238832:+	within_alignment
chr9A	1194813	1194863	Assemblytics_w_888	50	+	Deletion	50	0	chr9B:1242695-1242695:+	within_alignment
chr9A	1319396	1319446	Assemblytics_w_889	50	+	Deletion	50	0	chr9B:1373896-1373896:+	within_alignment
chr9A	1974955	1974955	Assemblytics_w_890	51	+	Insertion	0	51	chr9B:1986116-1986167:+	within_alignment
chr9A	3201018	3201085	Assemblytics_w_891	67	+	Deletion	67	0	chr9B:3174186-3174186:+	within_alignment
chr9A	3260159	3260223	Assemblytics_w_892	64	+	Deletion	64	0	chr9B:3221385-3221385:+	within_alignment
chr9A	3282010	3282010	Assemblytics_w_893	54	+	Insertion	0	54	chr9B:3236746-3236800:+	within_alignment
chr9A	3369084	3369084	Assemblytics_w_894	53	+	Insertion	0	53	chr9B:3324521-3324574:+	within_alignment
chr9A	3620956	3620956	Assemblytics_w_895	57	+	Insertion	0	57	chr9B:3585840-3585897:+	within_alignment
chr9A	3797238	3797238	Assemblytics_w_896	58	+	Insertion	0	58	chr9B:3780179-3780237:+	within_alignment
chr9A	3992531	3992592	Assemblytics_w_897	61	+	Deletion	61	0	chr9B:4096110-4096110:+	within_alignment
chr9A	4294687	4294758	Assemblytics_w_898	71	+	Deletion	71	0	chr9B:4342164-4342164:+	within_alignment
chr9A	4385550	4385627	Assemblytics_w_899	77	+	Deletion	77	0	chr9B:4425029-4425029:+	within_alignment
chr9A	4536385	4536467	Assemblytics_w_900	82	+	Deletion	82	0	chr9B:4500847-4500847:+	within_alignment
chr9A	4739639	4739699	Assemblytics_w_901	60	+	Deletion	60	0	chr9B:4736337-4736337:+	within_alignment
chr9A	4815477	4815538	Assemblytics_w_902	61	+	Deletion	61	0	chr9B:4799316-4799316:+	within_alignment
chr9A	4913670	4913670	Assemblytics_w_903	64	+	Insertion	0	64	chr9B:4928109-4928173:+	within_alignment
chr9A	5221218	5221289	Assemblytics_w_904	71	+	Deletion	71	0	chr9B:5267855-5267855:+	within_alignment
chr9A	5325995	5326061	Assemblytics_w_905	66	+	Deletion	66	0	chr9B:5380611-5380611:+	within_alignment
chr9A	5581433	5581485	Assemblytics_w_906	52	+	Deletion	52	0	chr9B:5614420-5614420:+	within_alignment
chr9A	5841958	5842042	Assemblytics_w_907	84	+	Deletion	84	0	chr9B:5959533-5959533:+	within_alignment
chr9A	6023514	6023514	Assemblytics_w_908	86	+	Insertion	0	86	chr9B:6152348-6152434:+	within_alignment
chr9A	6031030	6031030	Assemblytics_w_909	70	+	Insertion	0	70	chr9B:6159910-6159980:+	within_alignment
chr9A	6056882	6056882	Assemblytics_w_910	66	+	Insertion	0	66	chr9B:6178227-6178293:+	within_alignment
chr9A	6279464	6279517	Assemblytics_w_911	53	+	Deletion	53	0	chr9B:6343349-6343349:+	within_alignment
chr9A	6456121	6456174	Assemblytics_w_912	53	+	Deletion	53	0	chr9B:6517575-6517575:+	within_alignment
chr9A	6604851	6604851	Assemblytics_w_913	75	+	Insertion	0	75	chr9B:6691824-6691899:+	within_alignment
chr9A	6637182	6637182	Assemblytics_w_914	78	+	Insertion	0	78	chr9B:6725272-6725350:+	within_alignment
chr9A	6647309	6647309	Assemblytics_w_915	60	+	Insertion	0	60	chr9B:6735316-6735376:+	within_alignment
chr9A	6817530	6817582	Assemblytics_w_916	52	+	Deletion	52	0	chr9B:6927714-6927714:+	within_alignment
chr9A	6982285	6982335	Assemblytics_w_917	50	+	Deletion	50	0	chr9B:7058314-7058314:+	within_alignment
chr9A	7202094	7202163	Assemblytics_w_918	69	+	Deletion	69	0	chr9B:7296767-7296767:+	within_alignment
chr9A	7355045	7355045	Assemblytics_w_919	66	+	Insertion	0	66	chr9B:7421810-7421876:+	within_alignment
chr9A	7446096	7446096	Assemblytics_w_920	60	+	Insertion	0	60	chr9B:7504836-7504896:+	within_alignment
chr9A	7635756	7635756	Assemblytics_w_921	80	+	Insertion	0	80	chr9B:7707603-7707683:+	within_alignment
chr9A	7894721	7894781	Assemblytics_w_922	60	+	Deletion	60	0	chr9B:7959050-7959050:+	within_alignment
chr9A	8113211	8113211	Assemblytics_w_923	60	+	Insertion	0	60	chr9B:8150662-8150722:+	within_alignment
chr9A	8118913	8118913	Assemblytics_w_924	64	+	Insertion	0	64	chr9B:8156430-8156494:+	within_alignment
chr9A	8822983	8823047	Assemblytics_w_925	64	+	Deletion	64	0	chr9B:8867230-8867230:+	within_alignment
chr9A	10494657	10494657	Assemblytics_w_926	68	+	Insertion	0	68	chr9B:10625078-10625146:+	within_alignment
chr9A	10495521	10495521	Assemblytics_w_927	65	+	Insertion	0	65	chr9B:10626006-10626071:+	within_alignment
chr9A	10562331	10562396	Assemblytics_w_928	65	+	Deletion	65	0	chr9B:10677171-10677171:+	within_alignment
chr9A	10827184	10827184	Assemblytics_w_929	86	+	Insertion	0	86	chr9B:10883228-10883314:+	within_alignment
chr9A	11118289	11118362	Assemblytics_w_930	73	+	Deletion	73	0	chr9B:11143749-11143749:+	within_alignment
chr9A	11315659	11315659	Assemblytics_w_931	83	+	Insertion	0	83	chr9B:11399702-11399785:+	within_alignment
chr9A	11641653	11641653	Assemblytics_w_932	58	+	Insertion	0	58	chr9B:11670877-11670935:+	within_alignment
chr9A	11905687	11905687	Assemblytics_w_933	58	+	Insertion	0	58	chr9B:11942828-11942886:+	within_alignment
chr9A	12652353	12652414	Assemblytics_w_934	61	+	Deletion	61	0	chr9B:12768115-12768115:+	within_alignment
chr9A	12657455	12657455	Assemblytics_w_935	60	+	Insertion	0	60	chr9B:12774153-12774213:+	within_alignment
chr9A	12714100	12714152	Assemblytics_w_936	52	+	Deletion	52	0	chr9B:12864225-12864225:+	within_alignment
chr9A	12720371	12720371	Assemblytics_w_937	80	+	Insertion	0	80	chr9B:12870437-12870517:+	within_alignment
chr9A	12884152	12884216	Assemblytics_w_938	64	+	Deletion	64	0	chr9B:13025297-13025297:+	within_alignment
chr9A	13081952	13082010	Assemblytics_w_939	58	+	Deletion	58	0	chr9B:13376284-13376284:+	within_alignment
chr9A	13293852	13293852	Assemblytics_w_940	52	+	Insertion	0	52	chr9B:13571120-13571172:+	within_alignment
chr9A	13646493	13646549	Assemblytics_w_941	56	+	Deletion	56	0	chr9B:13915818-13915818:+	within_alignment
chr9A	13852881	13852881	Assemblytics_w_942	72	+	Insertion	0	72	chr9B:14133045-14133117:+	within_alignment
chr9A	14229969	14230040	Assemblytics_w_943	71	+	Deletion	71	0	chr9B:14502163-14502163:+	within_alignment
chr9A	14299429	14299429	Assemblytics_w_944	56	+	Insertion	0	56	chr9B:14611901-14611957:+	within_alignment
chr9A	14895824	14895874	Assemblytics_w_945	50	+	Deletion	50	0	chr9B:15204739-15204739:+	within_alignment
chr9A	14965532	14965532	Assemblytics_w_946	55	+	Insertion	0	55	chr9B:15265056-15265111:+	within_alignment
chr9A	15343313	15343367	Assemblytics_w_947	54	+	Deletion	54	0	chr9B:15656962-15656962:+	within_alignment
chr9A	15516962	15516962	Assemblytics_w_948	67	+	Insertion	0	67	chr9B:15821619-15821686:+	within_alignment
chr9A	16332763	16332843	Assemblytics_w_949	80	+	Deletion	80	0	chr9B:16660258-16660258:+	within_alignment
chr9A	28064596	28064682	Assemblytics_w_950	86	+	Deletion	86	0	chr9B:28296081-28296081:+	within_alignment
chr9A	28107541	28107592	Assemblytics_w_951	51	+	Deletion	51	0	chr9B:28338861-28338861:+	within_alignment
chr9A	29293414	29293466	Assemblytics_w_952	52	+	Deletion	52	0	chr9B:29539449-29539449:+	within_alignment
chr9A	29481924	29481985	Assemblytics_w_953	61	+	Deletion	61	0	chr9B:29733064-29733064:+	within_alignment
chr9A	29512315	29512315	Assemblytics_w_954	83	+	Insertion	0	83	chr9B:29763768-29763851:+	within_alignment
chr9A	29519422	29519422	Assemblytics_w_955	75	+	Insertion	0	75	chr9B:29771839-29771914:+	within_alignment
chr9A	29872924	29872924	Assemblytics_w_956	72	+	Insertion	0	72	chr9B:30155268-30155340:+	within_alignment
chr9A	29888299	29888360	Assemblytics_w_957	61	+	Deletion	61	0	chr9B:30170657-30170657:+	within_alignment
chr9A	30766341	30766341	Assemblytics_w_958	71	+	Insertion	0	71	chr9B:31025370-31025441:+	within_alignment
chr9A	30772310	30772364	Assemblytics_w_959	54	+	Deletion	54	0	chr9B:31031392-31031392:+	within_alignment
chr9A	34543236	34543294	Assemblytics_w_960	58	+	Deletion	58	0	chr9B:34838101-34838101:+	within_alignment
chr9A	35288185	35288248	Assemblytics_w_961	63	+	Deletion	63	0	chr9B:35574402-35574402:+	within_alignment
chr9A	35445620	35445671	Assemblytics_w_962	51	+	Deletion	51	0	chr9B:35736396-35736396:+	within_alignment
chr9A	35709486	35709486	Assemblytics_w_963	62	+	Insertion	0	62	chr9B:35998221-35998283:+	within_alignment
chr9A	35719110	35719110	Assemblytics_w_964	62	+	Insertion	0	62	chr9B:36005549-36005611:+	within_alignment
chr10A	188111	188181	Assemblytics_w_965	70	+	Deletion	70	0	chr10B:219416-219416:+	within_alignment
chr10A	257636	257636	Assemblytics_w_966	55	+	Insertion	0	55	chr10B:288870-288925:+	within_alignment
chr10A	346414	346414	Assemblytics_w_967	53	+	Insertion	0	53	chr10B:381212-381265:+	within_alignment
chr10A	361091	361145	Assemblytics_w_968	54	+	Deletion	54	0	chr10B:395941-395941:+	within_alignment
chr10A	646514	646514	Assemblytics_w_969	51	+	Insertion	0	51	chr10B:711640-711691:+	within_alignment
chr10A	709157	709157	Assemblytics_w_970	51	+	Insertion	0	51	chr10B:817980-818031:+	within_alignment
chr10A	735885	735941	Assemblytics_w_971	56	+	Deletion	56	0	chr10B:838277-838277:+	within_alignment
chr10A	832270	832340	Assemblytics_w_972	70	+	Deletion	70	0	chr10B:929117-929117:+	within_alignment
chr10A	1018543	1018605	Assemblytics_w_973	62	+	Deletion	62	0	chr10B:1073090-1073090:+	within_alignment
chr10A	1151564	1151631	Assemblytics_w_974	67	+	Deletion	67	0	chr10B:1168691-1168691:+	within_alignment
chr10A	1382520	1382520	Assemblytics_w_975	56	+	Insertion	0	56	chr10B:1422278-1422334:+	within_alignment
chr10A	1391211	1391275	Assemblytics_w_976	64	+	Deletion	64	0	chr10B:1431004-1431004:+	within_alignment
chr10A	1601792	1601852	Assemblytics_w_977	60	+	Deletion	60	0	chr10B:1667412-1667412:+	within_alignment
chr10A	1620972	1621025	Assemblytics_w_978	53	+	Deletion	53	0	chr10B:1686540-1686540:+	within_alignment
chr10A	2449424	2449424	Assemblytics_w_979	60	+	Insertion	0	60	chr10B:2526067-2526127:+	within_alignment
chr10A	2715776	2715776	Assemblytics_w_980	75	+	Insertion	0	75	chr10B:2819377-2819452:+	within_alignment
chr10A	2735944	2735996	Assemblytics_w_981	52	+	Deletion	52	0	chr10B:2845215-2845215:+	within_alignment
chr10A	2977090	2977157	Assemblytics_w_982	67	+	Deletion	67	0	chr10B:3065105-3065105:+	within_alignment
chr10A	3129008	3129065	Assemblytics_w_983	57	+	Deletion	57	0	chr10B:3201583-3201583:+	within_alignment
chr10A	3399926	3399926	Assemblytics_w_984	62	+	Insertion	0	62	chr10B:3473480-3473542:+	within_alignment
chr10A	4024710	4024778	Assemblytics_w_985	68	+	Deletion	68	0	chr10B:4072619-4072619:+	within_alignment
chr10A	4330329	4330392	Assemblytics_w_986	63	+	Deletion	63	0	chr10B:4449763-4449763:+	within_alignment
chr10A	4411257	4411257	Assemblytics_w_987	57	+	Insertion	0	57	chr10B:4554898-4554955:+	within_alignment
chr10A	4459353	4459405	Assemblytics_w_988	52	+	Deletion	52	0	chr10B:4603008-4603008:+	within_alignment
chr10A	4603874	4603874	Assemblytics_w_989	73	+	Insertion	0	73	chr10B:4725954-4726027:+	within_alignment
chr10A	4609143	4609193	Assemblytics_w_990	50	+	Deletion	50	0	chr10B:4731270-4731270:+	within_alignment
chr10A	4618554	4618624	Assemblytics_w_991	70	+	Deletion	70	0	chr10B:4740644-4740644:+	within_alignment
chr10A	5778861	5778861	Assemblytics_w_992	69	+	Insertion	0	69	chr10B:5880161-5880230:+	within_alignment
chr10A	6622328	6622328	Assemblytics_w_993	55	+	Insertion	0	55	chr10B:6686943-6686998:+	within_alignment
chr10A	6774550	6774600	Assemblytics_w_994	50	+	Deletion	50	0	chr10B:6850828-6850828:+	within_alignment
chr10A	6924365	6924428	Assemblytics_w_995	63	+	Deletion	63	0	chr10B:6995563-6995563:+	within_alignment
chr10A	6933690	6933744	Assemblytics_w_996	54	+	Deletion	54	0	chr10B:7004796-7004796:+	within_alignment
chr10A	7300616	7300616	Assemblytics_w_997	51	+	Insertion	0	51	chr10B:7362275-7362326:+	within_alignment
chr10A	7810654	7810654	Assemblytics_w_998	52	+	Insertion	0	52	chr10B:7922968-7923020:+	within_alignment
chr10A	8024038	8024038	Assemblytics_w_999	60	+	Insertion	0	60	chr10B:8121482-8121542:+	within_alignment
chr10A	8170905	8170905	Assemblytics_w_1000	78	+	Insertion	0	78	chr10B:8249815-8249893:+	within_alignment
chr10A	8184096	8184167	Assemblytics_w_1001	71	+	Deletion	71	0	chr10B:8263087-8263087:+	within_alignment
chr10A	8429222	8429281	Assemblytics_w_1002	59	+	Deletion	59	0	chr10B:8498018-8498018:+	within_alignment
chr10A	9361932	9361932	Assemblytics_w_1003	73	+	Insertion	0	73	chr10B:9457357-9457430:+	within_alignment
chr10A	9551868	9551868	Assemblytics_w_1004	59	+	Insertion	0	59	chr10B:9657641-9657700:+	within_alignment
chr10A	9874199	9874251	Assemblytics_w_1005	52	+	Deletion	52	0	chr10B:9947639-9947639:+	within_alignment
chr10A	9994157	9994207	Assemblytics_w_1006	50	+	Deletion	50	0	chr10B:10056010-10056010:+	within_alignment
chr10A	10041623	10041685	Assemblytics_w_1007	62	+	Deletion	62	0	chr10B:10083817-10083817:+	within_alignment
chr10A	10225950	10226014	Assemblytics_w_1008	64	+	Deletion	64	0	chr10B:10272580-10272580:+	within_alignment
chr10A	10566468	10566523	Assemblytics_w_1009	55	+	Deletion	55	0	chr10B:10576426-10576426:+	within_alignment
chr10A	10689340	10689340	Assemblytics_w_1010	62	+	Insertion	0	62	chr10B:10682025-10682087:+	within_alignment
chr10A	10782362	10782362	Assemblytics_w_1011	75	+	Insertion	0	75	chr10B:10772110-10772185:+	within_alignment
chr10A	11027370	11027434	Assemblytics_w_1012	64	+	Deletion	64	0	chr10B:11030255-11030255:+	within_alignment
chr10A	12159803	12159803	Assemblytics_w_1013	60	+	Insertion	0	60	chr10B:12119639-12119699:+	within_alignment
chr10A	12190702	12190702	Assemblytics_w_1014	72	+	Insertion	0	72	chr10B:12159585-12159657:+	within_alignment
chr10A	12626300	12626300	Assemblytics_w_1015	58	+	Insertion	0	58	chr10B:12628407-12628465:+	within_alignment
chr10A	12909491	12909491	Assemblytics_w_1016	80	+	Insertion	0	80	chr10B:12948049-12948129:+	within_alignment
chr10A	12947771	12947830	Assemblytics_w_1017	59	+	Deletion	59	0	chr10B:12970423-12970423:+	within_alignment
chr10A	13224480	13224537	Assemblytics_w_1018	57	+	Deletion	57	0	chr10B:13215140-13215140:+	within_alignment
chr10A	13234240	13234293	Assemblytics_w_1019	53	+	Deletion	53	0	chr10B:13224817-13224817:+	within_alignment
chr10A	13554292	13554342	Assemblytics_w_1020	50	+	Deletion	50	0	chr10B:13590885-13590885:+	within_alignment
chr10A	13582454	13582517	Assemblytics_w_1021	63	+	Deletion	63	0	chr10B:13619087-13619087:+	within_alignment
chr10A	13643291	13643348	Assemblytics_w_1022	57	+	Deletion	57	0	chr10B:13670238-13670238:+	within_alignment
chr10A	14013814	14013882	Assemblytics_w_1023	68	+	Deletion	68	0	chr10B:14052177-14052177:+	within_alignment
chr10A	14471547	14471547	Assemblytics_w_1024	64	+	Insertion	0	64	chr10B:14513293-14513357:+	within_alignment
chr10A	15501115	15501115	Assemblytics_w_1025	71	+	Insertion	0	71	chr10B:16001437-16001508:+	within_alignment
chr10A	15515284	15515352	Assemblytics_w_1026	68	+	Deletion	68	0	chr10B:16015793-16015793:+	within_alignment
chr10A	15840210	15840210	Assemblytics_w_1027	60	+	Insertion	0	60	chr10B:16365016-16365076:+	within_alignment
chr10A	16291906	16291906	Assemblytics_w_1028	77	+	Insertion	0	77	chr10B:16902664-16902741:+	within_alignment
chr10A	16341299	16341352	Assemblytics_w_1029	53	+	Deletion	53	0	chr10B:16982981-16982981:+	within_alignment
chr10A	17720929	17720979	Assemblytics_w_1030	50	+	Deletion	50	0	chr10B:18528409-18528409:+	within_alignment
chr10A	17817696	17817696	Assemblytics_w_1031	81	+	Insertion	0	81	chr10B:18636318-18636399:+	within_alignment
chr10A	18061253	18061303	Assemblytics_w_1032	50	+	Deletion	50	0	chr10B:18868613-18868613:+	within_alignment
chr10A	18224369	18224435	Assemblytics_w_1033	66	+	Deletion	66	0	chr10B:19026161-19026161:+	within_alignment
chr10A	18554592	18554592	Assemblytics_w_1034	76	+	Insertion	0	76	chr10B:19370897-19370973:+	within_alignment
chr10A	18726305	18726305	Assemblytics_w_1035	57	+	Insertion	0	57	chr10B:19519837-19519894:+	within_alignment
chr10A	18875294	18875374	Assemblytics_w_1036	80	+	Deletion	80	0	chr10B:19686144-19686144:+	within_alignment
chr10A	19735216	19735270	Assemblytics_w_1037	54	+	Deletion	54	0	chr10B:20477940-20477940:+	within_alignment
chr10A	19796327	19796327	Assemblytics_w_1038	51	+	Insertion	0	51	chr10B:20541047-20541098:+	within_alignment
chr10A	19977508	19977508	Assemblytics_w_1039	79	+	Insertion	0	79	chr10B:20710877-20710956:+	within_alignment
chr10A	19985233	19985233	Assemblytics_w_1040	53	+	Insertion	0	53	chr10B:20718677-20718730:+	within_alignment
chr10A	20654494	20654569	Assemblytics_w_1041	75	+	Deletion	75	0	chr10B:21431489-21431489:+	within_alignment
chr10A	20687487	20687540	Assemblytics_w_1042	53	+	Deletion	53	0	chr10B:21477826-21477826:+	within_alignment
chr10A	21070477	21070477	Assemblytics_w_1043	58	+	Insertion	0	58	chr10B:21860896-21860954:+	within_alignment
chr10A	21273407	21273407	Assemblytics_w_1044	70	+	Insertion	0	70	chr10B:22052574-22052644:+	within_alignment
chr10A	21279220	21279220	Assemblytics_w_1045	51	+	Insertion	0	51	chr10B:22058453-22058504:+	within_alignment
chr10A	21613848	21613912	Assemblytics_w_1046	64	+	Deletion	64	0	chr10B:22336561-22336561:+	within_alignment
chr10A	21670857	21670915	Assemblytics_w_1047	58	+	Deletion	58	0	chr10B:22396892-22396892:+	within_alignment
chr10A	21834594	21834594	Assemblytics_w_1048	53	+	Insertion	0	53	chr10B:22542315-22542368:+	within_alignment
chr10A	22065927	22066007	Assemblytics_w_1049	80	+	Deletion	80	0	chr10B:22784733-22784733:+	within_alignment
chr10A	22168804	22168804	Assemblytics_w_1050	75	+	Insertion	0	75	chr10B:22871869-22871944:+	within_alignment
chr10A	22241741	22241741	Assemblytics_w_1051	86	+	Insertion	0	86	chr10B:22925576-22925662:+	within_alignment
chr10A	22298322	22298322	Assemblytics_w_1052	68	+	Insertion	0	68	chr10B:22986350-22986418:+	within_alignment
chr10A	22319824	22319824	Assemblytics_w_1053	59	+	Insertion	0	59	chr10B:23007917-23007976:+	within_alignment
chr10A	22410211	22410265	Assemblytics_w_1054	54	+	Deletion	54	0	chr10B:23092765-23092765:+	within_alignment
chr10A	22550118	22550118	Assemblytics_w_1055	65	+	Insertion	0	65	chr10B:23232739-23232804:+	within_alignment
chr10A	23364633	23364633	Assemblytics_w_1056	61	+	Insertion	0	61	chr10B:24042899-24042960:+	within_alignment
chr10A	24852062	24852117	Assemblytics_w_1057	55	+	Deletion	55	0	chr10B:25647942-25647942:+	within_alignment
chr10A	24854017	24854070	Assemblytics_w_1058	53	+	Deletion	53	0	chr10B:25649831-25649831:+	within_alignment
chr10A	25776380	25776380	Assemblytics_w_1059	62	+	Insertion	0	62	chr10B:26396986-26397048:+	within_alignment
chr10A	25867241	25867241	Assemblytics_w_1060	62	+	Insertion	0	62	chr10B:26468806-26468868:+	within_alignment
chr10A	25911801	25911801	Assemblytics_w_1061	52	+	Insertion	0	52	chr10B:26513256-26513308:+	within_alignment
chr10A	27394895	27394980	Assemblytics_w_1062	85	+	Deletion	85	0	chr10B:27994027-27994027:+	within_alignment
chr10A	27419048	27419048	Assemblytics_w_1063	53	+	Insertion	0	53	chr10B:28013302-28013355:+	within_alignment
chr10A	27458658	27458658	Assemblytics_w_1064	64	+	Insertion	0	64	chr10B:28053713-28053777:+	within_alignment
chr10A	27586667	27586667	Assemblytics_w_1065	59	+	Insertion	0	59	chr10B:28188401-28188460:+	within_alignment
chr10A	27611226	27611298	Assemblytics_w_1066	72	+	Deletion	72	0	chr10B:28207653-28207653:+	within_alignment
chr10A	27870508	27870570	Assemblytics_w_1067	62	+	Deletion	62	0	chr10B:28447724-28447724:+	within_alignment
chr10A	27900230	27900230	Assemblytics_w_1068	61	+	Insertion	0	61	chr10B:28483004-28483065:+	within_alignment
[truncated: 18,674 more rows]

## Sheet: SupTable S7 BUSCO
Table S7. BUSCO analyses results of 'WA 38' assembly and annotation
[truncated: 14 more rows]

[truncated: 6 more sheets: SupTable8 Repeat, SupTable9. Telomere, SupTable10 Gene numbers, SupTable11 gene annot compa, SupTableS12 functional annotati, SupTableS13 Shared OGs]
